# Supplementary material for: The role of lipids in mediating the effects of immune cells on Alzheimer’s disease risk: A network Mendelian randomization study
Source: J Prev Alzheimers Dis. 2026 Feb 20;13(4):100509. doi: 10.1016/j.tjpad.2026.100509 (PMC12934311; doi:10.1016/j.tjpad.2026.100509)
Supplement: Supplementary file 2 [file mmc2.xlsx]

## Sheet: Supplementary Table S1
Supplementary Table S1. Overview of the data source
Phenotype	Data Source	Sample Size	Population	Year	PubMed ID
AD	EADB	487511	European	2022	35379992
AD	FinnGen	500348	European	2023	36653562
Immune cells	SardiNIA	3757	European	2020	32929287
Lipids	Meta-analysis of 33 cohorts	136016	European 120,241; East Asian 4,435 ;South Asian 11,340	2024	38448586

## Sheet: Supplementary Table S2
Supplementary Table S2. Used instrumental variables for immune cells
SNP	effect_allele.exposure	other_allele.exposure	chr.exposure	pos.exposure	beta.exposure	se.exposure	eaf.exposure	pval.exposure	samplesize.exposure	id.exposure	exposure	build	R2	F
rs17405603	T	A	5	144608340	0.1542	0.02757	0.284	2.38e-08	3658	ebi-a-GCST90001391	IgD+ %B cell	GRCh37	0.00847917	31.2649
rs72952600	G	C	6	114522609	0.49	0.1045	0.0142	2.83e-06	3658	ebi-a-GCST90001391	IgD+ %B cell	GRCh37	0.00597466	21.9747
rs9265870	G	A	6	31312892	0.1454	0.03049	0.4718	1.92e-06	3658	ebi-a-GCST90001391	IgD+ %B cell	GRCh37	0.00617844	22.7288
rs10226722	C	T	7	68025695	0.1184	0.0256	0.6006	3.84e-06	3658	ebi-a-GCST90001391	IgD+ %B cell	GRCh37	0.00581363	21.3789
rs2450220	T	C	8	119323401	-0.152	0.03167	0.816	1.65e-06	3658	ebi-a-GCST90001391	IgD+ %B cell	GRCh37	0.00625779	23.0226
rs140191306	T	C	9	2570753	0.4421	0.09364	0.0179	2.43e-06	3658	ebi-a-GCST90001391	IgD+ %B cell	GRCh37	0.0060567	22.2782
rs11068290	T	C	12	110228055	0.3904	0.08097	0.0231	1.49e-06	3658	ebi-a-GCST90001391	IgD+ %B cell	GRCh37	0.00631504	23.2345
rs73426855	C	T	17	77637123	-0.174	0.03482	0.1471	6.08e-07	3658	ebi-a-GCST90001391	IgD+ %B cell	GRCh37	0.0067802	24.9576
rs148496020	A	T	17	51092001	-0.4088	0.08921	0.0193	4.75e-06	3658	ebi-a-GCST90001391	IgD+ %B cell	GRCh37	0.00570775	20.9873
rs12036556	T	C	1	99149370	0.3487	0.07421	0.0265	2.71e-06	3656	ebi-a-GCST90001392	IgD+ CD38br AC	GRCh37	0.00600286	22.0669
rs1294253	C	T	1	233503875	-0.1382	0.02658	0.7254	2.1e-07	3656	ebi-a-GCST90001392	IgD+ CD38br AC	GRCh37	0.00734007	27.019
rs733555	T	G	2	16464227	-0.1396	0.02714	0.2637	2.85e-07	3656	ebi-a-GCST90001392	IgD+ CD38br AC	GRCh37	0.00718478	26.4432
rs140380950	C	T	2	105587803	-0.3568	0.06296	0.0368	1.57e-08	3656	ebi-a-GCST90001392	IgD+ CD38br AC	GRCh37	0.00870794	32.0983
rs76112278	A	G	4	15915069	-0.4579	0.08605	0.0194	1.09e-07	3656	ebi-a-GCST90001392	IgD+ CD38br AC	GRCh37	0.00768569	28.301
rs7667070	C	T	4	38379833	-0.2956	0.06254	0.0361	2.36e-06	3656	ebi-a-GCST90001392	IgD+ CD38br AC	GRCh37	0.00607353	22.3283
rs80330977	A	G	5	158276610	-0.2576	0.04422	0.0814	6.16e-09	3656	ebi-a-GCST90001392	IgD+ CD38br AC	GRCh37	0.00919677	33.9169
rs143397127	C	T	7	12847391	-0.4626	0.09576	0.0157	1.42e-06	3656	ebi-a-GCST90001392	IgD+ CD38br AC	GRCh37	0.00634269	23.3241
rs1695681	A	C	8	118255950	-0.1256	0.02413	0.5309	2.06e-07	3656	ebi-a-GCST90001392	IgD+ CD38br AC	GRCh37	0.00735617	27.0786
rs16868356	C	T	8	102770464	0.4146	0.08532	0.0198	1.23e-06	3656	ebi-a-GCST90001392	IgD+ CD38br AC	GRCh37	0.00641733	23.6004
rs2395904	G	T	8	130617819	-0.1279	0.02666	0.2657	1.69e-06	3656	ebi-a-GCST90001392	IgD+ CD38br AC	GRCh37	0.00625589	23.0029
rs61878035	A	G	11	15328898	0.1453	0.03068	0.1886	2.24e-06	3656	ebi-a-GCST90001392	IgD+ CD38br AC	GRCh37	0.00609759	22.4173
rs11159480	T	G	14	81466662	-0.1526	0.0323	0.8166	2.4e-06	3656	ebi-a-GCST90001392	IgD+ CD38br AC	GRCh37	0.00606812	22.3083
rs76608654	C	T	16	55450479	0.2489	0.05423	0.0494	4.56e-06	3656	ebi-a-GCST90001392	IgD+ CD38br AC	GRCh37	0.00572887	21.0539
rs12939565	T	A	17	38038389	-0.1364	0.02672	0.4267	3.47e-07	3656	ebi-a-GCST90001392	IgD+ CD38br AC	GRCh37	0.00707726	26.0446
rs6835759	G	A	4	170328209	0.1189	0.02486	0.4701	1.79e-06	3657	ebi-a-GCST90001393	IgD+ CD38dim %B cell	GRCh37	0.00621625	22.8625
rs2301101	G	T	5	83420407	-0.187	0.03994	0.1097	2.94e-06	3657	ebi-a-GCST90001393	IgD+ CD38dim %B cell	GRCh37	0.00595863	21.9094
rs78269238	T	C	14	65673804	-0.2771	0.05349	0.0582	2.34e-07	3657	ebi-a-GCST90001393	IgD+ CD38dim %B cell	GRCh37	0.00728497	26.8219
rs34157595	C	T	17	49200947	0.1327	0.02673	0.3154	7.23e-07	3657	ebi-a-GCST90001393	IgD+ CD38dim %B cell	GRCh37	0.00669425	24.6324
rs329966	G	A	19	53070617	-0.1265	0.02461	0.5425	2.9e-07	3657	ebi-a-GCST90001393	IgD+ CD38dim %B cell	GRCh37	0.00717309	26.4071
rs4811007	G	A	20	48839604	0.1261	0.02461	0.4837	3.13e-07	3657	ebi-a-GCST90001393	IgD+ CD38dim %B cell	GRCh37	0.00712812	26.2403
rs78958229	T	C	21	39363957	0.2934	0.0591	0.044	7.22e-07	3657	ebi-a-GCST90001393	IgD+ CD38dim %B cell	GRCh37	0.00669427	24.6325
rs17056318	C	T	5	158285953	-0.2225	0.04431	0.081	5.37e-07	3656	ebi-a-GCST90001394	IgD+ CD38dim AC	GRCh37	0.0068496	25.2011
rs1510970	A	G	5	118216738	-0.1966	0.04234	0.087	3.57e-06	3656	ebi-a-GCST90001394	IgD+ CD38dim AC	GRCh37	0.0058628	21.549
rs143397127	C	T	7	12847391	-0.4549	0.09626	0.0157	2.38e-06	3656	ebi-a-GCST90001394	IgD+ CD38dim AC	GRCh37	0.0060714	22.3204
rs2395904	G	T	8	130617819	-0.1253	0.0268	0.2657	3.03e-06	3656	ebi-a-GCST90001394	IgD+ CD38dim AC	GRCh37	0.00594343	21.8472
rs283340	C	T	8	70193536	0.1175	0.02409	0.5621	1.13e-06	3656	ebi-a-GCST90001394	IgD+ CD38dim AC	GRCh37	0.00646516	23.7774
rs116851238	T	C	10	33792014	-0.4319	0.08996	0.0176	1.64e-06	3656	ebi-a-GCST90001394	IgD+ CD38dim AC	GRCh37	0.00626515	23.0372
rs12799241	A	G	11	119980729	0.13	0.0273	0.2619	1.99e-06	3656	ebi-a-GCST90001394	IgD+ CD38dim AC	GRCh37	0.0061641	22.6633
rs75474045	A	G	13	72428296	0.5528	0.1063	0.0126	2.09e-07	3656	ebi-a-GCST90001394	IgD+ CD38dim AC	GRCh37	0.00734282	27.0291
rs12906621	A	G	15	37177413	0.1764	0.03817	0.1091	3.91e-06	3656	ebi-a-GCST90001394	IgD+ CD38dim AC	GRCh37	0.00580787	21.3459
rs12939566	T	A	17	38038390	-0.1486	0.02725	0.4148	5.31e-08	3656	ebi-a-GCST90001394	IgD+ CD38dim AC	GRCh37	0.00806827	29.7212
rs4792571	T	G	17	14931234	0.1093	0.02377	0.4699	4.42e-06	3656	ebi-a-GCST90001394	IgD+ CD38dim AC	GRCh37	0.00575005	21.1322
rs655580	A	G	19	53039110	0.1183	0.0239	0.4571	7.7e-07	3656	ebi-a-GCST90001394	IgD+ CD38dim AC	GRCh37	0.00665682	24.487
rs34764986	C	T	20	59926554	-0.2175	0.04671	0.0699	3.31e-06	3656	ebi-a-GCST90001394	IgD+ CD38dim AC	GRCh37	0.00589555	21.6701
rs1512044	A	G	3	188624425	0.202	0.03882	0.1084	2.07e-07	3657	ebi-a-GCST90001395	IgD+ CD38- %B cell	GRCh37	0.00734959	27.0616
rs78009119	G	T	5	136421498	-0.4914	0.1063	0.0137	3.88e-06	3657	ebi-a-GCST90001395	IgD+ CD38- %B cell	GRCh37	0.00580963	21.3583
rs2621369	T	C	6	32768285	0.1498	0.03155	0.2901	2.13e-06	3657	ebi-a-GCST90001395	IgD+ CD38- %B cell	GRCh37	0.00612676	22.5314
rs113398446	C	A	6	161871755	0.1793	0.03256	0.1687	3.91e-08	3657	ebi-a-GCST90001395	IgD+ CD38- %B cell	GRCh37	0.00822395	30.3078
rs80032720	A	G	6	32384933	0.2539	0.05434	0.0734	3.09e-06	3657	ebi-a-GCST90001395	IgD+ CD38- %B cell	GRCh37	0.00593439	21.8197
rs10254361	T	G	7	119564205	0.1333	0.02899	0.2404	4.4e-06	3657	ebi-a-GCST90001395	IgD+ CD38- %B cell	GRCh37	0.00574824	21.1313
rs77762131	C	G	14	96205838	0.3388	0.05748	0.045	4.1e-09	3657	ebi-a-GCST90001395	IgD+ CD38- %B cell	GRCh37	0.0094107	34.7229
rs10444793	A	G	15	44517689	-0.4608	0.09102	0.018	4.35e-07	3657	ebi-a-GCST90001395	IgD+ CD38- %B cell	GRCh37	0.00695974	25.6161
rs11150426	C	G	16	81986583	-0.1169	0.02444	0.5386	1.78e-06	3657	ebi-a-GCST90001395	IgD+ CD38- %B cell	GRCh37	0.00621718	22.8659
rs181771926	A	G	16	52294553	-0.5276	0.1101	0.0126	1.73e-06	3657	ebi-a-GCST90001395	IgD+ CD38- %B cell	GRCh37	0.0062401	22.9508
rs329966	G	A	19	53070617	0.1246	0.02445	0.5425	3.63e-07	3657	ebi-a-GCST90001395	IgD+ CD38- %B cell	GRCh37	0.00705148	25.9562
rs73909843	C	T	20	49554764	-0.2138	0.04629	0.0764	4.01e-06	3657	ebi-a-GCST90001395	IgD+ CD38- %B cell	GRCh37	0.00579949	21.3208
rs79207264	A	G	3	96406408	0.1854	0.03946	0.1184	2.74e-06	3656	ebi-a-GCST90001396	IgD+ CD38- AC	GRCh37	0.00600184	22.0632
rs146127735	A	G	5	502938	0.3025	0.06424	0.0383	2.59e-06	3656	ebi-a-GCST90001396	IgD+ CD38- AC	GRCh37	0.00602848	22.1616
rs1158784	T	A	6	32758761	0.174	0.03801	0.1554	4.88e-06	3656	ebi-a-GCST90001396	IgD+ CD38- AC	GRCh37	0.00569921	20.9443
rs12216018	T	C	6	130514590	-0.1686	0.03603	0.1415	2.99e-06	3656	ebi-a-GCST90001396	IgD+ CD38- AC	GRCh37	0.0059537	21.8851
rs146687492	T	G	11	125619694	-0.3372	0.07361	0.0291	4.77e-06	3656	ebi-a-GCST90001396	IgD+ CD38- AC	GRCh37	0.00570702	20.9732
rs77762131	C	G	14	96205838	0.3229	0.05806	0.045	2.85e-08	3656	ebi-a-GCST90001396	IgD+ CD38- AC	GRCh37	0.00838913	30.9132
rs1529727	G	T	19	11164067	0.1176	0.02521	0.5581	3.21e-06	3656	ebi-a-GCST90001396	IgD+ CD38- AC	GRCh37	0.00591678	21.7486
rs62235484	A	G	21	41083050	0.4628	0.09388	0.0175	8.58e-07	3656	ebi-a-GCST90001396	IgD+ CD38- AC	GRCh37	0.00660324	24.2886
rs75766272	T	C	1	8009985	-0.4409	0.08695	0.0201	4.15e-07	3657	ebi-a-GCST90001397	Unsw mem %B cell	GRCh37	0.00698189	25.6982
rs77201712	C	T	2	157311822	0.2907	0.06322	0.0392	4.39e-06	3657	ebi-a-GCST90001397	Unsw mem %B cell	GRCh37	0.00574847	21.1321
rs17006489	G	A	2	28304630	-0.1728	0.03779	0.1354	4.98e-06	3657	ebi-a-GCST90001397	Unsw mem %B cell	GRCh37	0.00568503	20.8976
rs72844588	A	G	2	138420154	0.2054	0.04341	0.0913	2.31e-06	3657	ebi-a-GCST90001397	Unsw mem %B cell	GRCh37	0.00608479	22.3761
rs45608038	G	A	2	73679013	0.294	0.06266	0.0421	2.81e-06	3657	ebi-a-GCST90001397	Unsw mem %B cell	GRCh37	0.00598387	22.0027
rs73032183	C	T	6	169456830	0.1675	0.03506	0.1509	1.85e-06	3657	ebi-a-GCST90001397	Unsw mem %B cell	GRCh37	0.00620267	22.8123
rs4710879	T	C	6	170426027	-0.1204	0.0253	0.5621	2.03e-06	3657	ebi-a-GCST90001397	Unsw mem %B cell	GRCh37	0.00615468	22.6347
rs12539793	T	C	7	25971860	-0.5404	0.1145	0.0115	2.47e-06	3657	ebi-a-GCST90001397	Unsw mem %B cell	GRCh37	0.00605421	22.2629
rs1679013	T	C	9	22206987	-0.1252	0.02555	0.5945	9.97e-07	3657	ebi-a-GCST90001397	Unsw mem %B cell	GRCh37	0.00652318	23.9988
rs1930922	G	A	9	93297086	-0.137	0.0295	0.2419	3.55e-06	3657	ebi-a-GCST90001397	Unsw mem %B cell	GRCh37	0.00586298	21.5556
rs143553941	C	G	12	109368119	0.5187	0.1092	0.013	2.09e-06	3657	ebi-a-GCST90001397	Unsw mem %B cell	GRCh37	0.00613184	22.5502
rs7322292	T	C	13	51370899	-0.1256	0.02669	0.3275	2.61e-06	3657	ebi-a-GCST90001397	Unsw mem %B cell	GRCh37	0.00601915	22.1332
rs73192651	T	C	13	50212885	0.5551	0.08989	0.02	7.31e-10	3657	ebi-a-GCST90001397	Unsw mem %B cell	GRCh37	0.0103202	38.1138
rs77762131	C	G	14	96205838	0.3067	0.05822	0.045	1.46e-07	3657	ebi-a-GCST90001397	Unsw mem %B cell	GRCh37	0.00753139	27.7361
rs143666202	A	G	14	77579227	0.2759	0.0579	0.0503	1.96e-06	3657	ebi-a-GCST90001397	Unsw mem %B cell	GRCh37	0.00617068	22.6939
rs1596383	A	G	18	7993103	0.1208	0.02585	0.6259	3.06e-06	3657	ebi-a-GCST90001397	Unsw mem %B cell	GRCh37	0.00593611	21.8261
rs1883832	C	T	20	44746982	-0.1236	0.02682	0.6318	4.24e-06	3657	ebi-a-GCST90001397	Unsw mem %B cell	GRCh37	0.00577404	21.2267
rs4076316	A	T	6	167859623	-0.1331	0.02714	0.3005	9.73e-07	3656	ebi-a-GCST90001398	Unsw mem AC	GRCh37	0.00653556	24.038
rs118092259	G	T	8	89432719	-0.2912	0.06306	0.0414	4e-06	3656	ebi-a-GCST90001398	Unsw mem AC	GRCh37	0.00579886	21.3126
rs112839090	A	G	12	119727983	-0.1468	0.03096	0.1972	2.19e-06	3656	ebi-a-GCST90001398	Unsw mem AC	GRCh37	0.00611197	22.4705
rs145371905	T	G	13	70325772	0.4126	0.08871	0.0194	3.43e-06	3656	ebi-a-GCST90001398	Unsw mem AC	GRCh37	0.00588227	21.621
rs73192651	T	C	13	50212885	0.4968	0.08845	0.02	2.09e-08	3656	ebi-a-GCST90001398	Unsw mem AC	GRCh37	0.00855519	31.5304
rs77762131	C	G	14	96205838	0.3067	0.05723	0.045	8.87e-08	3656	ebi-a-GCST90001398	Unsw mem AC	GRCh37	0.00779427	28.704
rs143666202	A	G	14	77579227	0.268	0.05703	0.0502	2.71e-06	3656	ebi-a-GCST90001398	Unsw mem AC	GRCh37	0.00600401	22.0712
rs8014978	C	T	14	94936964	-0.123	0.02471	0.5737	6.71e-07	3656	ebi-a-GCST90001398	Unsw mem AC	GRCh37	0.00673171	24.7644
rs11657118	C	T	17	2714118	-0.1112	0.02412	0.475	4.21e-06	3656	ebi-a-GCST90001398	Unsw mem AC	GRCh37	0.00578005	21.2431
rs12461001	A	G	19	14885525	0.1184	0.02528	0.6291	2.95e-06	3656	ebi-a-GCST90001398	Unsw mem AC	GRCh37	0.0059641	21.9236
rs6032660	A	G	20	44730245	-0.1345	0.02641	0.6359	3.66e-07	3656	ebi-a-GCST90001398	Unsw mem AC	GRCh37	0.0070442	25.9221
rs116473015	T	C	2	147859010	0.3455	0.07401	0.029	3.14e-06	3657	ebi-a-GCST90001399	IgD- CD27- %B cell	GRCh37	0.00592393	21.781
rs35574803	C	T	3	32533246	-0.3526	0.05371	0.0562	5.92e-11	3657	ebi-a-GCST90001399	IgD- CD27- %B cell	GRCh37	0.0116477	43.0742
rs2250246	G	A	12	6553016	0.1466	0.02442	0.5339	2.13e-09	3657	ebi-a-GCST90001399	IgD- CD27- %B cell	GRCh37	0.00975872	36.0196
rs7224129	A	G	17	38075426	-0.1297	0.02756	0.4751	2.61e-06	3657	ebi-a-GCST90001399	IgD- CD27- %B cell	GRCh37	0.00601969	22.1352
rs11658240	G	A	17	80484139	-0.1678	0.03574	0.1362	2.77e-06	3657	ebi-a-GCST90001399	IgD- CD27- %B cell	GRCh37	0.00599156	22.0312
rs72897237	C	T	18	37553257	0.4671	0.09743	0.0161	1.7e-06	3657	ebi-a-GCST90001399	IgD- CD27- %B cell	GRCh37	0.0062458	22.9719
rs4810485	G	T	20	44747947	0.3898	0.02585	0.6314	7.2e-50	3657	ebi-a-GCST90001399	IgD- CD27- %B cell	GRCh37	0.0585383	227.261
rs6073079	A	G	20	42024537	0.1776	0.03746	0.12	2.21e-06	3657	ebi-a-GCST90001399	IgD- CD27- %B cell	GRCh37	0.00610892	22.4653
rs11086984	T	C	20	44511627	-0.1811	0.03498	0.1514	2.37e-07	3657	ebi-a-GCST90001399	IgD- CD27- %B cell	GRCh37	0.00727614	26.7892
rs71615254	C	A	4	178658413	-0.3043	0.06135	0.0406	7.4e-07	3657	ebi-a-GCST90001400	IgD+ AC	GRCh37	0.00668248	24.5888
rs150663332	T	C	8	2044843	-0.2314	0.04374	0.0839	1.28e-07	3657	ebi-a-GCST90001400	IgD+ AC	GRCh37	0.00759509	27.9725
rs701839	G	A	10	102955294	0.1309	0.02785	0.7123	2.71e-06	3657	ebi-a-GCST90001400	IgD+ AC	GRCh37	0.00600466	22.0796
rs3811215	T	G	14	22954777	-0.1332	0.02679	0.3033	6.86e-07	3657	ebi-a-GCST90001400	IgD+ AC	GRCh37	0.00671448	24.7073
rs11638959	A	G	15	25171150	0.1525	0.03281	0.1557	3.47e-06	3657	ebi-a-GCST90001400	IgD+ AC	GRCh37	0.00587279	21.5918
rs11653761	T	G	17	2716535	-0.1212	0.02449	0.5919	7.77e-07	3657	ebi-a-GCST90001400	IgD+ AC	GRCh37	0.00665279	24.4788
rs62067029	T	A	17	38038391	-0.1669	0.0285	0.4148	5.12e-09	3657	ebi-a-GCST90001400	IgD+ AC	GRCh37	0.00929061	34.2756
rs12461001	A	G	19	14885525	0.1175	0.02527	0.6292	3.43e-06	3657	ebi-a-GCST90001400	IgD+ AC	GRCh37	0.00587733	21.6087
rs61786059	T	G	1	29035758	-0.1238	0.02692	0.3135	4.45e-06	3656	ebi-a-GCST90001401	IgD- CD27- AC	GRCh37	0.00575148	21.1375
rs7518494	A	G	1	217233446	0.2278	0.04884	0.9334	3.21e-06	3656	ebi-a-GCST90001401	IgD- CD27- AC	GRCh37	0.00591525	21.743
rs185621536	T	C	1	113524501	-0.3205	0.07004	0.0312	4.89e-06	3656	ebi-a-GCST90001401	IgD- CD27- AC	GRCh37	0.00569478	20.9279
rs72953104	G	C	1	41379583	0.2313	0.05018	0.0643	4.18e-06	3656	ebi-a-GCST90001401	IgD- CD27- AC	GRCh37	0.00577786	21.235
rs11688492	C	T	2	64865804	-0.1216	0.02504	0.5196	1.24e-06	3656	ebi-a-GCST90001401	IgD- CD27- AC	GRCh37	0.00640914	23.5701
rs114551034	A	G	2	66709035	-0.2787	0.05695	0.0509	1.03e-06	3656	ebi-a-GCST90001401	IgD- CD27- AC	GRCh37	0.00650796	23.9358
rs35574803	C	T	3	32533246	-0.2808	0.05393	0.0562	2.02e-07	3656	ebi-a-GCST90001401	IgD- CD27- AC	GRCh37	0.00736069	27.0954
rs144306835	A	G	8	96356983	0.3826	0.07964	0.0234	1.62e-06	3656	ebi-a-GCST90001401	IgD- CD27- AC	GRCh37	0.00627319	23.0669
rs112432445	A	G	9	4162626	0.2796	0.05583	0.0528	5.77e-07	3656	ebi-a-GCST90001401	IgD- CD27- AC	GRCh37	0.0068134	25.0669
rs2250246	G	A	12	6553016	0.1359	0.02451	0.5341	3.13e-08	3656	ebi-a-GCST90001401	IgD- CD27- AC	GRCh37	0.00833891	30.7266
rs421516	A	C	17	63135589	-0.2897	0.0627	0.9583	3.97e-06	3656	ebi-a-GCST90001401	IgD- CD27- AC	GRCh37	0.00580533	21.3366
rs406298	G	C	19	16409903	0.1135	0.0244	0.5327	3.39e-06	3656	ebi-a-GCST90001401	IgD- CD27- AC	GRCh37	0.0058836	21.6259
rs77126700	C	T	20	47313887	0.3825	0.08026	0.0239	1.95e-06	3656	ebi-a-GCST90001401	IgD- CD27- AC	GRCh37	0.00617403	22.7001
rs4239702	C	T	20	44749251	0.2841	0.02593	0.6002	1.64e-27	3656	ebi-a-GCST90001401	IgD- CD27- AC	GRCh37	0.0317907	119.977
rs9615714	G	A	22	48376963	-0.1733	0.03486	0.1421	6.95e-07	3656	ebi-a-GCST90001401	IgD- CD27- AC	GRCh37	0.00671445	24.7004
rs11204752	C	T	1	150958133	0.1189	0.02561	0.5387	3.59e-06	3657	ebi-a-GCST90001402	Sw mem %B cell	GRCh37	0.00585959	21.543
rs17405603	T	A	5	144608340	-0.1414	0.02795	0.2841	4.4e-07	3657	ebi-a-GCST90001402	Sw mem %B cell	GRCh37	0.00694994	25.5798
rs9265880	C	T	6	31313054	-0.1543	0.0316	0.4717	1.1e-06	3657	ebi-a-GCST90001402	Sw mem %B cell	GRCh37	0.00647755	23.8298
rs2450220	T	C	8	119323401	0.1522	0.03212	0.816	2.25e-06	3657	ebi-a-GCST90001402	Sw mem %B cell	GRCh37	0.00610232	22.4409
rs140191306	T	C	9	2570753	-0.4624	0.09477	0.0179	1.11e-06	3657	ebi-a-GCST90001402	Sw mem %B cell	GRCh37	0.00646772	23.7934
rs11068290	T	C	12	110228055	-0.407	0.08203	0.0231	7.31e-07	3657	ebi-a-GCST90001402	Sw mem %B cell	GRCh37	0.00668659	24.604
rs114917376	G	A	17	51764168	0.1985	0.04285	0.0958	3.74e-06	3657	ebi-a-GCST90001402	Sw mem %B cell	GRCh37	0.00583382	21.4478
rs73426855	C	T	17	77637123	0.1769	0.03524	0.1471	5.43e-07	3657	ebi-a-GCST90001402	Sw mem %B cell	GRCh37	0.00684347	25.1853
rs115414430	G	C	2	36720835	0.3537	0.07458	0.0286	2.2e-06	3656	ebi-a-GCST90001403	Sw mem AC	GRCh37	0.00611442	22.4796
rs1519526	C	T	2	136967396	0.1511	0.03122	0.1957	1.35e-06	3656	ebi-a-GCST90001403	Sw mem AC	GRCh37	0.00636624	23.4113
rs7595246	C	T	2	238554657	0.1458	0.03118	0.1893	3.02e-06	3656	ebi-a-GCST90001403	Sw mem AC	GRCh37	0.00594521	21.8537
rs80076964	C	G	4	94935625	0.481	0.1008	0.0141	1.88e-06	3656	ebi-a-GCST90001403	Sw mem AC	GRCh37	0.00618965	22.7579
rs4076316	A	T	6	167859623	-0.1251	0.02725	0.3005	4.54e-06	3656	ebi-a-GCST90001403	Sw mem AC	GRCh37	0.00573164	21.0642
rs60508745	C	T	7	40554169	-0.1161	0.02496	0.5137	3.37e-06	3656	ebi-a-GCST90001403	Sw mem AC	GRCh37	0.0058831	21.6241
rs11777835	C	T	8	144986103	-0.1238	0.02489	0.5715	6.83e-07	3656	ebi-a-GCST90001403	Sw mem AC	GRCh37	0.00672135	24.726
rs62521107	T	C	8	118851954	-0.2543	0.05357	0.058	2.15e-06	3656	ebi-a-GCST90001403	Sw mem AC	GRCh37	0.00612597	22.5223
rs2454536	C	T	10	53764740	-0.1356	0.02771	0.283	1.02e-06	3656	ebi-a-GCST90001403	Sw mem AC	GRCh37	0.00650736	23.9336
rs73178168	T	C	13	47809629	0.16	0.03344	0.1703	1.78e-06	3656	ebi-a-GCST90001403	Sw mem AC	GRCh37	0.00622286	22.8807
rs11653761	T	G	17	2716535	-0.1273	0.02469	0.592	2.65e-07	3656	ebi-a-GCST90001403	Sw mem AC	GRCh37	0.00721875	26.5691
rs421516	A	C	17	63135589	-0.2923	0.06252	0.9583	3.03e-06	3656	ebi-a-GCST90001403	Sw mem AC	GRCh37	0.00594326	21.8465
rs77741094	G	C	21	42362418	-0.5466	0.1111	0.0126	9.03e-07	3656	ebi-a-GCST90001403	Sw mem AC	GRCh37	0.00657717	24.1921
rs2792563	A	G	1	213100225	-0.1287	0.02511	0.5671	3.15e-07	3658	ebi-a-GCST90001404	PB/PC %B cell	GRCh37	0.00713037	26.2559
rs79423067	T	A	4	143873369	0.4869	0.1059	0.0149	4.45e-06	3658	ebi-a-GCST90001404	PB/PC %B cell	GRCh37	0.00574568	21.1276
rs78804535	T	C	4	144419847	0.3286	0.07069	0.0316	3.47e-06	3658	ebi-a-GCST90001404	PB/PC %B cell	GRCh37	0.00587243	21.5964
rs140642786	A	G	5	148927495	0.1711	0.03733	0.1223	4.75e-06	3658	ebi-a-GCST90001404	PB/PC %B cell	GRCh37	0.00571023	20.9965
rs2019885	C	T	5	163177849	-0.1749	0.03747	0.1211	3.16e-06	3658	ebi-a-GCST90001404	PB/PC %B cell	GRCh37	0.00592092	21.7758
rs34629	A	G	5	60527506	-0.2427	0.05008	0.0633	1.31e-06	3658	ebi-a-GCST90001404	PB/PC %B cell	GRCh37	0.00637952	23.4733
rs61294310	G	A	6	5266557	0.5	0.1092	0.0124	4.85e-06	3658	ebi-a-GCST90001404	PB/PC %B cell	GRCh37	0.00569861	20.9535
rs78370279	G	A	7	71338898	0.5592	0.1204	0.0104	3.54e-06	3658	ebi-a-GCST90001404	PB/PC %B cell	GRCh37	0.00586252	21.5598
rs74326785	C	T	8	24549984	0.3429	0.07479	0.0279	4.69e-06	3658	ebi-a-GCST90001404	PB/PC %B cell	GRCh37	0.00571368	21.0092
rs138542577	C	G	8	16074805	0.3534	0.06406	0.0376	3.71e-08	3658	ebi-a-GCST90001404	PB/PC %B cell	GRCh37	0.0082512	30.4174
rs4458909	A	G	8	118447297	-0.1199	0.02567	0.3324	3.1e-06	3658	ebi-a-GCST90001404	PB/PC %B cell	GRCh37	0.00592871	21.8046
rs12412378	A	C	10	130483163	-0.1669	0.0328	0.1607	3.78e-07	3658	ebi-a-GCST90001404	PB/PC %B cell	GRCh37	0.00702843	25.8778
rs185836310	C	T	10	73504848	-0.257	0.05578	0.051	4.23e-06	3658	ebi-a-GCST90001404	PB/PC %B cell	GRCh37	0.00576969	21.2164
rs10849436	A	G	12	6409619	0.1576	0.0337	0.1595	3.02e-06	3658	ebi-a-GCST90001404	PB/PC %B cell	GRCh37	0.0059432	21.8582
rs62012610	C	G	15	34006114	0.2879	0.06268	0.0381	4.52e-06	3658	ebi-a-GCST90001404	PB/PC %B cell	GRCh37	0.00573435	21.0857
rs12709039	A	C	16	59861376	-0.1407	0.02784	0.7365	4.57e-07	3658	ebi-a-GCST90001404	PB/PC %B cell	GRCh37	0.00693401	25.5277
rs11089305	G	A	22	19729361	0.1338	0.02685	0.2881	6.52e-07	3658	ebi-a-GCST90001404	PB/PC %B cell	GRCh37	0.00674282	24.8191
rs62353585	C	T	4	168102710	0.3653	0.07865	0.0227	3.53e-06	3657	ebi-a-GCST90001405	PB/PC AC	GRCh37	0.00586439	21.5608
rs76709581	C	T	5	179574693	-0.1773	0.03843	0.1061	4.06e-06	3657	ebi-a-GCST90001405	PB/PC AC	GRCh37	0.0057867	21.2735
rs61294310	G	A	6	5266557	0.5137	0.1072	0.0124	1.74e-06	3657	ebi-a-GCST90001405	PB/PC AC	GRCh37	0.00624002	22.9505
rs74565954	T	C	8	24520468	0.4919	0.1035	0.0135	2.1e-06	3657	ebi-a-GCST90001405	PB/PC AC	GRCh37	0.00613866	22.5754
rs62519719	A	G	8	118376967	-0.1239	0.02639	0.2815	2.79e-06	3657	ebi-a-GCST90001405	PB/PC AC	GRCh37	0.00599141	22.0306
rs12412378	A	C	10	130483163	-0.16	0.03222	0.1608	7.19e-07	3657	ebi-a-GCST90001405	PB/PC AC	GRCh37	0.006698	24.6463
rs17765677	C	T	16	65999760	-0.3422	0.07069	0.0304	1.34e-06	3657	ebi-a-GCST90001405	PB/PC AC	GRCh37	0.00636715	23.4211
rs6014246	A	G	20	53613034	-0.1186	0.02577	0.3112	4.3e-06	3657	ebi-a-GCST90001405	PB/PC AC	GRCh37	0.00575847	21.1691
rs4820558	G	C	22	21022887	0.1172	0.02408	0.466	1.19e-06	3657	ebi-a-GCST90001405	PB/PC AC	GRCh37	0.00643596	23.6758
rs75766272	T	C	1	8009985	-0.468	0.08646	0.0201	6.6e-08	3657	ebi-a-GCST90001406	Memory B cell %B cell	GRCh37	0.00794823	29.2835
rs4658141	C	T	1	89814066	-0.1354	0.02587	0.3805	1.73e-07	3657	ebi-a-GCST90001406	Memory B cell %B cell	GRCh37	0.00743496	27.3783
rs7412746	T	C	1	150860471	-0.138	0.02542	0.5153	6.03e-08	3657	ebi-a-GCST90001406	Memory B cell %B cell	GRCh37	0.00799459	29.4557
rs72635970	G	T	2	73868977	0.3572	0.06109	0.0444	5.45e-09	3657	ebi-a-GCST90001406	Memory B cell %B cell	GRCh37	0.00926225	34.17
rs72844588	A	G	2	138420154	0.2178	0.04314	0.0913	4.67e-07	3657	ebi-a-GCST90001406	Memory B cell %B cell	GRCh37	0.00692172	25.4752
rs55710170	A	G	3	16416145	-0.1745	0.03783	0.1181	4.12e-06	3657	ebi-a-GCST90001406	Memory B cell %B cell	GRCh37	0.0057846	21.2657
rs35698683	G	A	4	11590243	-0.2768	0.05925	0.0447	3.1e-06	3657	ebi-a-GCST90001406	Memory B cell %B cell	GRCh37	0.00593262	21.8131
rs77312528	G	T	4	36385921	-0.6233	0.1256	0.0107	7.27e-07	3657	ebi-a-GCST90001406	Memory B cell %B cell	GRCh37	0.00668922	24.6137
rs895377	A	G	5	58050530	-0.1351	0.02599	0.3683	2.13e-07	3657	ebi-a-GCST90001406	Memory B cell %B cell	GRCh37	0.00733459	27.006
rs690488	A	C	5	40183220	0.1701	0.03602	0.8588	2.44e-06	3657	ebi-a-GCST90001406	Memory B cell %B cell	GRCh37	0.00606116	22.2886
rs62398379	C	T	6	37585447	0.1256	0.0259	0.4032	1.28e-06	3657	ebi-a-GCST90001406	Memory B cell %B cell	GRCh37	0.00638956	23.504
rs9270558	A	G	6	32560667	-0.1488	0.03249	0.5249	4.8e-06	3657	ebi-a-GCST90001406	Memory B cell %B cell	GRCh37	0.00570293	20.9637
rs9492229	C	T	6	129409652	0.3141	0.06101	0.9556	2.75e-07	3657	ebi-a-GCST90001406	Memory B cell %B cell	GRCh37	0.00719569	26.4909
rs112570989	T	C	12	2866164	-0.4739	0.1022	0.0149	3.63e-06	3657	ebi-a-GCST90001406	Memory B cell %B cell	GRCh37	0.00584522	21.4899
rs9584780	C	T	13	98901269	0.3691	0.07708	0.0257	1.75e-06	3657	ebi-a-GCST90001406	Memory B cell %B cell	GRCh37	0.00623111	22.9175
rs76477280	G	A	13	50147180	0.4292	0.08807	0.0206	1.14e-06	3657	ebi-a-GCST90001406	Memory B cell %B cell	GRCh37	0.00645249	23.737
rs116844769	A	G	14	65713895	0.2839	0.05066	0.0662	2.26e-08	3657	ebi-a-GCST90001406	Memory B cell %B cell	GRCh37	0.00851455	31.3879
rs77762131	C	G	14	96205838	0.2733	0.05819	0.045	2.73e-06	3657	ebi-a-GCST90001406	Memory B cell %B cell	GRCh37	0.00599578	22.0468
rs16867231	A	G	2	181050023	0.538	0.1157	0.0108	3.45e-06	3656	ebi-a-GCST90001407	Memory B cell AC	GRCh37	0.00587937	21.6103
rs2879633	A	G	10	53757050	-0.1301	0.02775	0.2884	2.84e-06	3656	ebi-a-GCST90001407	Memory B cell AC	GRCh37	0.00597612	21.968
rs61997631	G	C	14	104600920	-0.2972	0.06141	0.0432	1.36e-06	3656	ebi-a-GCST90001407	Memory B cell AC	GRCh37	0.00636561	23.4089
rs77762131	C	G	14	96205838	0.2713	0.05795	0.045	2.95e-06	3656	ebi-a-GCST90001407	Memory B cell AC	GRCh37	0.00595924	21.9056
rs11653761	T	G	17	2716535	-0.1161	0.02478	0.592	2.94e-06	3656	ebi-a-GCST90001407	Memory B cell AC	GRCh37	0.00596837	21.9394
rs144295598	A	G	22	45164171	0.6102	0.1207	0.0103	4.46e-07	3656	ebi-a-GCST90001407	Memory B cell AC	GRCh37	0.00694222	25.5442
rs9614226	G	T	22	44688150	-0.4235	0.08713	0.9792	1.22e-06	3656	ebi-a-GCST90001407	Memory B cell AC	GRCh37	0.00642049	23.6121
rs4658141	C	T	1	89814066	0.1371	0.0259	0.3805	1.28e-07	3657	ebi-a-GCST90001408	Naive-mature B cell %B cell	GRCh37	0.00760388	28.0051
rs7412746	T	C	1	150860471	0.1312	0.02547	0.5153	2.75e-07	3657	ebi-a-GCST90001408	Naive-mature B cell %B cell	GRCh37	0.00720352	26.5199
rs75766272	T	C	1	8009985	0.463	0.0866	0.0201	9.55e-08	3657	ebi-a-GCST90001408	Naive-mature B cell %B cell	GRCh37	0.00775568	28.5686
rs72844588	A	G	2	138420154	-0.2131	0.04321	0.0913	8.5e-07	3657	ebi-a-GCST90001408	Naive-mature B cell %B cell	GRCh37	0.00660685	24.3086
rs13421263	T	C	2	169182294	0.2616	0.05638	0.0528	3.62e-06	3657	ebi-a-GCST90001408	Naive-mature B cell %B cell	GRCh37	0.00585263	21.5173
rs72635970	G	T	2	73868977	-0.3399	0.06121	0.0444	3.01e-08	3657	ebi-a-GCST90001408	Naive-mature B cell %B cell	GRCh37	0.00836153	30.8191
rs77312528	G	T	4	36385921	0.6035	0.1258	0.0107	1.68e-06	3657	ebi-a-GCST90001408	Naive-mature B cell %B cell	GRCh37	0.0062538	23.0015
rs690488	A	C	5	40183220	-0.1667	0.03608	0.8588	3.99e-06	3657	ebi-a-GCST90001408	Naive-mature B cell %B cell	GRCh37	0.00580344	21.3354
rs895377	A	G	5	58050530	0.1314	0.02603	0.3683	4.65e-07	3657	ebi-a-GCST90001408	Naive-mature B cell %B cell	GRCh37	0.00691993	25.4686
rs62398379	C	T	6	37585447	-0.1251	0.02593	0.4032	1.46e-06	3657	ebi-a-GCST90001408	Naive-mature B cell %B cell	GRCh37	0.00632454	23.2633
rs9492229	C	T	6	129409652	-0.3012	0.06111	0.9556	8.68e-07	3657	ebi-a-GCST90001408	Naive-mature B cell %B cell	GRCh37	0.0065991	24.28
rs2334904	A	G	11	132133144	0.1801	0.03937	0.114	4.91e-06	3657	ebi-a-GCST90001408	Naive-mature B cell %B cell	GRCh37	0.00568976	20.9151
rs112570989	T	C	12	2866164	0.4852	0.1023	0.0149	2.19e-06	3657	ebi-a-GCST90001408	Naive-mature B cell %B cell	GRCh37	0.00611367	22.4829
rs76477280	G	A	13	50147180	-0.4222	0.08821	0.0206	1.76e-06	3657	ebi-a-GCST90001408	Naive-mature B cell %B cell	GRCh37	0.00622535	22.8962
rs9584780	C	T	13	98901269	-0.388	0.07717	0.0257	5.2e-07	3657	ebi-a-GCST90001408	Naive-mature B cell %B cell	GRCh37	0.00686514	25.2656
rs77762131	C	G	14	96205838	-0.2722	0.05828	0.045	3.1e-06	3657	ebi-a-GCST90001408	Naive-mature B cell %B cell	GRCh37	0.00592965	21.8022
rs974368	A	G	14	63009549	-0.1154	0.025	0.5141	4.08e-06	3657	ebi-a-GCST90001408	Naive-mature B cell %B cell	GRCh37	0.00579273	21.2958
rs116844769	A	G	14	65713895	-0.2677	0.05076	0.0662	1.42e-07	3657	ebi-a-GCST90001408	Naive-mature B cell %B cell	GRCh37	0.00754811	27.7982
rs139077655	T	C	2	132741527	-0.1159	0.02519	0.382	4.37e-06	3656	ebi-a-GCST90001409	Naive-mature B cell AC	GRCh37	0.00575701	21.1579
rs17056318	C	T	5	158285953	-0.2366	0.0457	0.081	2.36e-07	3656	ebi-a-GCST90001409	Naive-mature B cell AC	GRCh37	0.00727811	26.7892
rs35607968	T	C	7	67653879	0.1584	0.03419	0.1536	3.71e-06	3656	ebi-a-GCST90001409	Naive-mature B cell AC	GRCh37	0.00583665	21.4523
rs2390504	A	G	7	21321670	-0.2668	0.05743	0.0486	3.51e-06	3656	ebi-a-GCST90001409	Naive-mature B cell AC	GRCh37	0.00586856	21.5703
rs143397127	C	T	7	12847391	-0.4624	0.09926	0.0157	3.3e-06	3656	ebi-a-GCST90001409	Naive-mature B cell AC	GRCh37	0.0059008	21.6895
rs2395904	G	T	8	130617819	-0.1445	0.02761	0.2657	1.74e-07	3656	ebi-a-GCST90001409	Naive-mature B cell AC	GRCh37	0.00743627	27.3757
rs283340	C	T	8	70193536	0.1251	0.02477	0.5621	4.6e-07	3656	ebi-a-GCST90001409	Naive-mature B cell AC	GRCh37	0.00692846	25.4932
rs12799241	A	G	11	119980729	0.138	0.02805	0.2619	9.07e-07	3656	ebi-a-GCST90001409	Naive-mature B cell AC	GRCh37	0.00657689	24.1911
rs58114937	G	A	12	67638132	0.1702	0.0363	0.1302	2.84e-06	3656	ebi-a-GCST90001409	Naive-mature B cell AC	GRCh37	0.00597718	21.9719
rs9564767	G	A	13	71534535	-0.1163	0.02507	0.6075	3.63e-06	3656	ebi-a-GCST90001409	Naive-mature B cell AC	GRCh37	0.00585188	21.5086
rs77983244	A	G	17	7316027	-0.3088	0.06711	0.0325	4.34e-06	3656	ebi-a-GCST90001409	Naive-mature B cell AC	GRCh37	0.00575793	21.1613
rs62067029	T	A	17	38038391	-0.1605	0.02868	0.4148	2.35e-08	3656	ebi-a-GCST90001409	Naive-mature B cell AC	GRCh37	0.00849339	31.3007
rs62115322	G	C	19	53848484	0.1382	0.02968	0.2083	3.31e-06	3656	ebi-a-GCST90001409	Naive-mature B cell AC	GRCh37	0.00589541	21.6696
rs34764986	C	T	20	59926554	-0.2347	0.04805	0.0699	1.08e-06	3656	ebi-a-GCST90001409	Naive-mature B cell AC	GRCh37	0.00648348	23.8452
rs2792563	A	G	1	213100225	-0.1407	0.02479	0.567	1.49e-08	3657	ebi-a-GCST90001410	IgD- CD38br %B cell	GRCh37	0.00873175	32.1957
rs12636371	A	G	3	125894785	0.1185	0.02414	0.4619	9.61e-07	3657	ebi-a-GCST90001410	IgD- CD38br %B cell	GRCh37	0.00654613	24.0838
rs12493961	G	A	3	11244825	0.3884	0.08136	0.0219	1.88e-06	3657	ebi-a-GCST90001410	IgD- CD38br %B cell	GRCh37	0.00619318	22.7771
rs76912165	G	A	5	92965344	0.4094	0.08778	0.0209	3.22e-06	3657	ebi-a-GCST90001410	IgD- CD38br %B cell	GRCh37	0.00591295	21.7404
rs139843122	T	A	6	107939307	-0.5032	0.1082	0.0123	3.4e-06	3657	ebi-a-GCST90001410	IgD- CD38br %B cell	GRCh37	0.00587951	21.6167
rs148377259	C	T	7	106306631	-0.3437	0.06603	0.034	2.04e-07	3657	ebi-a-GCST90001410	IgD- CD38br %B cell	GRCh37	0.00735437	27.0794
rs10270812	C	T	7	68026886	-0.118	0.0244	0.5103	1.39e-06	3657	ebi-a-GCST90001410	IgD- CD38br %B cell	GRCh37	0.00635464	23.3747
rs138542577	C	G	8	16074805	0.3227	0.06331	0.0376	3.64e-07	3657	ebi-a-GCST90001410	IgD- CD38br %B cell	GRCh37	0.0070543	25.9666
rs478251	C	A	11	127827727	0.1745	0.03499	0.1333	6.44e-07	3657	ebi-a-GCST90001410	IgD- CD38br %B cell	GRCh37	0.00675514	24.858
rs238926	A	G	11	113975210	-0.1152	0.02506	0.369	4.4e-06	3657	ebi-a-GCST90001410	IgD- CD38br %B cell	GRCh37	0.00574534	21.1206
rs7185719	G	C	16	59859266	-0.1257	0.02735	0.732	4.44e-06	3657	ebi-a-GCST90001410	IgD- CD38br %B cell	GRCh37	0.00574288	21.1115
rs11705673	G	C	22	45016637	0.1701	0.0368	0.12	3.95e-06	3657	ebi-a-GCST90001410	IgD- CD38br %B cell	GRCh37	0.00580842	21.3538
rs75766272	T	C	1	8009985	-0.4552	0.08737	0.0201	1.99e-07	3657	ebi-a-GCST90001411	IgD+ CD24+ %B cell	GRCh37	0.00736789	27.1295
rs34418535	G	A	6	32553200	0.4368	0.09069	0.064	1.52e-06	3657	ebi-a-GCST90001411	IgD+ CD24+ %B cell	GRCh37	0.00630341	23.1851
rs9369326	C	T	6	42013868	-0.1237	0.02675	0.3121	3.92e-06	3657	ebi-a-GCST90001411	IgD+ CD24+ %B cell	GRCh37	0.00581346	21.3724
rs62562996	A	G	9	21576571	-0.4312	0.09145	0.0172	2.51e-06	3657	ebi-a-GCST90001411	IgD+ CD24+ %B cell	GRCh37	0.00604272	22.2204
rs112570989	T	C	12	2866164	-0.4808	0.1031	0.0149	3.24e-06	3657	ebi-a-GCST90001411	IgD+ CD24+ %B cell	GRCh37	0.00591169	21.7357
rs7988851	T	C	13	51367583	-0.1353	0.02683	0.3266	4.79e-07	3657	ebi-a-GCST90001411	IgD+ CD24+ %B cell	GRCh37	0.00690589	25.4166
rs76477280	G	A	13	50147180	0.4747	0.08918	0.0206	1.08e-07	3657	ebi-a-GCST90001411	IgD+ CD24+ %B cell	GRCh37	0.00768824	28.3182
rs77762131	C	G	14	96205838	0.2816	0.05855	0.045	1.57e-06	3657	ebi-a-GCST90001411	IgD+ CD24+ %B cell	GRCh37	0.00628562	23.1193
rs17256322	A	T	16	4127619	0.1207	0.02634	0.3234	4.73e-06	3657	ebi-a-GCST90001411	IgD+ CD24+ %B cell	GRCh37	0.00570915	20.9868
rs7586359	G	T	2	237195419	-0.1868	0.03837	0.8907	1.17e-06	3656	ebi-a-GCST90001412	IgD+ CD24+ AC	GRCh37	0.00644106	23.6882
rs13132141	A	G	4	156739300	-0.1191	0.02557	0.6385	3.3e-06	3656	ebi-a-GCST90001412	IgD+ CD24+ AC	GRCh37	0.00589911	21.6833
rs147556975	T	C	5	148456360	-0.3012	0.06251	0.039	1.51e-06	3656	ebi-a-GCST90001412	IgD+ CD24+ AC	GRCh37	0.00631038	23.2046
rs4702913	C	A	5	4700587	0.197	0.04215	0.9123	3.08e-06	3656	ebi-a-GCST90001412	IgD+ CD24+ AC	GRCh37	0.00593942	21.8323
rs183466766	A	G	13	108710731	0.3121	0.06005	0.0402	2.14e-07	3656	ebi-a-GCST90001412	IgD+ CD24+ AC	GRCh37	0.0073343	26.9975
rs139981802	C	T	13	108488351	0.3005	0.05978	0.0418	5.23e-07	3656	ebi-a-GCST90001412	IgD+ CD24+ AC	GRCh37	0.00686404	25.2545
rs145371905	T	G	13	70325772	0.4292	0.08767	0.0194	1.02e-06	3656	ebi-a-GCST90001412	IgD+ CD24+ AC	GRCh37	0.00651289	23.9541
rs9314892	G	A	13	114873368	-0.1608	0.03478	0.8553	3.93e-06	3656	ebi-a-GCST90001412	IgD+ CD24+ AC	GRCh37	0.00581266	21.3636
rs73192651	T	C	13	50212885	0.4428	0.08724	0.02	4.05e-07	3656	ebi-a-GCST90001412	IgD+ CD24+ AC	GRCh37	0.00699726	25.7482
rs8014978	C	T	14	94936964	-0.1136	0.02446	0.5737	3.57e-06	3656	ebi-a-GCST90001412	IgD+ CD24+ AC	GRCh37	0.0058652	21.5579
rs77762131	C	G	14	96205838	0.291	0.05685	0.045	3.22e-07	3656	ebi-a-GCST90001412	IgD+ CD24+ AC	GRCh37	0.0071157	26.1871
rs880312	A	G	16	8963501	-0.1821	0.03971	0.1034	4.68e-06	3656	ebi-a-GCST90001412	IgD+ CD24+ AC	GRCh37	0.00571904	21.0176
rs11653761	T	G	17	2716535	-0.125	0.02429	0.592	2.83e-07	3656	ebi-a-GCST90001412	IgD+ CD24+ AC	GRCh37	0.00719158	26.4684
rs9614226	G	T	22	44688150	-0.4122	0.08546	0.9792	1.47e-06	3656	ebi-a-GCST90001412	IgD+ CD24+ AC	GRCh37	0.00632309	23.2516
rs17044633	G	A	4	113331648	0.3561	0.07517	0.0286	2.26e-06	3657	ebi-a-GCST90001413	IgD- CD24- %B cell	GRCh37	0.0060992	22.4294
rs9398107	G	A	6	107155687	0.2678	0.0552	0.0555	1.27e-06	3657	ebi-a-GCST90001413	IgD- CD24- %B cell	GRCh37	0.00639487	23.5237
rs76377003	G	A	8	112881828	-0.3971	0.08574	0.0219	3.76e-06	3657	ebi-a-GCST90001413	IgD- CD24- %B cell	GRCh37	0.00583133	21.4385
rs112898282	C	T	10	28462184	0.4712	0.1007	0.0152	2.97e-06	3657	ebi-a-GCST90001413	IgD- CD24- %B cell	GRCh37	0.00595161	21.8834
rs7966251	A	G	12	103731395	0.1908	0.03619	0.1349	1.43e-07	3657	ebi-a-GCST90001413	IgD- CD24- %B cell	GRCh37	0.00754338	27.7806
rs8109503	A	T	19	19073798	-0.2029	0.04406	0.0919	4.27e-06	3657	ebi-a-GCST90001413	IgD- CD24- %B cell	GRCh37	0.00576553	21.1952
rs6073000	C	T	20	41777449	-0.3098	0.06272	0.959	8.16e-07	3657	ebi-a-GCST90001413	IgD- CD24- %B cell	GRCh37	0.00662732	24.3845
rs72953104	G	C	1	41379583	0.2344	0.05087	0.0643	4.2e-06	3656	ebi-a-GCST90001414	IgD- CD24- AC	GRCh37	0.00577392	21.2204
rs4697616	A	G	4	25767183	0.1246	0.02682	0.6779	3.53e-06	3656	ebi-a-GCST90001414	IgD- CD24- AC	GRCh37	0.00586889	21.5715
rs7982713	G	A	13	71376322	-0.1482	0.03033	0.2157	1.07e-06	3656	ebi-a-GCST90001414	IgD- CD24- AC	GRCh37	0.00648811	23.8624
rs191543445	G	A	14	31505138	0.3337	0.07236	0.031	4.14e-06	3656	ebi-a-GCST90001414	IgD- CD24- AC	GRCh37	0.00578349	21.2558
rs496760	A	G	15	54695686	0.1331	0.02656	0.6422	5.69e-07	3656	ebi-a-GCST90001414	IgD- CD24- AC	GRCh37	0.00682214	25.0993
rs421516	A	C	17	63135589	-0.2921	0.06361	0.9583	4.54e-06	3656	ebi-a-GCST90001414	IgD- CD24- AC	GRCh37	0.00573467	21.0753
rs451367	C	T	19	16412842	-0.146	0.0296	0.7674	8.52e-07	3656	ebi-a-GCST90001414	IgD- CD24- AC	GRCh37	0.00661052	24.3156
rs11184230	T	C	1	105159724	-0.1946	0.03983	0.1095	1.08e-06	3657	ebi-a-GCST90001415	IgD+ CD24- %B cell	GRCh37	0.00648507	23.8576
rs7412746	T	C	1	150860471	0.1263	0.02588	0.5153	1.11e-06	3657	ebi-a-GCST90001415	IgD+ CD24- %B cell	GRCh37	0.00647044	23.8035
rs75766272	T	C	1	8009985	0.483	0.08768	0.0201	3.86e-08	3657	ebi-a-GCST90001415	IgD+ CD24- %B cell	GRCh37	0.00822961	30.3288
rs45608038	G	A	2	73679013	-0.2927	0.06326	0.0421	3.85e-06	3657	ebi-a-GCST90001415	IgD+ CD24- %B cell	GRCh37	0.00582006	21.3968
rs56335940	A	G	3	106579815	-0.1728	0.03773	0.1326	4.84e-06	3657	ebi-a-GCST90001415	IgD+ CD24- %B cell	GRCh37	0.00570302	20.9641
rs533239981	C	G	8	75515052	0.3029	0.06589	0.0387	4.43e-06	3657	ebi-a-GCST90001415	IgD+ CD24- %B cell	GRCh37	0.00574556	21.1214
rs7870388	G	C	9	8660693	-0.142	0.03034	0.7737	2.97e-06	3657	ebi-a-GCST90001415	IgD+ CD24- %B cell	GRCh37	0.00595425	21.8931
rs140191306	T	C	9	2570753	0.4404	0.09513	0.0179	3.8e-06	3657	ebi-a-GCST90001415	IgD+ CD24- %B cell	GRCh37	0.00582636	21.4201
rs116844769	A	G	14	65713895	-0.2773	0.0514	0.0662	7.3e-08	3657	ebi-a-GCST90001415	IgD+ CD24- %B cell	GRCh37	0.00789597	29.0895
rs73426855	C	T	17	77637123	-0.1632	0.03539	0.1471	4.14e-06	3657	ebi-a-GCST90001415	IgD+ CD24- %B cell	GRCh37	0.00578144	21.254
rs2159343	G	A	17	49451837	-0.1247	0.02639	0.6266	2.37e-06	3657	ebi-a-GCST90001415	IgD+ CD24- %B cell	GRCh37	0.00606856	22.316
rs71615254	C	A	4	178658413	-0.2989	0.06147	0.0406	1.21e-06	3656	ebi-a-GCST90001416	IgD+ CD24- AC	GRCh37	0.00642569	23.6313
rs17056318	C	T	5	158285953	-0.2103	0.04553	0.081	3.99e-06	3656	ebi-a-GCST90001416	IgD+ CD24- AC	GRCh37	0.00580163	21.3229
rs34910780	T	A	7	77469688	-0.2677	0.05716	0.048	2.94e-06	3656	ebi-a-GCST90001416	IgD+ CD24- AC	GRCh37	0.0059636	21.9217
rs2395904	G	T	8	130617819	-0.1335	0.0275	0.2657	1.26e-06	3656	ebi-a-GCST90001416	IgD+ CD24- AC	GRCh37	0.00640473	23.5537
rs117190494	A	G	8	75563339	0.4148	0.08139	0.022	3.64e-07	3656	ebi-a-GCST90001416	IgD+ CD24- AC	GRCh37	0.00705431	25.9596
rs12799241	A	G	11	119980729	0.132	0.02794	0.2619	2.39e-06	3656	ebi-a-GCST90001416	IgD+ CD24- AC	GRCh37	0.006068	22.3078
rs34771848	T	C	12	14302579	-0.3693	0.08033	0.023	4.44e-06	3656	ebi-a-GCST90001416	IgD+ CD24- AC	GRCh37	0.00574769	21.1235
rs3811215	T	G	14	22954777	-0.1264	0.02685	0.3032	2.6e-06	3656	ebi-a-GCST90001416	IgD+ CD24- AC	GRCh37	0.00602525	22.1497
rs73426855	C	T	17	77637123	-0.1616	0.03458	0.1469	3.1e-06	3656	ebi-a-GCST90001416	IgD+ CD24- AC	GRCh37	0.005938	21.8271
rs62067029	T	A	17	38038391	-0.1593	0.02856	0.4148	2.61e-08	3656	ebi-a-GCST90001416	IgD+ CD24- AC	GRCh37	0.00843779	31.0941
rs7412746	T	C	1	150860471	-0.1301	0.02547	0.5153	3.41e-07	3657	ebi-a-GCST90001417	CD24+ CD27+ %B cell	GRCh37	0.00708409	26.0771
rs72758947	G	A	1	207087053	-0.2365	0.05101	0.0641	3.67e-06	3657	ebi-a-GCST90001417	CD24+ CD27+ %B cell	GRCh37	0.00584361	21.4839
rs4658141	C	T	1	89814066	-0.1269	0.02592	0.3805	1.01e-06	3657	ebi-a-GCST90001417	CD24+ CD27+ %B cell	GRCh37	0.00651165	23.9561
rs75766272	T	C	1	8009985	-0.4865	0.08656	0.0201	2.05e-08	3657	ebi-a-GCST90001417	CD24+ CD27+ %B cell	GRCh37	0.00856389	31.5714
rs45608038	G	A	2	73679013	0.3527	0.0624	0.0421	1.71e-08	3657	ebi-a-GCST90001417	CD24+ CD27+ %B cell	GRCh37	0.00866042	31.9304
rs72844588	A	G	2	138420154	0.2066	0.04322	0.0913	1.83e-06	3657	ebi-a-GCST90001417	CD24+ CD27+ %B cell	GRCh37	0.00620956	22.8378
rs145442262	A	G	3	186702869	-0.2083	0.04276	0.0906	1.15e-06	3657	ebi-a-GCST90001417	CD24+ CD27+ %B cell	GRCh37	0.00644717	23.7173
rs35698683	G	A	4	11590243	-0.293	0.05931	0.0447	8.18e-07	3657	ebi-a-GCST90001417	CD24+ CD27+ %B cell	GRCh37	0.00662927	24.3917
rs10743163	A	G	11	11033950	-0.1205	0.02541	0.4035	2.21e-06	3657	ebi-a-GCST90001417	CD24+ CD27+ %B cell	GRCh37	0.00611191	22.4764
rs76477280	G	A	13	50147180	0.4892	0.08811	0.0206	3.03e-08	3657	ebi-a-GCST90001417	CD24+ CD27+ %B cell	GRCh37	0.00835896	30.8095
rs77762131	C	G	14	96205838	0.2675	0.05828	0.045	4.6e-06	3657	ebi-a-GCST90001417	CD24+ CD27+ %B cell	GRCh37	0.00572781	21.0558
rs116844769	A	G	14	65713895	0.2482	0.05078	0.0662	1.06e-06	3657	ebi-a-GCST90001417	CD24+ CD27+ %B cell	GRCh37	0.00649031	23.877
rs7221794	A	G	17	76979729	-0.1563	0.03395	0.1574	4.3e-06	3657	ebi-a-GCST90001417	CD24+ CD27+ %B cell	GRCh37	0.0057624	21.1837
rs75766272	T	C	1	8009985	-0.4055	0.08609	0.0201	2.57e-06	3656	ebi-a-GCST90001418	CD24+ CD27+ AC	GRCh37	0.00603174	22.1737
rs56033406	T	C	6	41084740	0.312	0.06692	0.0349	3.23e-06	3656	ebi-a-GCST90001418	CD24+ CD27+ AC	GRCh37	0.0059104	21.725
rs4076316	A	T	6	167859623	-0.1404	0.02729	0.3005	2.84e-07	3656	ebi-a-GCST90001418	CD24+ CD27+ AC	GRCh37	0.00718767	26.4539
rs118092259	G	T	8	89432719	-0.2901	0.06345	0.0414	4.98e-06	3656	ebi-a-GCST90001418	CD24+ CD27+ AC	GRCh37	0.00568525	20.8927
rs10762541	T	C	10	53790461	0.1488	0.02978	0.772	6.09e-07	3656	ebi-a-GCST90001418	CD24+ CD27+ AC	GRCh37	0.00678257	24.9528
rs138329462	A	G	12	11634360	-0.4374	0.09365	0.0174	3.11e-06	3656	ebi-a-GCST90001418	CD24+ CD27+ AC	GRCh37	0.00593133	21.8024
rs73192651	T	C	13	50212885	0.4411	0.08893	0.02	7.38e-07	3656	ebi-a-GCST90001418	CD24+ CD27+ AC	GRCh37	0.00668434	24.5889
rs77762131	C	G	14	96205838	0.2815	0.05774	0.045	1.13e-06	3656	ebi-a-GCST90001418	CD24+ CD27+ AC	GRCh37	0.00645926	23.7556
rs11653761	T	G	17	2716535	-0.118	0.0247	0.592	1.84e-06	3656	ebi-a-GCST90001418	CD24+ CD27+ AC	GRCh37	0.00620385	22.8104
rs144295598	A	G	22	45164171	0.5664	0.1203	0.0103	2.6e-06	3656	ebi-a-GCST90001418	CD24+ CD27+ AC	GRCh37	0.00602676	22.1553
rs529500582	A	G	1	11620068	-0.4047	0.08262	0.0254	1.01e-06	3658	ebi-a-GCST90001419	CD20- %B cell	GRCh37	0.00651648	23.9805
rs58352426	A	G	3	154090291	0.1401	0.02947	0.2246	2.08e-06	3658	ebi-a-GCST90001419	CD20- %B cell	GRCh37	0.00614041	22.588
rs316122	C	G	5	93014071	0.2993	0.06479	0.0372	3.97e-06	3658	ebi-a-GCST90001419	CD20- %B cell	GRCh37	0.00579999	21.3285
rs9270911	T	C	6	32572202	0.1364	0.02871	0.6083	2.1e-06	3658	ebi-a-GCST90001419	CD20- %B cell	GRCh37	0.00613263	22.5593
rs118084343	G	A	11	17687837	-0.2663	0.0544	0.0547	1.03e-06	3658	ebi-a-GCST90001419	CD20- %B cell	GRCh37	0.00650826	23.9501
rs4244568	G	T	15	39319915	-0.1233	0.02622	0.3414	2.67e-06	3658	ebi-a-GCST90001419	CD20- %B cell	GRCh37	0.00600896	22.1016
rs2107459	A	C	16	74140113	0.2021	0.04383	0.0853	4.18e-06	3658	ebi-a-GCST90001419	CD20- %B cell	GRCh37	0.00577869	21.2497
rs7265879	G	C	20	6103341	-0.2182	0.04616	0.0778	2.36e-06	3658	ebi-a-GCST90001419	CD20- %B cell	GRCh37	0.00607141	22.3327
rs66491584	A	G	3	20980398	-0.1466	0.02957	0.1991	7.43e-07	3656	ebi-a-GCST90001420	IgD- CD38br AC	GRCh37	0.00667804	24.5656
rs10815908	T	G	9	8537763	0.2526	0.0538	0.0511	2.76e-06	3656	ebi-a-GCST90001420	IgD- CD38br AC	GRCh37	0.00599356	22.0325
rs478251	C	A	11	127827727	0.1689	0.03431	0.1332	8.86e-07	3656	ebi-a-GCST90001420	IgD- CD38br AC	GRCh37	0.0065848	24.2203
rs17037450	A	G	12	106098314	-0.3311	0.07236	0.0264	4.91e-06	3656	ebi-a-GCST90001420	IgD- CD38br AC	GRCh37	0.00569423	20.9259
rs2075365	A	G	12	31092966	-0.1142	0.02477	0.6518	4.15e-06	3656	ebi-a-GCST90001420	IgD- CD38br AC	GRCh37	0.00578038	21.2443
rs74011406	A	G	15	47631034	0.1928	0.04113	0.093	2.87e-06	3656	ebi-a-GCST90001420	IgD- CD38br AC	GRCh37	0.00597431	21.9613
rs57641238	C	G	2	75536553	-0.1546	0.02937	0.2252	1.48e-07	3657	ebi-a-GCST90001421	CD20- AC	GRCh37	0.00751983	27.6932
rs36123742	T	A	3	133253719	0.1193	0.02587	0.6555	4.11e-06	3657	ebi-a-GCST90001421	CD20- AC	GRCh37	0.00578156	21.2545
rs74786971	C	G	4	90909176	0.2348	0.04935	0.0645	2.03e-06	3657	ebi-a-GCST90001421	CD20- AC	GRCh37	0.00615201	22.6248
rs116699251	A	G	5	142419461	-0.2732	0.05861	0.0446	3.24e-06	3657	ebi-a-GCST90001421	CD20- AC	GRCh37	0.00590637	21.716
rs38182	T	C	7	15900650	-0.1541	0.03305	0.1693	3.21e-06	3657	ebi-a-GCST90001421	CD20- AC	GRCh37	0.00590967	21.7283
rs6586822	C	T	8	19139514	-0.1182	0.02568	0.6508	4.35e-06	3657	ebi-a-GCST90001421	CD20- AC	GRCh37	0.00575985	21.1742
rs16936840	T	C	11	19531128	0.1881	0.04049	0.102	3.5e-06	3657	ebi-a-GCST90001421	CD20- AC	GRCh37	0.00586681	21.5697
rs77553819	C	G	13	24882401	-0.1249	0.0269	0.2863	3.52e-06	3657	ebi-a-GCST90001421	CD20- AC	GRCh37	0.00586061	21.5468
rs71431666	C	G	14	95266847	-0.1932	0.04158	0.0946	3.49e-06	3657	ebi-a-GCST90001421	CD20- AC	GRCh37	0.005869	21.5778
rs2637364	C	T	17	32078878	-0.1164	0.02513	0.6221	3.75e-06	3657	ebi-a-GCST90001421	CD20- AC	GRCh37	0.00583251	21.4429
rs6029245	C	T	20	39267990	0.3071	0.06585	0.0358	3.23e-06	3657	ebi-a-GCST90001421	CD20- AC	GRCh37	0.00591218	21.7375
rs75839951	G	T	2	34491589	-0.2476	0.05192	0.0585	1.93e-06	3659	ebi-a-GCST90001422	CD20- CD38- %B cell	GRCh37	0.00617701	22.7297
rs2215848	A	G	4	25065221	0.524	0.1121	0.0118	3.07e-06	3659	ebi-a-GCST90001422	CD20- CD38- %B cell	GRCh37	0.00593613	21.8381
rs2339996	A	G	5	173070505	-0.1471	0.0287	0.7803	3.12e-07	3659	ebi-a-GCST90001422	CD20- CD38- %B cell	GRCh37	0.0071284	26.2557
rs55767134	C	G	10	17048435	-0.1463	0.03122	0.1838	2.9e-06	3659	ebi-a-GCST90001422	CD20- CD38- %B cell	GRCh37	0.00596571	21.9475
rs34666228	T	G	11	123385425	0.1355	0.02809	0.2346	1.46e-06	3659	ebi-a-GCST90001422	CD20- CD38- %B cell	GRCh37	0.00631916	23.2561
rs17099538	C	T	14	33254318	-0.2409	0.05156	0.0559	3.09e-06	3659	ebi-a-GCST90001422	CD20- CD38- %B cell	GRCh37	0.00593065	21.8178
rs16955339	T	G	17	52971060	0.293	0.06221	0.0377	2.57e-06	3659	ebi-a-GCST90001422	CD20- CD38- %B cell	GRCh37	0.00602598	22.1706
rs6125184	A	G	20	46576714	-0.1186	0.02463	0.5914	1.55e-06	3659	ebi-a-GCST90001422	CD20- CD38- %B cell	GRCh37	0.00629702	23.1741
rs62311900	T	C	4	74145187	-0.1537	0.03175	0.1736	1.34e-06	3658	ebi-a-GCST90001423	CD20- CD38- AC	GRCh37	0.00636566	23.4219
rs2339996	A	G	5	173070505	-0.1438	0.02887	0.7802	6.6e-07	3658	ebi-a-GCST90001423	CD20- CD38- AC	GRCh37	0.00673666	24.7963
rs6906886	A	T	6	85038851	0.1893	0.04063	0.903	3.29e-06	3658	ebi-a-GCST90001423	CD20- CD38- AC	GRCh37	0.00589922	21.6955
rs11203884	T	C	8	17516564	-0.1548	0.03269	0.1643	2.27e-06	3658	ebi-a-GCST90001423	CD20- CD38- AC	GRCh37	0.00609276	22.4117
rs10988372	C	G	9	132193568	0.139	0.03012	0.2045	4.09e-06	3658	ebi-a-GCST90001423	CD20- CD38- AC	GRCh37	0.00578835	21.2854
rs118073973	A	T	9	19948908	0.2899	0.06184	0.0402	2.87e-06	3658	ebi-a-GCST90001423	CD20- CD38- AC	GRCh37	0.0059719	21.9644
rs75609575	A	G	11	97639659	-0.3072	0.06608	0.0349	3.45e-06	3658	ebi-a-GCST90001423	CD20- CD38- AC	GRCh37	0.00587354	21.6006
rs308820	C	T	11	88142031	-0.1305	0.02844	0.7571	4.63e-06	3658	ebi-a-GCST90001423	CD20- CD38- AC	GRCh37	0.00572302	21.0438
rs61906277	G	A	11	123384801	0.1435	0.02825	0.2347	3.99e-07	3658	ebi-a-GCST90001423	CD20- CD38- AC	GRCh37	0.00700439	25.7887
rs16955339	T	G	17	52971060	0.3095	0.06249	0.0377	7.67e-07	3658	ebi-a-GCST90001423	CD20- CD38- AC	GRCh37	0.00666122	24.5167
rs16837671	G	T	2	206655953	-0.2827	0.05702	0.0494	7.43e-07	3657	ebi-a-GCST90001424	IgD+ %Lymphocyte	GRCh37	0.00667671	24.5674
rs76845048	C	A	5	115785493	-0.3021	0.06594	0.0357	4.76e-06	3657	ebi-a-GCST90001424	IgD+ %Lymphocyte	GRCh37	0.00570681	20.9781
rs4361609	C	G	6	31240635	-0.2101	0.04223	0.1131	6.78e-07	3657	ebi-a-GCST90001424	IgD+ %Lymphocyte	GRCh37	0.00672288	24.7384
rs73078428	A	T	7	20106029	-0.1651	0.03606	0.1318	4.85e-06	3657	ebi-a-GCST90001424	IgD+ %Lymphocyte	GRCh37	0.00569948	20.951
rs34910780	T	A	7	77469688	-0.2739	0.05642	0.0481	1.25e-06	3657	ebi-a-GCST90001424	IgD+ %Lymphocyte	GRCh37	0.00640329	23.5548
rs2395904	G	T	8	130617819	-0.1285	0.02712	0.2657	2.24e-06	3657	ebi-a-GCST90001424	IgD+ %Lymphocyte	GRCh37	0.0061016	22.4383
rs1977295	A	G	10	7188484	0.1101	0.02357	0.5273	3.11e-06	3657	ebi-a-GCST90001424	IgD+ %Lymphocyte	GRCh37	0.00593126	21.8081
rs2402519	C	G	14	95373465	0.1596	0.03359	0.1523	2.1e-06	3657	ebi-a-GCST90001424	IgD+ %Lymphocyte	GRCh37	0.00613547	22.5636
rs11657531	T	C	17	2731370	-0.1468	0.0236	0.4882	5.52e-10	3657	ebi-a-GCST90001424	IgD+ %Lymphocyte	GRCh37	0.0104697	38.6715
rs12939565	T	A	17	38038389	-0.142	0.02747	0.4267	2.45e-07	3657	ebi-a-GCST90001424	IgD+ %Lymphocyte	GRCh37	0.00725392	26.7068
rs55658072	G	A	19	14873284	0.1165	0.02499	0.6218	3.24e-06	3657	ebi-a-GCST90001424	IgD+ %Lymphocyte	GRCh37	0.00590774	21.7211
rs6131010	G	A	20	44724305	-0.1212	0.02568	0.6172	2.47e-06	3657	ebi-a-GCST90001424	IgD+ %Lymphocyte	GRCh37	0.00605415	22.2627
rs970081	A	G	1	213101844	-0.1191	0.02482	0.6517	1.65e-06	3656	ebi-a-GCST90001425	IgD- CD38br %lymphocyte	GRCh37	0.00625874	23.0135
rs78196740	C	T	1	63802723	0.192	0.04079	0.0929	2.6e-06	3656	ebi-a-GCST90001425	IgD- CD38br %lymphocyte	GRCh37	0.00602372	22.1441
rs66491584	A	G	3	20980398	-0.1404	0.02948	0.1991	1.98e-06	3656	ebi-a-GCST90001425	IgD- CD38br %lymphocyte	GRCh37	0.00616577	22.6695
rs79812543	A	G	3	157649504	0.3801	0.08244	0.0197	4.16e-06	3656	ebi-a-GCST90001425	IgD- CD38br %lymphocyte	GRCh37	0.0057809	21.2462
rs151009998	A	G	3	11712287	0.2925	0.06183	0.0379	2.32e-06	3656	ebi-a-GCST90001425	IgD- CD38br %lymphocyte	GRCh37	0.00608411	22.3674
rs75346886	T	G	7	127285830	0.3296	0.06986	0.0294	2.48e-06	3656	ebi-a-GCST90001425	IgD- CD38br %lymphocyte	GRCh37	0.00605167	22.2474
rs148377259	C	T	7	106306631	-0.311	0.06449	0.0341	1.47e-06	3656	ebi-a-GCST90001425	IgD- CD38br %lymphocyte	GRCh37	0.00632086	23.2433
rs12340211	G	C	9	8531036	0.2558	0.05361	0.0518	1.91e-06	3656	ebi-a-GCST90001425	IgD- CD38br %lymphocyte	GRCh37	0.00618881	22.7547
rs7294591	T	C	12	52932031	0.1168	0.02391	0.5412	1.09e-06	3656	ebi-a-GCST90001425	IgD- CD38br %lymphocyte	GRCh37	0.00648477	23.85
rs11609248	G	A	12	14317207	-0.1438	0.02996	0.1916	1.65e-06	3656	ebi-a-GCST90001425	IgD- CD38br %lymphocyte	GRCh37	0.00626181	23.0248
rs72686093	T	C	14	22129890	0.2941	0.06126	0.0382	1.64e-06	3656	ebi-a-GCST90001425	IgD- CD38br %lymphocyte	GRCh37	0.0062647	23.0355
rs4785074	T	C	16	59885737	-0.1289	0.02471	0.635	1.92e-07	3656	ebi-a-GCST90001425	IgD- CD38br %lymphocyte	GRCh37	0.00738811	27.1971
rs72834736	C	G	16	81821361	0.3562	0.07723	0.0248	4.12e-06	3656	ebi-a-GCST90001425	IgD- CD38br %lymphocyte	GRCh37	0.00578482	21.2607
rs76348547	T	G	22	31013921	0.3941	0.0823	0.0207	1.75e-06	3656	ebi-a-GCST90001425	IgD- CD38br %lymphocyte	GRCh37	0.00623292	22.9179
rs10922490	C	T	1	89286072	0.516	0.1044	0.0164	8.16e-07	3656	ebi-a-GCST90001426	IgD- CD38dim %lymphocyte	GRCh37	0.00663743	24.4152
rs11687597	G	A	2	136926146	0.1644	0.03007	0.2069	4.86e-08	3656	ebi-a-GCST90001426	IgD- CD38dim %lymphocyte	GRCh37	0.0081095	29.8744
rs7595246	C	T	2	238554657	0.1571	0.03041	0.1893	2.51e-07	3656	ebi-a-GCST90001426	IgD- CD38dim %lymphocyte	GRCh37	0.00724694	26.6736
rs71612685	G	A	4	100279851	0.5092	0.1088	0.0126	2.94e-06	3656	ebi-a-GCST90001426	IgD- CD38dim %lymphocyte	GRCh37	0.00595551	21.8918
rs17405603	T	A	5	144608340	-0.1275	0.02694	0.2842	2.28e-06	3656	ebi-a-GCST90001426	IgD- CD38dim %lymphocyte	GRCh37	0.00608929	22.3866
rs6972846	T	G	7	22048853	-0.1185	0.02475	0.3885	1.74e-06	3656	ebi-a-GCST90001426	IgD- CD38dim %lymphocyte	GRCh37	0.00623111	22.9112
rs78027513	T	G	7	154618679	0.2746	0.05995	0.0414	4.78e-06	3656	ebi-a-GCST90001426	IgD- CD38dim %lymphocyte	GRCh37	0.00570599	20.9694
rs7840395	G	A	8	144984956	-0.1408	0.02438	0.5715	8.25e-09	3656	ebi-a-GCST90001426	IgD- CD38dim %lymphocyte	GRCh37	0.0090404	33.335
rs72816858	C	G	10	22940992	0.4384	0.09254	0.0172	2.24e-06	3656	ebi-a-GCST90001426	IgD- CD38dim %lymphocyte	GRCh37	0.00610124	22.4308
rs12298227	C	T	12	54786414	-0.2055	0.04122	0.1013	6.51e-07	3656	ebi-a-GCST90001426	IgD- CD38dim %lymphocyte	GRCh37	0.00675241	24.8411
rs118086652	G	A	15	76646870	0.38	0.08281	0.0213	4.61e-06	3656	ebi-a-GCST90001426	IgD- CD38dim %lymphocyte	GRCh37	0.00572666	21.0457
rs11653761	T	G	17	2716535	-0.1257	0.02411	0.592	1.93e-07	3656	ebi-a-GCST90001426	IgD- CD38dim %lymphocyte	GRCh37	0.00737994	27.1668
rs61790670	A	C	1	84127219	0.1517	0.02904	0.23	1.84e-07	3656	ebi-a-GCST90001427	IgD- CD38- %lymphocyte	GRCh37	0.0074087	27.2735
rs12128328	C	T	1	59700800	0.1428	0.0306	0.2113	3.17e-06	3656	ebi-a-GCST90001427	IgD- CD38- %lymphocyte	GRCh37	0.00592145	21.7659
rs6723786	G	A	2	238550072	0.1403	0.02729	0.2924	2.84e-07	3656	ebi-a-GCST90001427	IgD- CD38- %lymphocyte	GRCh37	0.00717751	26.4162
rs114551034	A	G	2	66709035	-0.2723	0.05703	0.0509	1.87e-06	3656	ebi-a-GCST90001427	IgD- CD38- %lymphocyte	GRCh37	0.00619702	22.7851
rs17405603	T	A	5	144608340	-0.1322	0.0277	0.2842	1.89e-06	3656	ebi-a-GCST90001427	IgD- CD38- %lymphocyte	GRCh37	0.00619156	22.7649
rs11777835	C	T	8	144986103	-0.1246	0.02505	0.5715	6.83e-07	3656	ebi-a-GCST90001427	IgD- CD38- %lymphocyte	GRCh37	0.0067218	24.7277
rs190799514	C	T	8	55620993	0.391	0.07669	0.0272	3.59e-07	3656	ebi-a-GCST90001427	IgD- CD38- %lymphocyte	GRCh37	0.00705981	25.98
rs814418	T	C	8	9936753	0.204	0.04436	0.0907	4.4e-06	3656	ebi-a-GCST90001427	IgD- CD38- %lymphocyte	GRCh37	0.0057513	21.1368
rs12426629	G	C	12	54797571	-0.1952	0.04268	0.0989	4.95e-06	3656	ebi-a-GCST90001427	IgD- CD38- %lymphocyte	GRCh37	0.00568888	20.9061
rs9514859	C	G	13	109144845	0.1207	0.025	0.4402	1.44e-06	3656	ebi-a-GCST90001427	IgD- CD38- %lymphocyte	GRCh37	0.00633532	23.2968
rs11653761	T	G	17	2716535	-0.1169	0.0249	0.592	2.78e-06	3656	ebi-a-GCST90001427	IgD- CD38- %lymphocyte	GRCh37	0.00599258	22.0289
rs7236090	C	T	18	60947111	0.1163	0.02497	0.5922	3.33e-06	3656	ebi-a-GCST90001427	IgD- CD38- %lymphocyte	GRCh37	0.00589857	21.6813
rs77741094	G	C	21	42362418	-0.5436	0.1119	0.0126	1.24e-06	3656	ebi-a-GCST90001427	IgD- CD38- %lymphocyte	GRCh37	0.00641355	23.5864
rs112904733	T	G	1	214958496	0.1953	0.04221	0.0956	3.85e-06	3657	ebi-a-GCST90001428	IgD- CD38dim %B cell	GRCh37	0.00581988	21.3962
rs9424499	C	G	1	233050029	-0.5857	0.1138	0.0109	2.81e-07	3657	ebi-a-GCST90001428	IgD- CD38dim %B cell	GRCh37	0.00719129	26.4745
rs16832731	A	G	2	136864703	0.1484	0.03147	0.1987	2.49e-06	3657	ebi-a-GCST90001428	IgD- CD38dim %B cell	GRCh37	0.00604389	22.2247
rs73205209	C	T	3	106275239	0.3323	0.07083	0.0334	2.82e-06	3657	ebi-a-GCST90001428	IgD- CD38dim %B cell	GRCh37	0.00598267	21.9983
rs111854570	A	G	3	8695105	-0.2872	0.06245	0.0388	4.41e-06	3657	ebi-a-GCST90001428	IgD- CD38dim %B cell	GRCh37	0.00575009	21.1381
rs17405749	T	C	5	144609363	-0.1389	0.02884	0.2374	1.51e-06	3657	ebi-a-GCST90001428	IgD- CD38dim %B cell	GRCh37	0.00630294	23.1834
rs2397752	T	C	10	132983821	-0.136	0.02815	0.248	1.41e-06	3657	ebi-a-GCST90001428	IgD- CD38dim %B cell	GRCh37	0.0063421	23.3283
rs80216562	A	G	11	128322602	-0.3698	0.07231	0.029	3.31e-07	3657	ebi-a-GCST90001428	IgD- CD38dim %B cell	GRCh37	0.00710096	26.1396
rs10743163	A	G	11	11033950	-0.1167	0.02529	0.4035	4.11e-06	3657	ebi-a-GCST90001428	IgD- CD38dim %B cell	GRCh37	0.00578892	21.2817
rs4038038	A	G	13	19499423	0.1177	0.02529	0.359	3.36e-06	3657	ebi-a-GCST90001428	IgD- CD38dim %B cell	GRCh37	0.00588797	21.648
rs11548656	G	A	16	81916912	-0.1701	0.0366	0.1288	3.48e-06	3657	ebi-a-GCST90001428	IgD- CD38dim %B cell	GRCh37	0.0058717	21.5878
rs75659776	T	C	17	49605668	0.2621	0.05581	0.0515	2.74e-06	3657	ebi-a-GCST90001428	IgD- CD38dim %B cell	GRCh37	0.00599479	22.0431
rs11682311	C	T	2	16464977	-0.1278	0.02599	0.3243	9.11e-07	3656	ebi-a-GCST90001429	IgD+ CD38br %lymphocyte	GRCh37	0.00657022	24.1664
rs140380950	C	T	2	105587803	-0.3597	0.06402	0.0368	2.07e-08	3656	ebi-a-GCST90001429	IgD+ CD38br %lymphocyte	GRCh37	0.0085607	31.5509
rs76112278	A	G	4	15915069	-0.4243	0.08741	0.0194	1.26e-06	3656	ebi-a-GCST90001429	IgD+ CD38br %lymphocyte	GRCh37	0.00640365	23.5497
rs80330977	A	G	5	158276610	-0.2327	0.04501	0.0814	2.47e-07	3656	ebi-a-GCST90001429	IgD+ CD38br %lymphocyte	GRCh37	0.0072578	26.7139
rs76660971	A	G	5	18919526	-0.1368	0.02874	0.2299	2.03e-06	3656	ebi-a-GCST90001429	IgD+ CD38br %lymphocyte	GRCh37	0.00615899	22.6444
rs117772462	A	T	7	48791017	-0.4644	0.09659	0.0159	1.59e-06	3656	ebi-a-GCST90001429	IgD+ CD38br %lymphocyte	GRCh37	0.00628314	23.1037
rs11185560	A	G	7	190115	-0.2347	0.05014	0.9375	2.96e-06	3656	ebi-a-GCST90001429	IgD+ CD38br %lymphocyte	GRCh37	0.00595739	21.8988
rs10103048	C	A	8	130602281	0.126	0.02692	0.7321	2.99e-06	3656	ebi-a-GCST90001429	IgD+ CD38br %lymphocyte	GRCh37	0.00595649	21.8954
rs1695681	A	C	8	118255950	-0.1213	0.02451	0.5309	7.76e-07	3656	ebi-a-GCST90001429	IgD+ CD38br %lymphocyte	GRCh37	0.00665471	24.4792
rs10832409	A	G	11	15377699	0.1495	0.03227	0.1722	3.74e-06	3656	ebi-a-GCST90001429	IgD+ CD38br %lymphocyte	GRCh37	0.00583628	21.451
rs11068290	T	C	12	110228055	0.3875	0.07937	0.0231	1.09e-06	3656	ebi-a-GCST90001429	IgD+ CD38br %lymphocyte	GRCh37	0.00647742	23.8228
rs59879144	A	C	12	75564449	-0.4624	0.09688	0.0161	1.89e-06	3656	ebi-a-GCST90001429	IgD+ CD38br %lymphocyte	GRCh37	0.00619246	22.7683
rs3811315	A	T	14	22499870	0.1771	0.03756	0.1157	2.5e-06	3656	ebi-a-GCST90001429	IgD+ CD38br %lymphocyte	GRCh37	0.00604431	22.2202
rs2216762	C	T	16	84759446	-0.1525	0.03097	0.8141	8.88e-07	3656	ebi-a-GCST90001429	IgD+ CD38br %lymphocyte	GRCh37	0.00658841	24.2337
rs60521331	A	G	17	8639905	0.1158	0.02425	0.5022	1.86e-06	3656	ebi-a-GCST90001429	IgD+ CD38br %lymphocyte	GRCh37	0.00619851	22.7906
rs28399382	T	C	3	115393238	0.1411	0.0308	0.1982	4.74e-06	3656	ebi-a-GCST90001430	IgD+ CD38dim %lymphocyte	GRCh37	0.00570769	20.9756
rs6831487	G	T	4	170331972	0.1165	0.02467	0.4702	2.42e-06	3656	ebi-a-GCST90001430	IgD+ CD38dim %lymphocyte	GRCh37	0.0060627	22.2882
rs12516105	C	T	5	160198880	0.1502	0.03243	0.1737	3.75e-06	3656	ebi-a-GCST90001430	IgD+ CD38dim %lymphocyte	GRCh37	0.00583309	21.4392
rs62474511	T	A	7	123275484	0.2018	0.04179	0.0927	1.42e-06	3656	ebi-a-GCST90001430	IgD+ CD38dim %lymphocyte	GRCh37	0.00633768	23.3056
rs7840067	C	T	8	130582787	-0.1537	0.03026	0.1978	3.96e-07	3656	ebi-a-GCST90001430	IgD+ CD38dim %lymphocyte	GRCh37	0.00700729	25.7853
rs533239981	C	G	8	75515052	0.3011	0.06365	0.0387	2.32e-06	3656	ebi-a-GCST90001430	IgD+ CD38dim %lymphocyte	GRCh37	0.00608371	22.3659
rs60953943	A	G	8	60077245	-0.4228	0.08863	0.0204	1.91e-06	3656	ebi-a-GCST90001430	IgD+ CD38dim %lymphocyte	GRCh37	0.00618596	22.7442
rs76400856	C	A	10	56638876	0.2233	0.0485	0.0639	4.3e-06	3656	ebi-a-GCST90001430	IgD+ CD38dim %lymphocyte	GRCh37	0.0057647	21.1864
rs74151247	A	C	10	97801073	0.348	0.07127	0.0302	1.09e-06	3656	ebi-a-GCST90001430	IgD+ CD38dim %lymphocyte	GRCh37	0.00647912	23.8291
rs75319860	C	T	12	110312229	0.3651	0.07896	0.0249	3.91e-06	3656	ebi-a-GCST90001430	IgD+ CD38dim %lymphocyte	GRCh37	0.00581394	21.3684
rs75474045	A	G	13	72428296	0.503	0.1077	0.0126	3.13e-06	3656	ebi-a-GCST90001430	IgD+ CD38dim %lymphocyte	GRCh37	0.00593082	21.8005
rs116844769	A	G	14	65713895	-0.2347	0.04969	0.0662	2.4e-06	3656	ebi-a-GCST90001430	IgD+ CD38dim %lymphocyte	GRCh37	0.00606513	22.2972
rs16974449	A	C	16	84754964	0.1233	0.02445	0.4851	4.78e-07	3656	ebi-a-GCST90001430	IgD+ CD38dim %lymphocyte	GRCh37	0.00690799	25.4174
rs60521331	A	G	17	8639905	0.1214	0.02433	0.5022	6.26e-07	3656	ebi-a-GCST90001430	IgD+ CD38dim %lymphocyte	GRCh37	0.00676394	24.8837
rs11657531	T	C	17	2731370	-0.1167	0.0237	0.4884	8.84e-07	3656	ebi-a-GCST90001430	IgD+ CD38dim %lymphocyte	GRCh37	0.00658822	24.233
rs655580	A	G	19	53039110	0.1258	0.02423	0.4571	2.19e-07	3656	ebi-a-GCST90001430	IgD+ CD38dim %lymphocyte	GRCh37	0.0073191	26.9412
rs6131010	G	A	20	44724305	-0.1184	0.02588	0.6172	4.95e-06	3656	ebi-a-GCST90001430	IgD+ CD38dim %lymphocyte	GRCh37	0.00569232	20.9188
rs55708924	G	A	21	16767346	-0.4222	0.08736	0.0185	1.4e-06	3656	ebi-a-GCST90001430	IgD+ CD38dim %lymphocyte	GRCh37	0.00634804	23.3439
rs142838362	T	C	21	47606966	0.2463	0.05243	0.0577	2.72e-06	3656	ebi-a-GCST90001430	IgD+ CD38dim %lymphocyte	GRCh37	0.00599997	22.0562
rs35088452	A	C	3	8847483	-0.1352	0.02849	0.7471	2.16e-06	3656	ebi-a-GCST90001431	IgD+ CD38- %lymphocyte	GRCh37	0.00612203	22.5077
rs6895553	C	T	5	114821667	-0.199	0.04272	0.0946	3.3e-06	3656	ebi-a-GCST90001431	IgD+ CD38- %lymphocyte	GRCh37	0.00590021	21.6873
rs78009119	G	T	5	136421498	-0.5085	0.1078	0.0137	2.5e-06	3656	ebi-a-GCST90001431	IgD+ CD38- %lymphocyte	GRCh37	0.00604927	22.2386
rs77055472	A	T	5	157655991	-0.2682	0.05762	0.0495	3.36e-06	3656	ebi-a-GCST90001431	IgD+ CD38- %lymphocyte	GRCh37	0.00589113	21.6538
rs12197754	C	T	6	130521070	-0.1427	0.03115	0.2014	4.75e-06	3656	ebi-a-GCST90001431	IgD+ CD38- %lymphocyte	GRCh37	0.00570742	20.9746
rs12146653	C	T	11	21411891	0.1892	0.04126	0.0964	4.66e-06	3656	ebi-a-GCST90001431	IgD+ CD38- %lymphocyte	GRCh37	0.00571856	21.0158
rs12829274	G	A	12	129349167	-0.2515	0.05194	0.0618	1.34e-06	3656	ebi-a-GCST90001431	IgD+ CD38- %lymphocyte	GRCh37	0.0063722	23.4334
rs3730631	C	T	12	69228178	-0.1789	0.03729	0.1288	1.66e-06	3656	ebi-a-GCST90001431	IgD+ CD38- %lymphocyte	GRCh37	0.00625611	23.0037
rs77762131	C	G	14	96205838	0.3532	0.058	0.045	1.25e-09	3656	ebi-a-GCST90001431	IgD+ CD38- %lymphocyte	GRCh37	0.0100414	37.0636
rs72706301	A	G	14	94852219	0.448	0.09406	0.0179	1.98e-06	3656	ebi-a-GCST90001431	IgD+ CD38- %lymphocyte	GRCh37	0.00616671	22.673
rs10444793	A	G	15	44517689	-0.4323	0.09225	0.0181	2.89e-06	3656	ebi-a-GCST90001431	IgD+ CD38- %lymphocyte	GRCh37	0.00597078	21.9483
rs28594458	G	C	17	2728777	-0.1135	0.02418	0.4918	2.77e-06	3656	ebi-a-GCST90001431	IgD+ CD38- %lymphocyte	GRCh37	0.00599051	22.0212
rs62235484	A	G	21	41083050	0.4662	0.09386	0.0175	7.14e-07	3656	ebi-a-GCST90001431	IgD+ CD38- %lymphocyte	GRCh37	0.0067028	24.6573
rs78007261	T	C	22	45666517	-0.3003	0.06556	0.0379	4.81e-06	3656	ebi-a-GCST90001431	IgD+ CD38- %lymphocyte	GRCh37	0.00570613	20.9698
rs75766272	T	C	1	8009985	-0.3961	0.08527	0.0201	3.52e-06	3656	ebi-a-GCST90001432	Unsw Mem %lymphocyte	GRCh37	0.00586753	21.5665
rs6557137	T	C	6	150197022	-0.1494	0.03221	0.1838	3.62e-06	3656	ebi-a-GCST90001432	Unsw Mem %lymphocyte	GRCh37	0.00585013	21.5022
rs2956955	C	T	8	1552537	-0.3254	0.06746	0.9661	1.47e-06	3656	ebi-a-GCST90001432	Unsw Mem %lymphocyte	GRCh37	0.00632384	23.2544
rs141247883	G	A	8	144986071	-0.3185	0.06842	0.0319	3.35e-06	3656	ebi-a-GCST90001432	Unsw Mem %lymphocyte	GRCh37	0.00589223	21.6578
rs11794578	G	T	9	808529	0.1189	0.02437	0.4521	1.12e-06	3656	ebi-a-GCST90001432	Unsw Mem %lymphocyte	GRCh37	0.00646886	23.7911
rs143553941	C	G	12	109368119	0.501	0.107	0.013	2.96e-06	3656	ebi-a-GCST90001432	Unsw Mem %lymphocyte	GRCh37	0.00596081	21.9114
rs12829274	G	A	12	129349167	-0.2536	0.0511	0.0618	7.31e-07	3656	ebi-a-GCST90001432	Unsw Mem %lymphocyte	GRCh37	0.00669167	24.6161
rs73192651	T	C	13	50212885	0.5455	0.08807	0.02	6.54e-10	3656	ebi-a-GCST90001432	Unsw Mem %lymphocyte	GRCh37	0.0103847	38.3439
rs77762131	C	G	14	96205838	0.3287	0.05701	0.045	8.75e-09	3656	ebi-a-GCST90001432	Unsw Mem %lymphocyte	GRCh37	0.00901073	33.2246
rs8014978	C	T	14	94936964	-0.1203	0.02463	0.5737	1.08e-06	3656	ebi-a-GCST90001432	Unsw Mem %lymphocyte	GRCh37	0.00648293	23.8432
rs112135308	G	C	16	86794463	0.416	0.08833	0.0174	2.57e-06	3656	ebi-a-GCST90001432	Unsw Mem %lymphocyte	GRCh37	0.00603028	22.1683
rs11657759	C	A	17	2715961	-0.1271	0.02394	0.4903	1.16e-07	3656	ebi-a-GCST90001432	Unsw Mem %lymphocyte	GRCh37	0.0076507	28.1712
rs7254039	A	G	19	14993354	-0.2695	0.05778	0.0435	3.21e-06	3656	ebi-a-GCST90001432	Unsw Mem %lymphocyte	GRCh37	0.00591534	21.7433
rs6032660	A	G	20	44730245	-0.1525	0.02629	0.6359	7.2e-09	3656	ebi-a-GCST90001432	Unsw Mem %lymphocyte	GRCh37	0.00911955	33.6295
rs55712190	T	C	22	22613458	0.2264	0.04694	0.074	1.47e-06	3656	ebi-a-GCST90001432	Unsw Mem %lymphocyte	GRCh37	0.00632275	23.2503
rs2789568	C	T	1	217179038	-0.2462	0.04816	0.0706	3.33e-07	3656	ebi-a-GCST90001433	IgD- CD27- %lymphocyte	GRCh37	0.00709747	26.1195
rs113442137	A	G	1	160254955	-0.2734	0.0574	0.0472	1.97e-06	3656	ebi-a-GCST90001433	IgD- CD27- %lymphocyte	GRCh37	0.00616709	22.6744
rs185621536	T	C	1	113524501	-0.3248	0.07016	0.0312	3.8e-06	3656	ebi-a-GCST90001433	IgD- CD27- %lymphocyte	GRCh37	0.00582785	21.4198
rs7606024	A	T	2	56616595	-0.1469	0.03041	0.7882	1.42e-06	3656	ebi-a-GCST90001433	IgD- CD27- %lymphocyte	GRCh37	0.00634222	23.3224
rs35574803	C	T	3	32533246	-0.3044	0.05397	0.0562	1.83e-08	3656	ebi-a-GCST90001433	IgD- CD27- %lymphocyte	GRCh37	0.00862613	31.7941
rs78756830	C	T	4	99437210	0.4221	0.08746	0.0194	1.45e-06	3656	ebi-a-GCST90001433	IgD- CD27- %lymphocyte	GRCh37	0.00633064	23.2795
rs12654363	T	C	5	84064142	-0.2241	0.04812	0.9301	3.31e-06	3656	ebi-a-GCST90001433	IgD- CD27- %lymphocyte	GRCh37	0.00589736	21.6768
rs191610741	T	C	6	4201348	-0.3731	0.08152	0.0257	4.87e-06	3656	ebi-a-GCST90001433	IgD- CD27- %lymphocyte	GRCh37	0.00569685	20.9356
rs78763642	A	G	9	25294308	-0.3442	0.07449	0.0279	3.97e-06	3656	ebi-a-GCST90001433	IgD- CD27- %lymphocyte	GRCh37	0.00580618	21.3397
rs2250246	G	A	12	6553016	0.1325	0.02454	0.5341	7.13e-08	3656	ebi-a-GCST90001433	IgD- CD27- %lymphocyte	GRCh37	0.00791092	29.137
rs4941188	A	G	18	60857029	-0.1285	0.02642	0.6726	1.2e-06	3656	ebi-a-GCST90001433	IgD- CD27- %lymphocyte	GRCh37	0.00642885	23.643
rs111407982	T	C	19	8814367	-0.1612	0.03377	0.1551	1.87e-06	3656	ebi-a-GCST90001433	IgD- CD27- %lymphocyte	GRCh37	0.00619389	22.7735
rs7260348	C	T	19	15011442	-0.2227	0.04722	0.0722	2.5e-06	3656	ebi-a-GCST90001433	IgD- CD27- %lymphocyte	GRCh37	0.00604711	22.2306
rs77126700	C	T	20	47313887	0.3695	0.08021	0.0239	4.23e-06	3656	ebi-a-GCST90001433	IgD- CD27- %lymphocyte	GRCh37	0.00577101	21.2097
rs4810485	G	T	20	44747947	0.317	0.02622	0.6313	4.98e-33	3656	ebi-a-GCST90001433	IgD- CD27- %lymphocyte	GRCh37	0.0384434	146.088
rs7595246	C	T	2	238554657	0.1684	0.03143	0.1893	8.92e-08	3656	ebi-a-GCST90001434	Sw mem %lymphocyte	GRCh37	0.00779099	28.6918
rs1519526	C	T	2	136967396	0.1674	0.03168	0.1957	1.34e-07	3656	ebi-a-GCST90001434	Sw mem %lymphocyte	GRCh37	0.00757932	27.9063
rs7640978	T	C	3	32533010	0.1649	0.0355	0.1493	3.54e-06	3656	ebi-a-GCST90001434	Sw mem %lymphocyte	GRCh37	0.00586709	21.5649
rs17405603	T	A	5	144608340	-0.1343	0.02781	0.2842	1.44e-06	3656	ebi-a-GCST90001434	Sw mem %lymphocyte	GRCh37	0.00633844	23.3084
rs190799514	C	T	8	55620993	0.3656	0.07711	0.0272	2.2e-06	3656	ebi-a-GCST90001434	Sw mem %lymphocyte	GRCh37	0.00611115	22.4674
rs7840395	G	A	8	144984956	-0.1437	0.02516	0.5715	1.21e-08	3656	ebi-a-GCST90001434	Sw mem %lymphocyte	GRCh37	0.00884358	32.6028
rs12426629	G	C	12	54797571	-0.2182	0.04316	0.0989	4.52e-07	3656	ebi-a-GCST90001434	Sw mem %lymphocyte	GRCh37	0.00694248	25.5452
rs11653761	T	G	17	2716535	-0.1491	0.02489	0.592	2.3e-09	3656	ebi-a-GCST90001434	Sw mem %lymphocyte	GRCh37	0.0097198	35.8648
rs7449190	C	T	5	1297918	0.1298	0.028	0.7401	3.67e-06	3657	ebi-a-GCST90001435	PB/PC %lymphocyte	GRCh37	0.00584203	21.4781
rs61294310	G	A	6	5266557	0.5223	0.1088	0.0124	1.65e-06	3657	ebi-a-GCST90001435	PB/PC %lymphocyte	GRCh37	0.00626223	23.0327
rs13244540	T	G	7	151002534	0.2681	0.05848	0.0447	4.7e-06	3657	ebi-a-GCST90001435	PB/PC %lymphocyte	GRCh37	0.00571433	21.0059
rs74326785	C	T	8	24549984	0.351	0.07464	0.0279	2.65e-06	3657	ebi-a-GCST90001435	PB/PC %lymphocyte	GRCh37	0.00601074	22.1021
rs3138500	T	C	9	92219945	-0.2314	0.04918	0.0678	2.62e-06	3657	ebi-a-GCST90001435	PB/PC %lymphocyte	GRCh37	0.00601733	22.1265
rs12412378	A	C	10	130483163	-0.1755	0.03276	0.1608	9.04e-08	3657	ebi-a-GCST90001435	PB/PC %lymphocyte	GRCh37	0.00778658	28.6833
rs4785074	T	C	16	59885737	-0.1403	0.02562	0.6349	4.62e-08	3657	ebi-a-GCST90001435	PB/PC %lymphocyte	GRCh37	0.00813365	29.9723
rs7255292	C	T	19	49529379	-0.1601	0.035	0.853	4.95e-06	3657	ebi-a-GCST90001435	PB/PC %lymphocyte	GRCh37	0.0056891	20.9126
rs11089305	G	A	22	19729361	0.1295	0.02684	0.2882	1.45e-06	3657	ebi-a-GCST90001435	PB/PC %lymphocyte	GRCh37	0.00632548	23.2668
rs75766272	T	C	1	8009985	-0.3971	0.08543	0.0201	3.46e-06	3656	ebi-a-GCST90001436	Memory B cell %lymphocyte	GRCh37	0.00587508	21.5944
rs12636848	G	T	3	147613080	0.1242	0.02655	0.3031	2.98e-06	3656	ebi-a-GCST90001436	Memory B cell %lymphocyte	GRCh37	0.00594999	21.8714
rs143003356	A	G	4	142016471	-0.5299	0.1157	0.0115	4.79e-06	3656	ebi-a-GCST90001436	Memory B cell %lymphocyte	GRCh37	0.00570467	20.9645
rs74505387	C	T	6	101891742	-0.2033	0.03964	0.1057	3.08e-07	3656	ebi-a-GCST90001436	Memory B cell %lymphocyte	GRCh37	0.00714312	26.2887
rs34173062	A	G	8	145158607	0.1453	0.02991	0.2153	1.24e-06	3656	ebi-a-GCST90001436	Memory B cell %lymphocyte	GRCh37	0.00641354	23.5864
rs12763172	C	T	10	85447519	0.132	0.02749	0.7213	1.64e-06	3656	ebi-a-GCST90001436	Memory B cell %lymphocyte	GRCh37	0.00626703	23.0442
rs10791220	G	A	11	132145598	-0.1793	0.03894	0.1134	4.28e-06	3656	ebi-a-GCST90001436	Memory B cell %lymphocyte	GRCh37	0.00576569	21.19
rs73192651	T	C	13	50212885	0.442	0.08807	0.02	5.44e-07	3656	ebi-a-GCST90001436	Memory B cell %lymphocyte	GRCh37	0.00684228	25.1739
rs77762131	C	G	14	96205838	0.3049	0.05737	0.045	1.13e-07	3656	ebi-a-GCST90001436	Memory B cell %lymphocyte	GRCh37	0.00766649	28.2298
rs974368	A	G	14	63009549	0.1136	0.02464	0.5141	4.17e-06	3656	ebi-a-GCST90001436	Memory B cell %lymphocyte	GRCh37	0.00578031	21.2441
rs11653761	T	G	17	2716535	-0.1359	0.02451	0.592	3.17e-08	3656	ebi-a-GCST90001436	Memory B cell %lymphocyte	GRCh37	0.00833891	30.7266
rs7254039	A	G	19	14993354	-0.2668	0.05819	0.0435	4.68e-06	3656	ebi-a-GCST90001436	Memory B cell %lymphocyte	GRCh37	0.00571714	21.0105
rs3810559	G	T	20	3207749	-0.1132	0.02457	0.5444	4.24e-06	3656	ebi-a-GCST90001436	Memory B cell %lymphocyte	GRCh37	0.00577248	21.2151
rs4640493	T	A	22	45387786	0.1493	0.03234	0.83	4.01e-06	3656	ebi-a-GCST90001436	Memory B cell %lymphocyte	GRCh37	0.00579574	21.3011
rs115204570	T	G	5	135756457	-0.479	0.1028	0.0161	3.27e-06	3656	ebi-a-GCST90001437	Naive-mature B cell %lymphocyte	GRCh37	0.00590347	21.6994
rs17056318	C	T	5	158285953	-0.2266	0.04592	0.081	8.39e-07	3656	ebi-a-GCST90001437	Naive-mature B cell %lymphocyte	GRCh37	0.00661648	24.3376
rs35607968	T	C	7	67653879	0.1611	0.03434	0.1536	2.83e-06	3656	ebi-a-GCST90001437	Naive-mature B cell %lymphocyte	GRCh37	0.00598381	21.9965
rs140197720	T	C	7	108191234	0.4648	0.1016	0.0153	4.94e-06	3656	ebi-a-GCST90001437	Naive-mature B cell %lymphocyte	GRCh37	0.00569193	20.9174
rs2395904	G	T	8	130617819	-0.1504	0.02772	0.2657	6.15e-08	3656	ebi-a-GCST90001437	Naive-mature B cell %lymphocyte	GRCh37	0.00798767	29.422
rs533239981	C	G	8	75515052	0.3348	0.06479	0.0387	2.5e-07	3656	ebi-a-GCST90001437	Naive-mature B cell %lymphocyte	GRCh37	0.00725084	26.6881
rs2978582	C	T	8	35485504	0.1509	0.0316	0.1969	1.85e-06	3656	ebi-a-GCST90001437	Naive-mature B cell %lymphocyte	GRCh37	0.00619866	22.7912
rs74151247	A	C	10	97801073	0.3341	0.07265	0.0302	4.39e-06	3656	ebi-a-GCST90001437	Naive-mature B cell %lymphocyte	GRCh37	0.00575136	21.137
rs74397782	A	G	12	25018659	-0.3176	0.06621	0.0343	1.68e-06	3656	ebi-a-GCST90001437	Naive-mature B cell %lymphocyte	GRCh37	0.00625436	22.9973
rs78433555	A	C	12	107821321	0.2756	0.05706	0.0501	1.42e-06	3656	ebi-a-GCST90001437	Naive-mature B cell %lymphocyte	GRCh37	0.00634054	23.3162
rs116844769	A	G	14	65713895	-0.2342	0.05066	0.0662	3.92e-06	3656	ebi-a-GCST90001437	Naive-mature B cell %lymphocyte	GRCh37	0.00581174	21.3602
rs112850074	G	A	14	103229069	0.3445	0.07141	0.031	1.46e-06	3656	ebi-a-GCST90001437	Naive-mature B cell %lymphocyte	GRCh37	0.00632555	23.2607
rs4805840	G	A	19	33468482	-0.1599	0.03309	0.823	1.42e-06	3656	ebi-a-GCST90001437	Naive-mature B cell %lymphocyte	GRCh37	0.00634647	23.3381
rs77848220	T	C	1	61251434	0.405	0.08232	0.0219	9.04e-07	3656	ebi-a-GCST90001438	IgD- CD38dim AC	GRCh37	0.00657699	24.1914
rs7595246	C	T	2	238554657	0.14	0.03035	0.1893	4.09e-06	3656	ebi-a-GCST90001438	IgD- CD38dim AC	GRCh37	0.00578645	21.2667
rs115414430	G	C	2	36720835	0.3388	0.07271	0.0286	3.29e-06	3656	ebi-a-GCST90001438	IgD- CD38dim AC	GRCh37	0.00590365	21.7001
rs1519524	A	T	2	136934125	0.141	0.02892	0.2246	1.12e-06	3656	ebi-a-GCST90001438	IgD- CD38dim AC	GRCh37	0.00645983	23.7577
rs141352577	T	C	3	8492010	0.3656	0.07671	0.0235	1.96e-06	3656	ebi-a-GCST90001438	IgD- CD38dim AC	GRCh37	0.00617465	22.7023
rs7840395	G	A	8	144984956	-0.1267	0.02425	0.5715	1.85e-07	3656	ebi-a-GCST90001438	IgD- CD38dim AC	GRCh37	0.00741127	27.283
rs16925715	C	T	10	53772842	-0.1298	0.02698	0.2824	1.56e-06	3656	ebi-a-GCST90001438	IgD- CD38dim AC	GRCh37	0.00629098	23.1328
rs149006488	G	C	11	67523715	-0.1579	0.03413	0.1496	3.84e-06	3656	ebi-a-GCST90001438	IgD- CD38dim AC	GRCh37	0.00582037	21.3921
rs61910510	T	C	11	130557122	0.3355	0.07014	0.0295	1.79e-06	3656	ebi-a-GCST90001438	IgD- CD38dim AC	GRCh37	0.00621925	22.8674
rs4936106	G	C	11	130360402	0.3309	0.07134	0.0289	3.63e-06	3656	ebi-a-GCST90001438	IgD- CD38dim AC	GRCh37	0.00585023	21.5025
rs73178168	T	C	13	47809629	0.1583	0.03258	0.1703	1.24e-06	3656	ebi-a-GCST90001438	IgD- CD38dim AC	GRCh37	0.00641591	23.5951
rs11653761	T	G	17	2716535	-0.1121	0.02405	0.592	3.29e-06	3656	ebi-a-GCST90001438	IgD- CD38dim AC	GRCh37	0.00590747	21.7142
rs75766272	T	C	1	8009985	-0.4103	0.08583	0.0201	1.82e-06	3656	ebi-a-GCST90001439	IgD+ CD24+ %lymphocyte	GRCh37	0.00621173	22.8395
rs2015983	C	A	2	237150166	-0.1746	0.03658	0.8771	1.87e-06	3656	ebi-a-GCST90001439	IgD+ CD24+ %lymphocyte	GRCh37	0.00619294	22.77
rs183466766	A	G	13	108710731	0.2998	0.06089	0.0402	8.9e-07	3656	ebi-a-GCST90001439	IgD+ CD24+ %lymphocyte	GRCh37	0.00658711	24.2289
rs73192651	T	C	13	50212885	0.4819	0.08877	0.02	6.07e-08	3656	ebi-a-GCST90001439	IgD+ CD24+ %lymphocyte	GRCh37	0.00799629	29.454
rs77762131	C	G	14	96205838	0.3082	0.05742	0.045	8.52e-08	3656	ebi-a-GCST90001439	IgD+ CD24+ %lymphocyte	GRCh37	0.00781851	28.794
rs11657118	C	T	17	2714118	-0.1428	0.02416	0.475	3.7e-09	3656	ebi-a-GCST90001439	IgD+ CD24+ %lymphocyte	GRCh37	0.00946512	34.916
rs55756125	C	T	1	59740965	0.1417	0.0299	0.2289	2.22e-06	3656	ebi-a-GCST90001440	IgD- CD24- %lymphocyte	GRCh37	0.00610564	22.4471
rs72990172	A	G	2	238526279	0.1576	0.03306	0.1711	1.93e-06	3656	ebi-a-GCST90001440	IgD- CD24- %lymphocyte	GRCh37	0.00617745	22.7127
rs807894	G	T	6	164610887	0.1202	0.02568	0.5868	3e-06	3656	ebi-a-GCST90001440	IgD- CD24- %lymphocyte	GRCh37	0.00595687	21.8968
rs9398107	G	A	6	107155687	0.2699	0.05578	0.0555	1.36e-06	3656	ebi-a-GCST90001440	IgD- CD24- %lymphocyte	GRCh37	0.00636312	23.3997
rs75464772	T	C	6	19788226	-0.328	0.07098	0.0325	3.94e-06	3656	ebi-a-GCST90001440	IgD- CD24- %lymphocyte	GRCh37	0.00580685	21.3421
rs73277142	T	C	12	11974332	0.2673	0.05558	0.0555	1.58e-06	3656	ebi-a-GCST90001440	IgD- CD24- %lymphocyte	GRCh37	0.0062866	23.1166
rs75150138	A	T	16	49238584	-0.2581	0.05593	0.0517	4.05e-06	3656	ebi-a-GCST90001440	IgD- CD24- %lymphocyte	GRCh37	0.00579106	21.2838
rs11862268	A	G	16	81239867	0.4267	0.09042	0.0187	2.46e-06	3656	ebi-a-GCST90001440	IgD- CD24- %lymphocyte	GRCh37	0.00605442	22.2576
rs58904842	A	C	16	3463156	-0.1174	0.02499	0.4768	2.72e-06	3656	ebi-a-GCST90001440	IgD- CD24- %lymphocyte	GRCh37	0.00600045	22.058
rs30146	C	T	16	14342183	-0.4244	0.09112	0.0198	3.31e-06	3656	ebi-a-GCST90001440	IgD- CD24- %lymphocyte	GRCh37	0.00589858	21.6813
rs8098848	T	C	18	60857793	-0.1264	0.02668	0.6704	2.24e-06	3656	ebi-a-GCST90001440	IgD- CD24- %lymphocyte	GRCh37	0.0061018	22.4329
rs16837671	G	T	2	206655953	-0.2649	0.05732	0.0494	3.95e-06	3656	ebi-a-GCST90001441	IgD+ CD24- %lymphocyte	GRCh37	0.00580785	21.3459
rs34712193	T	A	3	1814140	0.1567	0.03246	0.1644	1.45e-06	3656	ebi-a-GCST90001441	IgD+ CD24- %lymphocyte	GRCh37	0.00633396	23.2918
rs140523784	T	C	6	16887609	0.1447	0.03153	0.1864	4.58e-06	3656	ebi-a-GCST90001441	IgD+ CD24- %lymphocyte	GRCh37	0.0057278	21.05
rs4361609	C	G	6	31240635	-0.2163	0.04242	0.1131	3.57e-07	3656	ebi-a-GCST90001441	IgD+ CD24- %lymphocyte	GRCh37	0.00706135	25.9857
rs111830700	A	G	7	121332400	0.2933	0.0634	0.0377	3.86e-06	3656	ebi-a-GCST90001441	IgD+ CD24- %lymphocyte	GRCh37	0.00581975	21.3899
rs34910780	T	A	7	77469688	-0.282	0.05676	0.048	7.03e-07	3656	ebi-a-GCST90001441	IgD+ CD24- %lymphocyte	GRCh37	0.00670633	24.6704
rs12542190	C	A	8	130594761	-0.1572	0.03051	0.1943	2.72e-07	3656	ebi-a-GCST90001441	IgD+ CD24- %lymphocyte	GRCh37	0.00720896	26.5328
rs533239981	C	G	8	75515052	0.3428	0.06378	0.0387	8.2e-08	3656	ebi-a-GCST90001441	IgD+ CD24- %lymphocyte	GRCh37	0.0078395	28.8719
rs76578043	A	G	13	105214810	0.3251	0.06938	0.0298	2.9e-06	3656	ebi-a-GCST90001441	IgD+ CD24- %lymphocyte	GRCh37	0.00596979	21.9446
rs2994690	C	G	14	95363646	0.1312	0.02819	0.2462	3.38e-06	3656	ebi-a-GCST90001441	IgD+ CD24- %lymphocyte	GRCh37	0.00588987	21.6491
rs116844769	A	G	14	65713895	-0.232	0.04979	0.0662	3.28e-06	3656	ebi-a-GCST90001441	IgD+ CD24- %lymphocyte	GRCh37	0.00590356	21.6997
rs9900847	C	T	17	2717218	-0.1133	0.02454	0.6041	4.06e-06	3656	ebi-a-GCST90001441	IgD+ CD24- %lymphocyte	GRCh37	0.00579669	21.3046
rs12939565	T	A	17	38038389	-0.1318	0.02761	0.4267	1.87e-06	3656	ebi-a-GCST90001441	IgD+ CD24- %lymphocyte	GRCh37	0.00619431	22.7751
rs4805840	G	A	19	33468482	-0.152	0.03242	0.823	2.86e-06	3656	ebi-a-GCST90001441	IgD+ CD24- %lymphocyte	GRCh37	0.00597656	21.9697
rs6131010	G	A	20	44724305	-0.1285	0.0258	0.6172	6.64e-07	3656	ebi-a-GCST90001441	IgD+ CD24- %lymphocyte	GRCh37	0.00673944	24.793
rs75766272	T	C	1	8009985	-0.4263	0.08511	0.0201	5.73e-07	3656	ebi-a-GCST90001442	CD24+ CD27+ %lymphocyte	GRCh37	0.00681543	25.0745
rs12636848	G	T	3	147613080	0.1237	0.02646	0.3031	3.03e-06	3656	ebi-a-GCST90001442	CD24+ CD27+ %lymphocyte	GRCh37	0.00594244	21.8435
rs4689417	A	C	4	4392393	-0.1241	0.02671	0.2961	3.51e-06	3656	ebi-a-GCST90001442	CD24+ CD27+ %lymphocyte	GRCh37	0.00586993	21.5754
rs4076316	A	T	6	167859623	-0.1287	0.027	0.3005	1.96e-06	3656	ebi-a-GCST90001442	CD24+ CD27+ %lymphocyte	GRCh37	0.00617636	22.7087
rs74505387	C	T	6	101891742	-0.1838	0.03954	0.1057	3.48e-06	3656	ebi-a-GCST90001442	CD24+ CD27+ %lymphocyte	GRCh37	0.0058756	21.5963
rs6997704	G	A	8	140978857	0.1127	0.02386	0.4707	2.41e-06	3656	ebi-a-GCST90001442	CD24+ CD27+ %lymphocyte	GRCh37	0.00606539	22.2982
rs4763704	A	G	12	11698759	0.3787	0.08058	0.9772	2.7e-06	3656	ebi-a-GCST90001442	CD24+ CD27+ %lymphocyte	GRCh37	0.00600501	22.0749
rs12829274	G	A	12	129349167	-0.2708	0.05111	0.0618	1.24e-07	3656	ebi-a-GCST90001442	CD24+ CD27+ %lymphocyte	GRCh37	0.00762004	28.0574
rs73192651	T	C	13	50212885	0.5056	0.08768	0.02	8.75e-09	3656	ebi-a-GCST90001442	CD24+ CD27+ %lymphocyte	GRCh37	0.00901311	33.2334
rs9578529	G	A	13	23613190	-0.1323	0.02804	0.2676	2.49e-06	3656	ebi-a-GCST90001442	CD24+ CD27+ %lymphocyte	GRCh37	0.00605231	22.2498
rs77762131	C	G	14	96205838	0.3074	0.05717	0.045	8.06e-08	3656	ebi-a-GCST90001442	CD24+ CD27+ %lymphocyte	GRCh37	0.00784593	28.8957
rs11657759	C	A	17	2715961	-0.1352	0.02397	0.4903	1.81e-08	3656	ebi-a-GCST90001442	CD24+ CD27+ %lymphocyte	GRCh37	0.00862677	31.7965
rs7254039	A	G	19	14993354	-0.2739	0.05798	0.0435	2.4e-06	3656	ebi-a-GCST90001442	CD24+ CD27+ %lymphocyte	GRCh37	0.00606706	22.3044
rs6712095	T	G	2	205623497	0.3643	0.07946	0.0246	4.71e-06	3657	ebi-a-GCST90001443	CD20- %lymphocyte	GRCh37	0.00571488	21.0079
rs186229706	T	G	4	2029089	0.4826	0.1045	0.0142	3.97e-06	3657	ebi-a-GCST90001443	CD20- %lymphocyte	GRCh37	0.00579818	21.3159
rs72825207	A	T	10	62909955	0.513	0.1061	0.0149	1.38e-06	3657	ebi-a-GCST90001443	CD20- %lymphocyte	GRCh37	0.00635202	23.365
rs77553819	C	G	13	24882401	-0.1257	0.02688	0.2863	3e-06	3657	ebi-a-GCST90001443	CD20- %lymphocyte	GRCh37	0.00594426	21.8562
rs12432015	C	T	14	49052782	-0.1712	0.0373	0.118	4.57e-06	3657	ebi-a-GCST90001443	CD20- %lymphocyte	GRCh37	0.00572757	21.0549
rs4244568	G	T	15	39319915	-0.1244	0.02611	0.3414	1.99e-06	3657	ebi-a-GCST90001443	CD20- %lymphocyte	GRCh37	0.006169	22.6876
rs4782702	G	A	16	85477299	0.4085	0.0875	0.9802	3.15e-06	3657	ebi-a-GCST90001443	CD20- %lymphocyte	GRCh37	0.00592465	21.7836
rs6052993	G	C	20	4944838	-0.1132	0.02459	0.4371	4.25e-06	3657	ebi-a-GCST90001443	CD20- %lymphocyte	GRCh37	0.00576158	21.1806
rs75839951	G	T	2	34491589	-0.2457	0.05199	0.0585	2.38e-06	3658	ebi-a-GCST90001444	CD20- CD38- %lymphocyte	GRCh37	0.00606853	22.322
rs2339996	A	G	5	173070505	-0.1476	0.02879	0.7802	3.12e-07	3658	ebi-a-GCST90001444	CD20- CD38- %lymphocyte	GRCh37	0.00713405	26.2695
rs118073973	A	T	9	19948908	0.2924	0.06168	0.0402	2.21e-06	3658	ebi-a-GCST90001444	CD20- CD38- %lymphocyte	GRCh37	0.00610608	22.461
rs55767134	C	G	10	17048435	-0.1443	0.03132	0.1837	4.19e-06	3658	ebi-a-GCST90001444	CD20- CD38- %lymphocyte	GRCh37	0.00576942	21.2154
rs34666228	T	G	11	123385425	0.1512	0.02817	0.2346	8.46e-08	3658	ebi-a-GCST90001444	CD20- CD38- %lymphocyte	GRCh37	0.00781411	28.7934
rs16955339	T	G	17	52971060	0.3075	0.06234	0.0377	8.46e-07	3658	ebi-a-GCST90001444	CD20- CD38- %lymphocyte	GRCh37	0.00660745	24.3175
rs77510701	A	C	18	34838106	-0.2605	0.05636	0.0484	3.92e-06	3658	ebi-a-GCST90001444	CD20- CD38- %lymphocyte	GRCh37	0.00580632	21.3519
rs80339814	C	T	19	53396009	-0.2259	0.04752	0.0794	2.08e-06	3658	ebi-a-GCST90001444	CD20- CD38- %lymphocyte	GRCh37	0.0061399	22.5861
rs6125184	A	G	20	46576714	-0.1164	0.02472	0.5914	2.61e-06	3658	ebi-a-GCST90001444	CD20- CD38- %lymphocyte	GRCh37	0.00602478	22.1601
rs36071180	A	G	20	765164	0.1556	0.03334	0.1597	3.19e-06	3658	ebi-a-GCST90001444	CD20- CD38- %lymphocyte	GRCh37	0.00591924	21.7696
rs7726548	G	T	5	116807553	-0.1903	0.04045	0.103	2.65e-06	3657	ebi-a-GCST90001445	IgD- CD38- %B cell	GRCh37	0.00601582	22.1209
rs17405603	T	A	5	144608340	-0.1414	0.02769	0.2841	3.47e-07	3657	ebi-a-GCST90001445	IgD- CD38- %B cell	GRCh37	0.00708015	26.0625
rs62417843	C	T	6	91779902	-0.2629	0.05605	0.0502	2.82e-06	3657	ebi-a-GCST90001445	IgD- CD38- %B cell	GRCh37	0.00597999	21.9883
rs9265864	T	C	6	31312747	-0.1444	0.03125	0.4642	3.98e-06	3657	ebi-a-GCST90001445	IgD- CD38- %B cell	GRCh37	0.00580472	21.3401
rs2450220	T	C	8	119323401	0.1668	0.03177	0.816	1.61e-07	3657	ebi-a-GCST90001445	IgD- CD38- %B cell	GRCh37	0.0074812	27.5499
rs140191306	T	C	9	2570753	-0.4466	0.09399	0.0179	2.1e-06	3657	ebi-a-GCST90001445	IgD- CD38- %B cell	GRCh37	0.00613587	22.5651
rs11068290	T	C	12	110228055	-0.3746	0.0813	0.0231	4.21e-06	3657	ebi-a-GCST90001445	IgD- CD38- %B cell	GRCh37	0.00577186	21.2186
rs7994585	C	G	13	111083495	-0.1137	0.02485	0.4839	4.95e-06	3657	ebi-a-GCST90001445	IgD- CD38- %B cell	GRCh37	0.00569199	20.9233
rs7215243	G	A	17	78261805	0.1743	0.03642	0.1328	1.78e-06	3657	ebi-a-GCST90001445	IgD- CD38- %B cell	GRCh37	0.00622413	22.8917
rs77146037	G	A	1	178195174	-0.2726	0.05953	0.0472	4.82e-06	3656	ebi-a-GCST90001446	IgD- CD38- AC	GRCh37	0.00570282	20.9576
rs61790670	A	C	1	84127219	0.142	0.0294	0.23	1.41e-06	3656	ebi-a-GCST90001446	IgD- CD38- AC	GRCh37	0.00634035	23.3155
rs114551034	A	G	2	66709035	-0.2926	0.05767	0.0509	4.08e-07	3656	ebi-a-GCST90001446	IgD- CD38- AC	GRCh37	0.0069919	25.7283
rs4697617	A	G	4	25771115	0.1401	0.02742	0.7103	3.39e-07	3656	ebi-a-GCST90001446	IgD- CD38- AC	GRCh37	0.00708998	26.0918
rs62521107	T	C	8	118851954	-0.2685	0.05455	0.058	8.91e-07	3656	ebi-a-GCST90001446	IgD- CD38- AC	GRCh37	0.00658301	24.2137
rs421516	A	C	17	63135589	-0.3138	0.06366	0.9583	8.6e-07	3656	ebi-a-GCST90001446	IgD- CD38- AC	GRCh37	0.00660221	24.2848
rs77741094	G	C	21	42362418	-0.627	0.1131	0.0126	3.14e-08	3656	ebi-a-GCST90001446	IgD- CD38- AC	GRCh37	0.0083362	30.7165
rs144295598	A	G	22	45164171	0.5677	0.1226	0.0103	3.78e-06	3656	ebi-a-GCST90001446	IgD- CD38- AC	GRCh37	0.00583057	21.4299
rs74907325	T	A	1	218429679	0.2307	0.04822	0.0666	1.79e-06	3657	ebi-a-GCST90001447	IgD+ CD38br %B cell	GRCh37	0.00622022	22.8772
rs16867231	A	G	2	181050023	-0.547	0.1138	0.0108	1.6e-06	3657	ebi-a-GCST90001447	IgD+ CD38br %B cell	GRCh37	0.00627813	23.0915
rs140380950	C	T	2	105587803	-0.3401	0.06356	0.0368	9.31e-08	3657	ebi-a-GCST90001447	IgD+ CD38br %B cell	GRCh37	0.00776844	28.6159
rs76112278	A	G	4	15915069	-0.4136	0.08735	0.0194	2.27e-06	3657	ebi-a-GCST90001447	IgD+ CD38br %B cell	GRCh37	0.00609335	22.4077
rs28393044	G	C	4	157437839	0.3089	0.06706	0.0334	4.25e-06	3657	ebi-a-GCST90001447	IgD+ CD38br %B cell	GRCh37	0.00576861	21.2066
rs13196511	A	G	6	44643196	-0.2113	0.04244	0.0913	6.72e-07	3657	ebi-a-GCST90001447	IgD+ CD38br %B cell	GRCh37	0.0067327	24.7748
rs2362966	C	G	10	125560687	-0.2556	0.05243	0.0556	1.14e-06	3657	ebi-a-GCST90001447	IgD+ CD38br %B cell	GRCh37	0.00645689	23.7533
rs35060907	T	G	10	132636158	-0.1953	0.04025	0.1036	1.28e-06	3657	ebi-a-GCST90001447	IgD+ CD38br %B cell	GRCh37	0.00639677	23.5307
rs59879144	A	C	12	75564449	-0.4658	0.09637	0.0161	1.4e-06	3657	ebi-a-GCST90001447	IgD+ CD38br %B cell	GRCh37	0.00634782	23.3495
rs4903967	A	G	14	81485149	-0.1368	0.02733	0.6906	5.78e-07	3657	ebi-a-GCST90001447	IgD+ CD38br %B cell	GRCh37	0.0068046	25.0412
rs2216762	C	T	16	84759446	-0.1464	0.03092	0.8141	2.26e-06	3657	ebi-a-GCST90001447	IgD+ CD38br %B cell	GRCh37	0.0060929	22.4061
rs8059803	A	G	16	81603001	-0.122	0.02577	0.6504	2.29e-06	3657	ebi-a-GCST90001447	IgD+ CD38br %B cell	GRCh37	0.00609133	22.4003
rs72927038	T	C	18	51760939	-0.33	0.06793	0.0335	1.24e-06	3657	ebi-a-GCST90001447	IgD+ CD38br %B cell	GRCh37	0.00641189	23.5867
rs114693598	T	G	1	161500712	-0.1756	0.03803	0.1422	4.06e-06	3020	ebi-a-GCST90001448	CD11c+ monocyte AC	GRCh37	0.00701026	21.3063
rs2404849	G	T	1	224272792	0.1562	0.03041	0.7464	2.98e-07	3020	ebi-a-GCST90001448	CD11c+ monocyte AC	GRCh37	0.00866053	26.3658
rs2587473	T	C	10	72515785	-0.1429	0.0311	0.2432	4.55e-06	3020	ebi-a-GCST90001448	CD11c+ monocyte AC	GRCh37	0.00694242	21.0987
rs9894233	A	T	17	45778747	-0.3991	0.08574	0.0268	3.38e-06	3020	ebi-a-GCST90001448	CD11c+ monocyte AC	GRCh37	0.00712336	21.6525
rs113451095	C	T	17	9975038	-0.2994	0.06307	0.0472	2.17e-06	3020	ebi-a-GCST90001448	CD11c+ monocyte AC	GRCh37	0.00740666	22.5201
rs150248455	A	G	21	46373171	0.25	0.05201	0.0674	1.6e-06	3020	ebi-a-GCST90001448	CD11c+ monocyte AC	GRCh37	0.00759258	23.0897
rs191730825	G	A	1	46613239	0.4346	0.08042	0.0292	7.01e-08	3043	ebi-a-GCST90001449	CD11c+ monocyte %monocyte	GRCh37	0.00950607	29.1854
rs115058278	A	T	3	101915678	0.4772	0.1021	0.0168	3.11e-06	3043	ebi-a-GCST90001449	CD11c+ monocyte %monocyte	GRCh37	0.00712756	21.8305
rs74610143	T	C	3	172744541	0.6366	0.1245	0.0125	3.37e-07	3043	ebi-a-GCST90001449	CD11c+ monocyte %monocyte	GRCh37	0.00851877	26.1282
rs35237330	A	G	4	182768743	-0.2147	0.04484	0.0971	1.77e-06	3043	ebi-a-GCST90001449	CD11c+ monocyte %monocyte	GRCh37	0.00747775	22.9112
rs13241407	G	A	7	153684820	-0.28	0.06121	0.0483	4.95e-06	3043	ebi-a-GCST90001449	CD11c+ monocyte %monocyte	GRCh37	0.00682957	20.9115
rs11766273	A	G	7	22775663	0.591	0.1283	0.0115	4.23e-06	3043	ebi-a-GCST90001449	CD11c+ monocyte %monocyte	GRCh37	0.00692471	21.2049
rs73073066	T	C	7	23486970	0.4148	0.08775	0.023	2.38e-06	3043	ebi-a-GCST90001449	CD11c+ monocyte %monocyte	GRCh37	0.0072896	22.3305
rs11610005	G	C	12	27966210	-0.124	0.02698	0.4358	4.53e-06	3043	ebi-a-GCST90001449	CD11c+ monocyte %monocyte	GRCh37	0.00689371	21.1093
rs57566659	C	G	12	42973243	0.3158	0.06253	0.0462	4.67e-07	3043	ebi-a-GCST90001449	CD11c+ monocyte %monocyte	GRCh37	0.00831228	25.4895
rs76968110	A	G	14	31160823	-0.4763	0.0957	0.0189	6.82e-07	3043	ebi-a-GCST90001449	CD11c+ monocyte %monocyte	GRCh37	0.00807448	24.7544
rs8065103	G	A	17	45062476	0.1465	0.02963	0.7212	8.11e-07	3043	ebi-a-GCST90001449	CD11c+ monocyte %monocyte	GRCh37	0.00796957	24.4302
rs35149557	C	T	20	5421681	0.1579	0.03301	0.198	1.8e-06	3043	ebi-a-GCST90001449	CD11c+ monocyte %monocyte	GRCh37	0.00746308	22.8659
rs4656708	C	A	1	169701466	-0.3696	0.0647	0.0459	1.22e-08	3019	ebi-a-GCST90001450	CD62L- monocyte AC	GRCh37	0.0106936	32.6113
rs4987369	T	G	1	169662742	0.2378	0.03006	0.2774	3.61e-15	3019	ebi-a-GCST90001450	CD62L- monocyte AC	GRCh37	0.0203082	62.54
rs62167331	A	G	2	56524393	-0.347	0.07464	0.0341	3.48e-06	3019	ebi-a-GCST90001450	CD62L- monocyte AC	GRCh37	0.00710812	21.5987
rs13068785	T	C	3	74703663	0.269	0.05861	0.0581	4.62e-06	3019	ebi-a-GCST90001450	CD62L- monocyte AC	GRCh37	0.00692912	21.051
rs11935230	C	G	4	136447876	0.1842	0.03607	0.1686	3.5e-07	3019	ebi-a-GCST90001450	CD62L- monocyte AC	GRCh37	0.00856423	26.0615
rs11249570	A	G	5	177033794	-0.1525	0.02632	0.4581	7.66e-09	3019	ebi-a-GCST90001450	CD62L- monocyte AC	GRCh37	0.0109977	33.549
rs4484736	A	G	8	66059237	-0.1386	0.03012	0.7173	4.37e-06	3019	ebi-a-GCST90001450	CD62L- monocyte AC	GRCh37	0.00696495	21.1606
rs530377	C	T	9	135337621	0.1627	0.03256	0.2211	6.13e-07	3019	ebi-a-GCST90001450	CD62L- monocyte AC	GRCh37	0.00820287	24.9528
rs4899265	C	A	14	69321561	0.139	0.02858	0.3475	1.21e-06	3019	ebi-a-GCST90001450	CD62L- monocyte AC	GRCh37	0.00777414	23.6384
rs149543954	T	G	20	15302488	0.295	0.06108	0.0517	1.43e-06	3019	ebi-a-GCST90001450	CD62L- monocyte AC	GRCh37	0.00766726	23.3109
rs4987360	G	A	1	169664867	0.3359	0.02969	0.2763	4.37e-29	3042	ebi-a-GCST90001451	CD62L- monocyte %monocyte	GRCh37	0.0403776	127.913
rs4656708	C	A	1	169701466	-0.3294	0.06481	0.0457	3.93e-07	3042	ebi-a-GCST90001451	CD62L- monocyte %monocyte	GRCh37	0.00842038	25.8153
rs9859349	A	G	3	31661754	0.227	0.04151	0.1205	4.89e-08	3042	ebi-a-GCST90001451	CD62L- monocyte %monocyte	GRCh37	0.00973506	29.8855
rs36141595	G	A	4	32848987	-0.1512	0.03196	0.2516	2.34e-06	3042	ebi-a-GCST90001451	CD62L- monocyte %monocyte	GRCh37	0.00730377	22.3668
rs1816932	A	G	4	56771414	0.1467	0.02962	0.2855	7.77e-07	3042	ebi-a-GCST90001451	CD62L- monocyte %monocyte	GRCh37	0.00799913	24.5135
rs17624563	G	C	5	110456263	-0.2904	0.05766	0.0569	5.02e-07	3042	ebi-a-GCST90001451	CD62L- monocyte %monocyte	GRCh37	0.00826948	25.3489
rs11249570	A	G	5	177033794	-0.1315	0.02634	0.4578	6.3e-07	3042	ebi-a-GCST90001451	CD62L- monocyte %monocyte	GRCh37	0.00812675	24.9077
rs2399610	G	A	5	5737796	-0.1315	0.02718	0.4988	1.37e-06	3042	ebi-a-GCST90001451	CD62L- monocyte %monocyte	GRCh37	0.00763597	23.392
rs530377	C	T	9	135337621	0.1614	0.03252	0.2206	7.28e-07	3042	ebi-a-GCST90001451	CD62L- monocyte %monocyte	GRCh37	0.00803238	24.6162
rs7139370	T	C	13	109976273	0.2947	0.0539	0.0676	4.96e-08	3042	ebi-a-GCST90001451	CD62L- monocyte %monocyte	GRCh37	0.00973143	29.8743
rs117309559	G	A	14	31030304	0.5719	0.1203	0.013	2.07e-06	3042	ebi-a-GCST90001451	CD62L- monocyte %monocyte	GRCh37	0.00737454	22.5852
rs4899389	A	G	14	71667863	-0.1913	0.03943	0.132	1.28e-06	3042	ebi-a-GCST90001451	CD62L- monocyte %monocyte	GRCh37	0.00767838	23.5229
rs45487297	A	T	14	30153119	0.6623	0.1201	0.0135	3.74e-08	3042	ebi-a-GCST90001451	CD62L- monocyte %monocyte	GRCh37	0.00989793	30.3905
rs7150584	T	C	14	58316355	-0.1787	0.03646	0.1624	9.95e-07	3042	ebi-a-GCST90001451	CD62L- monocyte %monocyte	GRCh37	0.00783503	24.0066
rs9807014	T	C	17	76108637	-0.2057	0.0397	0.1333	2.34e-07	3042	ebi-a-GCST90001451	CD62L- monocyte %monocyte	GRCh37	0.00874807	26.8288
rs2404849	G	T	1	224272792	0.1532	0.03003	0.7463	3.6e-07	3017	ebi-a-GCST90001452	CD11c+ CD62L- monocyte AC	GRCh37	0.00855266	26.0087
rs55971447	T	C	1	161515326	-0.1809	0.03084	0.231	4.95e-09	3017	ebi-a-GCST90001452	CD11c+ CD62L- monocyte AC	GRCh37	0.0112758	34.3843
rs72660177	T	C	1	34019363	-0.2006	0.04321	0.1018	3.61e-06	3017	ebi-a-GCST90001452	CD11c+ CD62L- monocyte AC	GRCh37	0.00709294	21.538
rs11772116	C	G	7	23594922	0.225	0.04872	0.0766	4.02e-06	3017	ebi-a-GCST90001452	CD11c+ CD62L- monocyte AC	GRCh37	0.00701966	21.3139
rs113800324	T	C	12	69766606	0.3099	0.05911	0.05	1.68e-07	3017	ebi-a-GCST90001452	CD11c+ CD62L- monocyte AC	GRCh37	0.00902833	27.4684
rs17474599	T	C	13	100593548	-0.5233	0.1093	0.0146	1.76e-06	3017	ebi-a-GCST90001452	CD11c+ CD62L- monocyte AC	GRCh37	0.00754047	22.9073
rs4359381	C	G	15	61748527	0.2509	0.0547	0.06	4.7e-06	3017	ebi-a-GCST90001452	CD11c+ CD62L- monocyte AC	GRCh37	0.00692522	21.0251
rs12708874	T	A	16	66062093	-0.1526	0.03262	0.7957	3.01e-06	3017	ebi-a-GCST90001452	CD11c+ CD62L- monocyte AC	GRCh37	0.00720157	21.8702
rs9894233	A	T	17	45778747	-0.4108	0.08485	0.0268	1.36e-06	3017	ebi-a-GCST90001452	CD11c+ CD62L- monocyte AC	GRCh37	0.0077094	23.4244
rs150248455	A	G	21	46373171	0.2439	0.05149	0.0673	2.27e-06	3017	ebi-a-GCST90001452	CD11c+ CD62L- monocyte AC	GRCh37	0.00738218	22.4228
rs80087840	A	G	1	17966505	-0.6187	0.1345	0.0105	4.37e-06	3040	ebi-a-GCST90001453	CD11c+ CD62L- monocyte %monocyte	GRCh37	0.00691241	21.1461
rs191730825	G	A	1	46613239	0.3846	0.08124	0.0293	2.3e-06	3040	ebi-a-GCST90001453	CD11c+ CD62L- monocyte %monocyte	GRCh37	0.00731838	22.3972
rs10924239	A	G	1	245721841	0.207	0.04455	0.0993	3.52e-06	3040	ebi-a-GCST90001453	CD11c+ CD62L- monocyte %monocyte	GRCh37	0.00705177	21.5754
rs114693598	T	G	1	161500712	-0.195	0.03862	0.1418	4.68e-07	3040	ebi-a-GCST90001453	CD11c+ CD62L- monocyte %monocyte	GRCh37	0.00831657	25.4776
rs74610143	T	C	3	172744541	0.5956	0.1263	0.0125	2.52e-06	3040	ebi-a-GCST90001453	CD11c+ CD62L- monocyte %monocyte	GRCh37	0.00726212	22.2237
rs138567833	A	G	4	182783833	-0.2161	0.0466	0.0895	3.69e-06	3040	ebi-a-GCST90001453	CD11c+ CD62L- monocyte %monocyte	GRCh37	0.00702429	21.4908
rs73073066	T	C	7	23486970	0.4544	0.08893	0.0229	3.43e-07	3040	ebi-a-GCST90001453	CD11c+ CD62L- monocyte %monocyte	GRCh37	0.00851515	26.0912
rs1469503	T	A	11	112076693	0.2989	0.06464	0.9564	3.91e-06	3040	ebi-a-GCST90001453	CD11c+ CD62L- monocyte %monocyte	GRCh37	0.00698444	21.368
rs57566659	C	G	12	42973243	0.3077	0.06328	0.0462	1.22e-06	3040	ebi-a-GCST90001453	CD11c+ CD62L- monocyte %monocyte	GRCh37	0.00771763	23.6285
rs1800973	A	C	12	69744014	0.25	0.04806	0.0831	2.11e-07	3040	ebi-a-GCST90001453	CD11c+ CD62L- monocyte %monocyte	GRCh37	0.00882247	27.0412
rs11610005	G	C	12	27966210	-0.1298	0.02728	0.4359	2.05e-06	3040	ebi-a-GCST90001453	CD11c+ CD62L- monocyte %monocyte	GRCh37	0.00739205	22.6243
rs62002392	G	A	15	37200279	0.1991	0.04263	0.1118	3.12e-06	3040	ebi-a-GCST90001453	CD11c+ CD62L- monocyte %monocyte	GRCh37	0.00712415	21.7985
rs4468691	G	A	17	45064678	0.1484	0.03016	0.7286	9.13e-07	3040	ebi-a-GCST90001453	CD11c+ CD62L- monocyte %monocyte	GRCh37	0.00790108	24.1946
rs28680389	A	G	11	134566275	0.2396	0.04966	0.0747	1.47e-06	3018	ebi-a-GCST90001454	CD62L- HLA DR++ monocyte AC	GRCh37	0.00765427	23.2634
rs938447	C	T	12	108746427	0.1364	0.02743	0.6473	6.94e-07	3018	ebi-a-GCST90001454	CD62L- HLA DR++ monocyte AC	GRCh37	0.0081267	24.7109
rs148420500	A	G	13	76034172	-0.4212	0.08981	0.0209	2.86e-06	3018	ebi-a-GCST90001454	CD62L- HLA DR++ monocyte AC	GRCh37	0.00723527	21.9806
rs4899265	C	A	14	69321561	0.1267	0.02759	0.3474	4.53e-06	3018	ebi-a-GCST90001454	CD62L- HLA DR++ monocyte AC	GRCh37	0.00693915	21.0747
rs139554006	A	G	14	53831558	0.3934	0.08287	0.0255	2.17e-06	3018	ebi-a-GCST90001454	CD62L- HLA DR++ monocyte AC	GRCh37	0.0074118	22.5209
rs117545845	T	C	22	25622885	0.1995	0.03962	0.1209	5.05e-07	3018	ebi-a-GCST90001454	CD62L- HLA DR++ monocyte AC	GRCh37	0.00833114	25.3378
rs4668750	A	G	2	12351867	0.2764	0.05873	0.0524	2.63e-06	3041	ebi-a-GCST90001455	CD62L- HLA DR++ monocyte %monocyte	GRCh37	0.00723083	22.1345
rs2955643	A	G	3	9386094	0.1248	0.02633	0.4513	2.24e-06	3041	ebi-a-GCST90001455	CD62L- HLA DR++ monocyte %monocyte	GRCh37	0.00733355	22.4513
rs12485444	A	T	3	188135783	0.1287	0.02682	0.4742	1.67e-06	3041	ebi-a-GCST90001455	CD62L- HLA DR++ monocyte %monocyte	GRCh37	0.00751531	23.012
rs151240896	G	A	3	9228763	-0.2473	0.0512	0.0702	1.43e-06	3041	ebi-a-GCST90001455	CD62L- HLA DR++ monocyte %monocyte	GRCh37	0.0076133	23.3143
rs35079623	C	T	14	31868358	0.3488	0.07433	0.0344	2.81e-06	3041	ebi-a-GCST90001455	CD62L- HLA DR++ monocyte %monocyte	GRCh37	0.00718911	22.0059
rs765044	G	T	19	2560423	0.1523	0.03151	0.2292	1.4e-06	3041	ebi-a-GCST90001455	CD62L- HLA DR++ monocyte %monocyte	GRCh37	0.00762365	23.3463
rs5761319	T	A	22	26322953	0.1333	0.02676	0.479	6.66e-07	3041	ebi-a-GCST90001455	CD62L- HLA DR++ monocyte %monocyte	GRCh37	0.00809361	24.7972
rs2404849	G	T	1	224272792	0.1466	0.03065	0.7464	1.8e-06	3019	ebi-a-GCST90001456	CD11c+ HLA DR++ monocyte AC	GRCh37	0.00752082	22.8623
rs6808893	T	C	3	188133439	-0.1285	0.02714	0.5711	2.31e-06	3019	ebi-a-GCST90001456	CD11c+ HLA DR++ monocyte AC	GRCh37	0.00737073	22.4026
rs548306594	C	T	3	87446622	-0.502	0.1059	0.0187	2.23e-06	3019	ebi-a-GCST90001456	CD11c+ HLA DR++ monocyte AC	GRCh37	0.00738808	22.4558
rs74610143	T	C	3	172744541	0.5811	0.1256	0.0124	3.84e-06	3019	ebi-a-GCST90001456	CD11c+ HLA DR++ monocyte AC	GRCh37	0.0070403	21.3912
rs55651060	T	G	6	67292748	-0.5072	0.1058	0.0157	1.71e-06	3019	ebi-a-GCST90001456	CD11c+ HLA DR++ monocyte AC	GRCh37	0.00755493	22.9667
rs2295270	A	G	6	47216562	0.1631	0.03419	0.19	1.92e-06	3019	ebi-a-GCST90001456	CD11c+ HLA DR++ monocyte AC	GRCh37	0.00748144	22.7416
rs151194174	A	G	7	20995778	-0.3754	0.07868	0.0305	1.92e-06	3019	ebi-a-GCST90001456	CD11c+ HLA DR++ monocyte AC	GRCh37	0.00748401	22.7495
rs2587473	T	C	10	72515785	-0.1584	0.03131	0.2433	4.47e-07	3019	ebi-a-GCST90001456	CD11c+ HLA DR++ monocyte AC	GRCh37	0.00840649	25.5774
rs12277397	T	G	11	134569102	0.1863	0.04033	0.1179	4e-06	3019	ebi-a-GCST90001456	CD11c+ HLA DR++ monocyte AC	GRCh37	0.00701855	21.3246
rs117545845	T	C	22	25622885	0.189	0.04018	0.1211	2.68e-06	3019	ebi-a-GCST90001456	CD11c+ HLA DR++ monocyte AC	GRCh37	0.00727561	22.1114
rs77361483	T	C	1	56892198	0.2544	0.05533	0.0661	4.46e-06	3042	ebi-a-GCST90001457	CD11c+ HLA DR++ monocyte %monocyte	GRCh37	0.00690154	21.1265
rs191730825	G	A	1	46613239	0.3732	0.08142	0.0293	4.75e-06	3042	ebi-a-GCST90001457	CD11c+ HLA DR++ monocyte %monocyte	GRCh37	0.00685919	20.9959
rs6808893	T	C	3	188133439	-0.1582	0.02739	0.5717	8.47e-09	3042	ebi-a-GCST90001457	CD11c+ HLA DR++ monocyte %monocyte	GRCh37	0.0108476	33.3383
rs74610143	T	C	3	172744541	0.6697	0.1264	0.0125	1.26e-07	3042	ebi-a-GCST90001457	CD11c+ HLA DR++ monocyte %monocyte	GRCh37	0.00914362	28.0531
rs35237330	A	G	4	182768743	-0.2309	0.04538	0.0971	3.82e-07	3042	ebi-a-GCST90001457	CD11c+ HLA DR++ monocyte %monocyte	GRCh37	0.00843877	25.8722
rs78175301	G	A	7	23629053	0.4043	0.0873	0.0251	3.79e-06	3042	ebi-a-GCST90001457	CD11c+ HLA DR++ monocyte %monocyte	GRCh37	0.00700114	21.4335
rs11785252	A	C	8	117400280	-0.1459	0.03084	0.7429	2.32e-06	3042	ebi-a-GCST90001457	CD11c+ HLA DR++ monocyte %monocyte	GRCh37	0.00730364	22.3664
rs1469503	T	A	11	112076693	0.304	0.06476	0.9564	2.8e-06	3042	ebi-a-GCST90001457	CD11c+ HLA DR++ monocyte %monocyte	GRCh37	0.00719183	22.0215
rs7101558	G	A	11	115387449	-0.3015	0.06462	0.044	3.21e-06	3042	ebi-a-GCST90001457	CD11c+ HLA DR++ monocyte %monocyte	GRCh37	0.00710534	21.7548
rs76968110	A	G	14	31160823	-0.447	0.0967	0.0189	3.95e-06	3042	ebi-a-GCST90001457	CD11c+ HLA DR++ monocyte %monocyte	GRCh37	0.0069753	21.3539
rs9897015	A	G	17	45202758	-0.1267	0.02729	0.3922	3.59e-06	3042	ebi-a-GCST90001457	CD11c+ HLA DR++ monocyte %monocyte	GRCh37	0.00703591	21.5407
rs76376209	T	C	17	35215045	-0.1798	0.03753	0.1418	1.75e-06	3042	ebi-a-GCST90001457	CD11c+ HLA DR++ monocyte %monocyte	GRCh37	0.00748856	22.937
rs115805162	T	C	1	161410253	-0.2265	0.03229	0.2083	2.75e-12	3387	ebi-a-GCST90001458	Myeloid DC AC	GRCh37	0.0143193	49.1749
rs71632979	G	A	1	161526397	0.6546	0.02797	0.2449	2.29e-112	3387	ebi-a-GCST90001458	Myeloid DC AC	GRCh37	0.139204	547.407
rs147678401	A	G	1	161035780	0.319	0.06262	0.0437	3.69e-07	3387	ebi-a-GCST90001458	Myeloid DC AC	GRCh37	0.0076037	25.9357
rs569911	C	T	1	160798209	0.1529	0.02614	0.4349	5.43e-09	3387	ebi-a-GCST90001458	Myeloid DC AC	GRCh37	0.0100005	34.1938
rs17017403	C	T	2	112435483	-0.2007	0.04301	0.0977	3.18e-06	3387	ebi-a-GCST90001458	Myeloid DC AC	GRCh37	0.00638789	21.762
rs72794768	A	C	2	40472950	0.5531	0.1168	0.012	2.27e-06	3387	ebi-a-GCST90001458	Myeloid DC AC	GRCh37	0.00657719	22.4112
rs62504404	A	G	8	38806068	0.1205	0.0252	0.4846	1.81e-06	3387	ebi-a-GCST90001458	Myeloid DC AC	GRCh37	0.00670557	22.8516
rs16938204	T	C	8	73348626	0.1297	0.02755	0.2938	2.61e-06	3387	ebi-a-GCST90001458	Myeloid DC AC	GRCh37	0.00650113	22.1503
rs6048352	G	A	20	22780354	-0.1264	0.02708	0.6811	3.17e-06	3387	ebi-a-GCST90001458	Myeloid DC AC	GRCh37	0.00639141	21.7741
rs71639910	A	G	1	161937774	0.2526	0.05138	0.0688	9.22e-07	3410	ebi-a-GCST90001459	Myeloid DC %DC	GRCh37	0.00703812	24.1559
rs71632979	G	A	1	161526397	0.6258	0.0287	0.2447	8.46e-99	3410	ebi-a-GCST90001459	Myeloid DC %DC	GRCh37	0.122367	475.174
rs66730637	T	C	2	65193712	-0.2154	0.04634	0.0839	3.48e-06	3410	ebi-a-GCST90001459	Myeloid DC %DC	GRCh37	0.00629625	21.5936
rs7577824	A	G	2	111876763	-0.1227	0.02584	0.4757	2.15e-06	3410	ebi-a-GCST90001459	Myeloid DC %DC	GRCh37	0.00656882	22.5346
rs11715127	C	G	3	384169	-0.1682	0.03678	0.1276	5e-06	3410	ebi-a-GCST90001459	Myeloid DC %DC	GRCh37	0.00609563	20.9013
rs62272723	T	G	3	151963160	0.2972	0.05987	0.0501	7.27e-07	3410	ebi-a-GCST90001459	Myeloid DC %DC	GRCh37	0.0071746	24.6277
rs114586806	T	C	6	36323614	0.3577	0.07639	0.0292	2.93e-06	3410	ebi-a-GCST90001459	Myeloid DC %DC	GRCh37	0.00638891	21.9134
rs876036	C	T	7	50307710	0.1584	0.02961	0.2645	9.42e-08	3410	ebi-a-GCST90001459	Myeloid DC %DC	GRCh37	0.00832242	28.6008
rs4921823	T	C	8	17810983	-0.3324	0.07035	0.0362	2.39e-06	3410	ebi-a-GCST90001459	Myeloid DC %DC	GRCh37	0.00650437	22.312
rs34547718	G	T	8	130647985	-0.1378	0.02808	0.2875	9.67e-07	3410	ebi-a-GCST90001459	Myeloid DC %DC	GRCh37	0.00701283	24.0685
rs145330472	A	G	9	31374800	-0.3648	0.07932	0.0265	4.4e-06	3410	ebi-a-GCST90001459	Myeloid DC %DC	GRCh37	0.00616459	21.1392
rs1330145	G	T	9	110467582	0.1193	0.02592	0.5802	4.35e-06	3410	ebi-a-GCST90001459	Myeloid DC %DC	GRCh37	0.006174	21.1717
rs4752481	T	G	10	122700529	0.1266	0.02587	0.4535	1.03e-06	3410	ebi-a-GCST90001459	Myeloid DC %DC	GRCh37	0.00697398	23.9342
rs6079813	A	G	20	15407093	-0.5066	0.1102	0.0136	4.44e-06	3410	ebi-a-GCST90001459	Myeloid DC %DC	GRCh37	0.00615927	21.1209
rs12628370	T	C	22	27665142	-0.1675	0.03597	0.1474	3.35e-06	3410	ebi-a-GCST90001459	Myeloid DC %DC	GRCh37	0.0063189	21.6717
rs6708784	G	A	2	111927379	0.1169	0.02406	0.4784	1.24e-06	3374	ebi-a-GCST90001460	Plasmacytoid DC AC	GRCh37	0.00694808	23.5928
rs12616455	A	G	2	85696551	0.1321	0.02633	0.7121	5.57e-07	3374	ebi-a-GCST90001460	Plasmacytoid DC AC	GRCh37	0.0074051	25.1563
rs77908862	C	T	3	104696995	0.2251	0.04706	0.071	1.79e-06	3374	ebi-a-GCST90001460	Plasmacytoid DC AC	GRCh37	0.00673546	22.866
rs2545798	A	T	5	176855627	0.1163	0.02379	0.4813	1.05e-06	3374	ebi-a-GCST90001460	Plasmacytoid DC AC	GRCh37	0.00703332	23.8843
rs62354582	T	C	5	36514924	0.5481	0.1034	0.0133	1.25e-07	3374	ebi-a-GCST90001460	Plasmacytoid DC AC	GRCh37	0.00825908	28.0815
rs186765793	T	C	7	11535712	-0.3111	0.06766	0.0325	4.42e-06	3374	ebi-a-GCST90001460	Plasmacytoid DC AC	GRCh37	0.00622699	21.129
rs876039	C	G	7	50308811	-0.1971	0.02752	0.2619	9.51e-13	3374	ebi-a-GCST90001460	Plasmacytoid DC AC	GRCh37	0.0149754	51.2648
rs11776881	C	A	8	131805603	0.1139	0.02439	0.4092	3.14e-06	3374	ebi-a-GCST90001460	Plasmacytoid DC AC	GRCh37	0.00642215	21.7955
rs2862050	T	C	10	99691593	-0.1453	0.03097	0.818	2.82e-06	3374	ebi-a-GCST90001460	Plasmacytoid DC AC	GRCh37	0.00648156	21.9984
rs17582557	C	T	13	101828654	0.4301	0.09125	0.0169	2.54e-06	3374	ebi-a-GCST90001460	Plasmacytoid DC AC	GRCh37	0.00654151	22.2032
rs217667	T	C	14	62358847	0.1614	0.03341	0.1457	1.42e-06	3374	ebi-a-GCST90001460	Plasmacytoid DC AC	GRCh37	0.00686935	23.3237
rs10853636	G	A	18	51412543	0.1138	0.02422	0.4413	2.73e-06	3374	ebi-a-GCST90001460	Plasmacytoid DC AC	GRCh37	0.00650068	22.0637
rs911228	A	G	1	160145298	0.1199	0.02567	0.5697	3.09e-06	3374	ebi-a-GCST90001461	DC AC	GRCh37	0.00642455	21.8036
rs55971447	T	C	1	161515326	0.5889	0.02846	0.2358	1.2e-89	3374	ebi-a-GCST90001461	DC AC	GRCh37	0.112611	427.913
rs75072970	C	T	1	161058351	0.3483	0.05681	0.0532	9.74e-10	3374	ebi-a-GCST90001461	DC AC	GRCh37	0.0110179	37.5664
rs17017403	C	T	2	112435483	-0.195	0.04252	0.098	4.68e-06	3374	ebi-a-GCST90001461	DC AC	GRCh37	0.00619497	21.0196
rs7355664	C	G	2	47496463	0.1158	0.0251	0.4502	4.08e-06	3374	ebi-a-GCST90001461	DC AC	GRCh37	0.00626893	21.2722
rs115751481	A	T	3	41531792	-0.3782	0.08174	0.0258	3.84e-06	3374	ebi-a-GCST90001461	DC AC	GRCh37	0.00630495	21.3952
rs11748731	T	C	5	30878060	0.3124	0.06744	0.0362	3.75e-06	3374	ebi-a-GCST90001461	DC AC	GRCh37	0.00631958	21.4452
rs79275634	A	G	5	112543958	0.5945	0.1248	0.0107	1.98e-06	3374	ebi-a-GCST90001461	DC AC	GRCh37	0.00668064	22.6786
rs2490034	A	G	6	3870889	0.1328	0.02893	0.7432	4.61e-06	3374	ebi-a-GCST90001461	DC AC	GRCh37	0.00620655	21.0592
rs28854187	A	G	8	73320315	0.1282	0.02716	0.2964	2.45e-06	3374	ebi-a-GCST90001461	DC AC	GRCh37	0.00656014	22.2669
rs62504404	A	G	8	38806068	0.125	0.02491	0.4843	5.48e-07	3374	ebi-a-GCST90001461	DC AC	GRCh37	0.00740795	25.1661
rs138192280	T	C	9	88411604	0.1545	0.0336	0.1679	4.4e-06	3374	ebi-a-GCST90001461	DC AC	GRCh37	0.00622759	21.131
rs115102594	G	C	17	35251042	-0.252	0.05419	0.0603	3.43e-06	3374	ebi-a-GCST90001461	DC AC	GRCh37	0.00636859	21.6125
rs71632979	G	A	1	161526397	0.7524	0.02735	0.2449	1.4e-150	3387	ebi-a-GCST90001462	CD62L- DC AC	GRCh37	0.182635	756.356
rs147678401	A	G	1	161035780	0.3283	0.06281	0.0437	1.83e-07	3387	ebi-a-GCST90001462	CD62L- DC AC	GRCh37	0.00800166	27.3041
rs71639910	A	G	1	161937774	0.3586	0.05081	0.0686	2.05e-12	3387	ebi-a-GCST90001462	CD62L- DC AC	GRCh37	0.0144933	49.7812
rs17438107	T	A	1	162920561	0.2057	0.04421	0.0921	3.38e-06	3387	ebi-a-GCST90001462	CD62L- DC AC	GRCh37	0.00635105	21.6357
rs116910026	T	C	11	19877912	0.2767	0.05667	0.0512	1.09e-06	3387	ebi-a-GCST90001462	CD62L- DC AC	GRCh37	0.00698957	23.8262
rs149812305	C	T	11	5480718	-0.36	0.0755	0.0272	1.94e-06	3387	ebi-a-GCST90001462	CD62L- DC AC	GRCh37	0.00666792	22.7224
rs73231298	A	G	12	127036033	0.1337	0.02799	0.287	1.87e-06	3387	ebi-a-GCST90001462	CD62L- DC AC	GRCh37	0.00669154	22.8034
rs35519924	A	G	15	81119490	0.128	0.02738	0.3276	3.04e-06	3387	ebi-a-GCST90001462	CD62L- DC AC	GRCh37	0.00641128	21.8422
rs1515318	A	G	1	105108278	-0.1257	0.02658	0.435	2.34e-06	3410	ebi-a-GCST90001463	CD62L- DC %DC	GRCh37	0.00651579	22.3515
rs143032729	G	A	1	160353789	0.4142	0.07525	0.0326	3.97e-08	3410	ebi-a-GCST90001463	CD62L- DC %DC	GRCh37	0.00880666	30.2798
rs6537835	A	G	1	115108914	-0.2072	0.03711	0.8488	2.54e-08	3410	ebi-a-GCST90001463	CD62L- DC %DC	GRCh37	0.00905922	31.1561
rs341029	A	G	1	77072414	-0.137	0.02939	0.7375	3.25e-06	3410	ebi-a-GCST90001463	CD62L- DC %DC	GRCh37	0.00633183	21.7164
rs56199187	T	C	1	161520931	0.7548	0.02809	0.2441	2.11e-144	3410	ebi-a-GCST90001463	CD62L- DC %DC	GRCh37	0.174741	721.615
rs62300075	C	A	4	43118540	0.1381	0.027	0.3707	3.32e-07	3410	ebi-a-GCST90001463	CD62L- DC %DC	GRCh37	0.00761353	26.146
rs702185	G	A	9	1621830	0.2232	0.04854	0.0783	4.41e-06	3410	ebi-a-GCST90001463	CD62L- DC %DC	GRCh37	0.0061624	21.1317
rs149812305	C	T	11	5480718	-0.3592	0.07663	0.0271	2.88e-06	3410	ebi-a-GCST90001463	CD62L- DC %DC	GRCh37	0.00640223	21.9594
rs7163051	A	G	15	68361528	0.1266	0.02752	0.3702	4.35e-06	3410	ebi-a-GCST90001463	CD62L- DC %DC	GRCh37	0.00616779	21.1503
rs2024391	T	C	16	11907102	0.1625	0.0348	0.1736	3.13e-06	3410	ebi-a-GCST90001463	CD62L- DC %DC	GRCh37	0.00635369	21.7918
rs72711599	A	G	1	162752670	0.2153	0.04595	0.0884	2.92e-06	3387	ebi-a-GCST90001464	CD86+ myeloid DC AC	GRCh37	0.00644015	21.9412
rs12134798	T	C	1	120115384	0.1639	0.03471	0.1673	2.45e-06	3387	ebi-a-GCST90001464	CD86+ myeloid DC AC	GRCh37	0.00654009	22.2839
rs147678401	A	G	1	161035780	0.3116	0.06427	0.0437	1.3e-06	3387	ebi-a-GCST90001464	CD86+ myeloid DC AC	GRCh37	0.00689223	23.4921
rs139939515	T	C	1	163958750	-0.5561	0.1174	0.0124	2.28e-06	3387	ebi-a-GCST90001464	CD86+ myeloid DC AC	GRCh37	0.00658092	22.424
rs71639910	A	G	1	161937774	0.3667	0.05205	0.0686	2.25e-12	3387	ebi-a-GCST90001464	CD86+ myeloid DC AC	GRCh37	0.0144427	49.6048
rs6656063	T	C	1	157964856	0.1405	0.02956	0.2499	2.09e-06	3387	ebi-a-GCST90001464	CD86+ myeloid DC AC	GRCh37	0.00662585	22.5781
rs71632979	G	A	1	161526397	0.8088	0.02785	0.2449	9.71e-166	3387	ebi-a-GCST90001464	CD86+ myeloid DC AC	GRCh37	0.199366	842.899
rs113995133	A	G	1	163485197	-0.6058	0.1285	0.0103	2.51e-06	3387	ebi-a-GCST90001464	CD86+ myeloid DC AC	GRCh37	0.00651923	22.2124
rs115849513	T	A	3	1827937	-0.3927	0.08325	0.0245	2.5e-06	3387	ebi-a-GCST90001464	CD86+ myeloid DC AC	GRCh37	0.00652671	22.2381
rs79497887	G	C	16	57725145	-0.2163	0.04565	0.0865	2.26e-06	3387	ebi-a-GCST90001464	CD86+ myeloid DC AC	GRCh37	0.00658487	22.4375
rs6656063	T	C	1	157964856	0.1357	0.02958	0.2501	4.64e-06	3410	ebi-a-GCST90001465	CD86+ myeloid DC %DC	GRCh37	0.0061339	21.0334
rs71639910	A	G	1	161937774	0.3612	0.0521	0.0688	4.9e-12	3410	ebi-a-GCST90001465	CD86+ myeloid DC %DC	GRCh37	0.0138991	48.0358
rs113995133	A	G	1	163485197	-0.6667	0.1287	0.0103	2.34e-07	3410	ebi-a-GCST90001465	CD86+ myeloid DC %DC	GRCh37	0.0078081	26.8194
rs139939515	T	C	1	163958750	-0.6222	0.1176	0.0123	1.3e-07	3410	ebi-a-GCST90001465	CD86+ myeloid DC %DC	GRCh37	0.00814217	27.9763
rs71632979	G	A	1	161526397	0.8089	0.02792	0.2447	4.22e-165	3410	ebi-a-GCST90001465	CD86+ myeloid DC %DC	GRCh37	0.19753	838.888
rs950485	C	A	1	82817239	0.1227	0.02577	0.4919	2.01e-06	3410	ebi-a-GCST90001465	CD86+ myeloid DC %DC	GRCh37	0.00660432	22.6572
rs1996740	G	A	4	78748977	-0.1204	0.02608	0.4776	4.07e-06	3410	ebi-a-GCST90001465	CD86+ myeloid DC %DC	GRCh37	0.00621123	21.3002
rs143512471	A	G	5	63081773	-0.3741	0.08154	0.026	4.63e-06	3410	ebi-a-GCST90001465	CD86+ myeloid DC %DC	GRCh37	0.00613489	21.0368
rs78169719	C	A	7	157588588	-0.443	0.09659	0.0177	4.68e-06	3410	ebi-a-GCST90001465	CD86+ myeloid DC %DC	GRCh37	0.00613081	21.0227
rs75358870	A	C	14	30170464	0.5691	0.1186	0.0128	1.67e-06	3410	ebi-a-GCST90001465	CD86+ myeloid DC %DC	GRCh37	0.00670704	23.0119
rs72745440	A	C	15	67606602	-0.5139	0.11	0.0141	3.13e-06	3410	ebi-a-GCST90001465	CD86+ myeloid DC %DC	GRCh37	0.00635985	21.8131
rs56164117	C	T	1	45173351	-0.1223	0.02608	0.3543	2.87e-06	3374	ebi-a-GCST90001466	CD86+ plasmacytoid DC AC	GRCh37	0.00647547	21.9776
rs1991164	C	T	2	1732855	-0.117	0.02506	0.5529	3.14e-06	3374	ebi-a-GCST90001466	CD86+ plasmacytoid DC AC	GRCh37	0.00641901	21.7847
rs13088702	C	T	3	121714019	0.3946	0.07957	0.0252	7.45e-07	3374	ebi-a-GCST90001466	CD86+ plasmacytoid DC AC	GRCh37	0.0072363	24.5786
rs2725015	G	A	8	4465101	-0.1473	0.02834	0.266	2.17e-07	3374	ebi-a-GCST90001466	CD86+ plasmacytoid DC AC	GRCh37	0.00794323	26.999
rs79116372	T	A	8	36308379	-0.3011	0.06551	0.0375	4.44e-06	3374	ebi-a-GCST90001466	CD86+ plasmacytoid DC AC	GRCh37	0.00622229	21.1129
rs139557155	G	A	9	77583476	0.2575	0.05462	0.0578	2.52e-06	3374	ebi-a-GCST90001466	CD86+ plasmacytoid DC AC	GRCh37	0.00654417	22.2123
rs61852527	G	A	10	90380589	-0.2618	0.0509	0.0649	2.84e-07	3374	ebi-a-GCST90001466	CD86+ plasmacytoid DC AC	GRCh37	0.00777977	26.4391
rs9513487	G	T	13	99428046	0.1234	0.0269	0.3251	4.67e-06	3374	ebi-a-GCST90001466	CD86+ plasmacytoid DC AC	GRCh37	0.00619841	21.0314
rs11852100	C	A	14	36478046	0.2639	0.0548	0.0587	1.53e-06	3374	ebi-a-GCST90001466	CD86+ plasmacytoid DC AC	GRCh37	0.00682649	23.1772
rs114468547	G	A	16	78055434	-0.2713	0.05921	0.0491	4.77e-06	3374	ebi-a-GCST90001466	CD86+ plasmacytoid DC AC	GRCh37	0.00618401	20.9822
rs118148569	T	C	16	13019834	0.2729	0.05772	0.0505	2.36e-06	3374	ebi-a-GCST90001466	CD86+ plasmacytoid DC AC	GRCh37	0.00658175	22.3407
rs112496823	C	A	17	33829583	0.1603	0.03305	0.1768	1.29e-06	3374	ebi-a-GCST90001466	CD86+ plasmacytoid DC AC	GRCh37	0.00692407	23.5108
rs3845548	T	C	1	161507448	-0.2739	0.02938	0.2345	1.98e-20	3410	ebi-a-GCST90001467	CD86+ plasmacytoid DC %DC	GRCh37	0.024854	86.8612
rs11811863	T	C	1	247577856	-0.1537	0.03086	0.2186	6.63e-07	3410	ebi-a-GCST90001467	CD86+ plasmacytoid DC %DC	GRCh37	0.00722194	24.7914
rs10170363	T	C	2	15272805	0.1318	0.02687	0.2944	9.8e-07	3410	ebi-a-GCST90001467	CD86+ plasmacytoid DC %DC	GRCh37	0.00700628	24.0459
rs66967216	A	G	2	190942111	-0.3759	0.07853	0.0265	1.77e-06	3410	ebi-a-GCST90001467	CD86+ plasmacytoid DC %DC	GRCh37	0.00667438	22.8991
rs1915087	C	T	3	121838791	0.1569	0.03084	0.2025	3.85e-07	3410	ebi-a-GCST90001467	CD86+ plasmacytoid DC %DC	GRCh37	0.00753319	25.868
rs78379738	G	T	5	148318809	0.3227	0.06823	0.0364	2.34e-06	3410	ebi-a-GCST90001467	CD86+ plasmacytoid DC %DC	GRCh37	0.00651708	22.3559
rs6930632	T	C	6	155772981	-0.1504	0.03249	0.1789	3.81e-06	3410	ebi-a-GCST90001467	CD86+ plasmacytoid DC %DC	GRCh37	0.00624484	21.4162
rs6463191	A	G	7	43492179	-0.1275	0.02658	0.3198	1.69e-06	3410	ebi-a-GCST90001467	CD86+ plasmacytoid DC %DC	GRCh37	0.00670248	22.9962
rs55966096	C	T	8	4474949	-0.1321	0.02729	0.3085	1.36e-06	3410	ebi-a-GCST90001467	CD86+ plasmacytoid DC %DC	GRCh37	0.00682449	23.4177
rs139557155	G	A	9	77583476	0.277	0.05451	0.0578	3.93e-07	3410	ebi-a-GCST90001467	CD86+ plasmacytoid DC %DC	GRCh37	0.00751582	25.8079
rs61852527	G	A	10	90380589	-0.2768	0.05083	0.0648	5.54e-08	3410	ebi-a-GCST90001467	CD86+ plasmacytoid DC %DC	GRCh37	0.00862139	29.6372
rs11231693	A	G	11	63862612	-0.2631	0.05451	0.0554	1.45e-06	3410	ebi-a-GCST90001467	CD86+ plasmacytoid DC %DC	GRCh37	0.00678544	23.2828
rs12311260	G	C	12	18094072	0.2649	0.0576	0.0501	4.38e-06	3410	ebi-a-GCST90001467	CD86+ plasmacytoid DC %DC	GRCh37	0.00616423	21.138
rs9513487	G	T	13	99428046	0.131	0.0268	0.326	1.07e-06	3410	ebi-a-GCST90001467	CD86+ plasmacytoid DC %DC	GRCh37	0.00695803	23.8791
rs112496823	C	A	17	33829583	0.1585	0.03308	0.1771	1.72e-06	3410	ebi-a-GCST90001467	CD86+ plasmacytoid DC %DC	GRCh37	0.00668743	22.9442
rs71381356	C	T	17	49908577	-0.2097	0.04494	0.0845	3.18e-06	3410	ebi-a-GCST90001467	CD86+ plasmacytoid DC %DC	GRCh37	0.00634471	21.7609
rs9607320	T	C	22	22202164	0.1192	0.02572	0.6037	3.67e-06	3410	ebi-a-GCST90001467	CD86+ plasmacytoid DC %DC	GRCh37	0.00625935	21.4662
rs71632979	G	A	1	161526397	0.8094	0.02787	0.2449	9.84e-166	3387	ebi-a-GCST90001468	CD62L- myeloid DC AC	GRCh37	0.199373	842.939
rs17438107	T	A	1	162920561	0.2161	0.04523	0.0921	1.84e-06	3387	ebi-a-GCST90001468	CD62L- myeloid DC AC	GRCh37	0.00669459	22.8139
rs71639910	A	G	1	161937774	0.401	0.05202	0.0686	1.66e-14	3387	ebi-a-GCST90001468	CD62L- myeloid DC AC	GRCh37	0.0172417	59.387
rs147678401	A	G	1	161035780	0.3306	0.06429	0.0437	2.86e-07	3387	ebi-a-GCST90001468	CD62L- myeloid DC AC	GRCh37	0.00774687	26.4279
rs73172229	T	C	3	179194521	-0.1908	0.03986	0.1233	1.77e-06	3387	ebi-a-GCST90001468	CD62L- myeloid DC AC	GRCh37	0.00671953	22.8995
rs13148506	T	C	4	43123482	0.1304	0.02714	0.3691	1.62e-06	3387	ebi-a-GCST90001468	CD62L- myeloid DC AC	GRCh37	0.00676971	23.0717
rs116910026	T	C	11	19877912	0.2902	0.05778	0.0512	5.39e-07	3387	ebi-a-GCST90001468	CD62L- myeloid DC AC	GRCh37	0.00739268	25.2106
rs4997747	C	T	12	127036550	0.1346	0.02844	0.2917	2.29e-06	3387	ebi-a-GCST90001468	CD62L- myeloid DC AC	GRCh37	0.00656981	22.3859
rs147678401	A	G	1	161035780	0.3059	0.06344	0.0437	1.48e-06	3410	ebi-a-GCST90001469	CD62L- myeloid DC %DC	GRCh37	0.00677216	23.2369
rs34558449	C	G	1	192566347	0.2273	0.04585	0.0846	7.51e-07	3410	ebi-a-GCST90001469	CD62L- myeloid DC %DC	GRCh37	0.00715562	24.5621
rs71632979	G	A	1	161526397	0.8232	0.02725	0.2447	8.53e-178	3410	ebi-a-GCST90001469	CD62L- myeloid DC %DC	GRCh37	0.211122	912.059
rs71639910	A	G	1	161937774	0.4169	0.05126	0.0688	5.86e-16	3410	ebi-a-GCST90001469	CD62L- myeloid DC %DC	GRCh37	0.0190287	66.1077
rs10779896	T	A	2	4613050	-0.2427	0.05258	0.0632	4.04e-06	3410	ebi-a-GCST90001469	CD62L- myeloid DC %DC	GRCh37	0.00620925	21.2933
rs17637703	G	A	3	45440721	0.1393	0.03014	0.2437	3.94e-06	3410	ebi-a-GCST90001469	CD62L- myeloid DC %DC	GRCh37	0.00622514	21.3482
rs62300075	C	A	4	43118540	0.1382	0.02676	0.3707	2.52e-07	3410	ebi-a-GCST90001469	CD62L- myeloid DC %DC	GRCh37	0.00776079	26.6556
rs116910026	T	C	11	19877912	0.273	0.05712	0.0512	1.82e-06	3410	ebi-a-GCST90001469	CD62L- myeloid DC %DC	GRCh37	0.00665419	22.8294
rs5767014	C	T	22	48474288	-0.1514	0.03046	0.7776	6.95e-07	3410	ebi-a-GCST90001469	CD62L- myeloid DC %DC	GRCh37	0.00719287	24.6909
rs4462104	C	T	1	36975893	-0.1397	0.03017	0.2011	3.76e-06	3374	ebi-a-GCST90001470	CD62L- plasmacytoid DC AC	GRCh37	0.0063146	21.4282
rs17224524	C	T	2	182346146	-0.129	0.02753	0.2945	2.87e-06	3374	ebi-a-GCST90001470	CD62L- plasmacytoid DC AC	GRCh37	0.00646554	21.9437
rs116054627	A	G	2	51168498	0.3356	0.06158	0.0413	5.39e-08	3374	ebi-a-GCST90001470	CD62L- plasmacytoid DC AC	GRCh37	0.00872596	29.6829
rs191779135	G	A	4	82502357	-0.2628	0.04325	0.0865	1.38e-09	3374	ebi-a-GCST90001470	CD62L- plasmacytoid DC AC	GRCh37	0.0108245	36.8995
rs6535445	C	T	4	84151427	-0.2794	0.02525	0.3435	5.62e-28	3374	ebi-a-GCST90001470	CD62L- plasmacytoid DC AC	GRCh37	0.035019	122.369
rs1472757	C	T	5	6455872	-0.1252	0.02495	0.6057	5.45e-07	3374	ebi-a-GCST90001470	CD62L- plasmacytoid DC AC	GRCh37	0.00740787	25.1658
rs56374915	A	G	7	115086436	-0.1835	0.03892	0.1119	2.53e-06	3374	ebi-a-GCST90001470	CD62L- plasmacytoid DC AC	GRCh37	0.0065453	22.2162
rs118054784	A	G	8	130658684	0.2985	0.0621	0.0422	1.6e-06	3374	ebi-a-GCST90001470	CD62L- plasmacytoid DC AC	GRCh37	0.00680137	23.0913
rs116894787	C	G	10	12240106	0.5376	0.1152	0.0111	3.19e-06	3374	ebi-a-GCST90001470	CD62L- plasmacytoid DC AC	GRCh37	0.00641319	21.7649
rs7114664	C	T	11	22793001	0.1874	0.0397	0.1046	2.44e-06	3374	ebi-a-GCST90001470	CD62L- plasmacytoid DC AC	GRCh37	0.00656076	22.269
rs61936377	C	T	12	63530291	0.1364	0.02822	0.2503	1.4e-06	3374	ebi-a-GCST90001470	CD62L- plasmacytoid DC AC	GRCh37	0.00687659	23.3484
rs170697	A	G	14	83856849	0.1127	0.02415	0.507	3.16e-06	3374	ebi-a-GCST90001470	CD62L- plasmacytoid DC AC	GRCh37	0.00641319	21.7649
rs11659751	A	T	18	55736723	0.209	0.04558	0.0772	4.71e-06	3374	ebi-a-GCST90001470	CD62L- plasmacytoid DC AC	GRCh37	0.006193	21.0129
rs55971447	T	C	1	161515326	-0.3011	0.02899	0.2352	6.7e-25	3410	ebi-a-GCST90001471	CD62L- plasmacytoid DC %DC	GRCh37	0.0306651	107.813
rs116054627	A	G	2	51168498	0.2959	0.063	0.0411	2.74e-06	3410	ebi-a-GCST90001471	CD62L- plasmacytoid DC %DC	GRCh37	0.00642767	22.0472
rs62297340	A	C	4	5407389	0.1816	0.03899	0.1132	3.31e-06	3410	ebi-a-GCST90001471	CD62L- plasmacytoid DC %DC	GRCh37	0.00632145	21.6806
rs6535445	C	T	4	84151427	-0.3029	0.02564	0.344	1.35e-31	3410	ebi-a-GCST90001471	CD62L- plasmacytoid DC %DC	GRCh37	0.0393177	139.479
rs191779135	G	A	4	82502357	-0.2664	0.04411	0.0867	1.72e-09	3410	ebi-a-GCST90001471	CD62L- plasmacytoid DC %DC	GRCh37	0.0105833	36.4535
rs11000032	A	G	10	73619601	0.1292	0.02767	0.2843	3.13e-06	3410	ebi-a-GCST90001471	CD62L- plasmacytoid DC %DC	GRCh37	0.00635308	21.7897
rs3827963	G	A	20	20371744	0.1206	0.02628	0.3408	4.62e-06	3410	ebi-a-GCST90001471	CD62L- plasmacytoid DC %DC	GRCh37	0.00613784	21.0469
rs147678401	A	G	1	161035780	0.3417	0.06421	0.0437	1.1e-07	3387	ebi-a-GCST90001472	CD62L- CD86+ myeloid DC AC	GRCh37	0.00829189	28.3027
rs2788088	A	G	1	2897093	-0.1286	0.02736	0.6884	2.71e-06	3387	ebi-a-GCST90001472	CD62L- CD86+ myeloid DC AC	GRCh37	0.00648054	22.0797
rs71639910	A	G	1	161937774	0.425	0.05195	0.0686	3.96e-16	3387	ebi-a-GCST90001472	CD62L- CD86+ myeloid DC AC	GRCh37	0.0193773	66.8883
rs113995133	A	G	1	163485197	-0.6066	0.1283	0.0103	2.38e-06	3387	ebi-a-GCST90001472	CD62L- CD86+ myeloid DC AC	GRCh37	0.00655661	22.3406
rs71632979	G	A	1	161526397	0.9207	0.02691	0.2449	1e-200	3387	ebi-a-GCST90001472	CD62L- CD86+ myeloid DC AC	GRCh37	0.256846	1169.91
rs77107932	C	A	1	162042160	-0.4223	0.08238	0.0279	3.13e-07	3387	ebi-a-GCST90001472	CD62L- CD86+ myeloid DC AC	GRCh37	0.00769887	26.2629
rs162588	A	G	3	364098	-0.1544	0.03158	0.2046	1.06e-06	3387	ebi-a-GCST90001472	CD62L- CD86+ myeloid DC AC	GRCh37	0.00700811	23.8899
rs139956891	G	A	10	127556162	0.2686	0.05451	0.0616	8.75e-07	3387	ebi-a-GCST90001472	CD62L- CD86+ myeloid DC AC	GRCh37	0.00711774	24.2663
rs135299	A	G	22	48479731	0.1435	0.03123	0.2166	4.46e-06	3387	ebi-a-GCST90001472	CD62L- CD86+ myeloid DC AC	GRCh37	0.00619506	21.101
rs2788088	A	G	1	2897093	-0.1283	0.02719	0.6886	2.49e-06	3410	ebi-a-GCST90001473	CD62L- CD86+ myeloid DC %DC	GRCh37	0.00648715	22.2526
rs147678401	A	G	1	161035780	0.3215	0.06383	0.0437	4.97e-07	3410	ebi-a-GCST90001473	CD62L- CD86+ myeloid DC %DC	GRCh37	0.0073848	25.3546
rs71639910	A	G	1	161937774	0.4245	0.05172	0.0688	3.16e-16	3410	ebi-a-GCST90001473	CD62L- CD86+ myeloid DC %DC	GRCh37	0.0193726	67.3261
rs113995133	A	G	1	163485197	-0.6516	0.1277	0.0103	3.54e-07	3410	ebi-a-GCST90001473	CD62L- CD86+ myeloid DC %DC	GRCh37	0.00757744	26.0211
rs6537835	A	G	1	115108914	-0.1706	0.03712	0.8488	4.48e-06	3410	ebi-a-GCST90001473	CD62L- CD86+ myeloid DC %DC	GRCh37	0.0061561	21.11
rs79078281	G	A	1	147922051	0.5118	0.1119	0.017	5e-06	3410	ebi-a-GCST90001473	CD62L- CD86+ myeloid DC %DC	GRCh37	0.00609719	20.9067
rs71632979	G	A	1	161526397	0.929	0.0268	0.2447	1e-200	3410	ebi-a-GCST90001473	CD62L- CD86+ myeloid DC %DC	GRCh37	0.260561	1200.9
rs77107932	C	A	1	162042160	-0.4247	0.08194	0.028	2.31e-07	3410	ebi-a-GCST90001473	CD62L- CD86+ myeloid DC %DC	GRCh37	0.00781646	26.8484
rs10779896	T	A	2	4613050	-0.2429	0.05312	0.0632	5e-06	3410	ebi-a-GCST90001473	CD62L- CD86+ myeloid DC %DC	GRCh37	0.00609438	20.897
rs4761369	T	C	12	77743499	0.1553	0.03329	0.1861	3.19e-06	3410	ebi-a-GCST90001473	CD62L- CD86+ myeloid DC %DC	GRCh37	0.00634159	21.7501
rs500809	A	G	20	3013136	0.1195	0.02597	0.5667	4.38e-06	3410	ebi-a-GCST90001473	CD62L- CD86+ myeloid DC %DC	GRCh37	0.00617091	21.161
rs10910893	T	G	1	181160955	-0.2262	0.04889	0.0707	3.86e-06	3410	ebi-a-GCST90001474	Plasmacytoid DC %DC	GRCh37	0.0062384	21.3939
rs143032729	G	A	1	160353789	-0.3966	0.07264	0.0326	5.11e-08	3410	ebi-a-GCST90001474	Plasmacytoid DC %DC	GRCh37	0.00866601	29.792
rs56199187	T	C	1	161520931	-0.5887	0.02799	0.2441	1.97e-92	3410	ebi-a-GCST90001474	Plasmacytoid DC %DC	GRCh37	0.11483	442.107
rs7593638	C	A	2	111876941	0.1305	0.02526	0.4749	2.52e-07	3410	ebi-a-GCST90001474	Plasmacytoid DC %DC	GRCh37	0.0077663	26.6747
rs62234997	G	A	3	20754619	0.2108	0.04552	0.085	3.78e-06	3410	ebi-a-GCST90001474	Plasmacytoid DC %DC	GRCh37	0.00624971	21.4329
rs62272723	T	G	3	151963160	-0.2775	0.05854	0.0501	2.21e-06	3410	ebi-a-GCST90001474	Plasmacytoid DC %DC	GRCh37	0.00654657	22.4577
rs11715127	C	G	3	384169	0.1657	0.03607	0.1276	4.48e-06	3410	ebi-a-GCST90001474	Plasmacytoid DC %DC	GRCh37	0.00615062	21.091
rs196051	G	A	6	22056131	-0.1221	0.02607	0.3971	2.91e-06	3410	ebi-a-GCST90001474	Plasmacytoid DC %DC	GRCh37	0.00639161	21.9227
rs876036	C	T	7	50307710	-0.1835	0.02885	0.2645	2.25e-10	3410	ebi-a-GCST90001474	Plasmacytoid DC %DC	GRCh37	0.0117248	40.432
rs4398989	A	G	9	110238601	-0.2853	0.06219	0.0422	4.66e-06	3410	ebi-a-GCST90001474	Plasmacytoid DC %DC	GRCh37	0.00613389	21.0333
rs4752481	T	G	10	122700529	-0.1258	0.0253	0.4535	6.93e-07	3410	ebi-a-GCST90001474	Plasmacytoid DC %DC	GRCh37	0.00719827	24.7096
rs10735429	G	A	12	108726677	0.1338	0.02924	0.7411	4.92e-06	3410	ebi-a-GCST90001474	Plasmacytoid DC %DC	GRCh37	0.00610302	20.9268
rs203393	A	G	20	56242563	-0.1217	0.02505	0.5792	1.24e-06	3410	ebi-a-GCST90001474	Plasmacytoid DC %DC	GRCh37	0.0068741	23.5891
rs9439731	C	T	1	19059471	-0.1231	0.02626	0.3644	2.85e-06	3595	ebi-a-GCST90001475	HLA DR++ monocyte %monocyte	GRCh37	0.00607549	21.9627
rs187260865	T	C	2	106940570	-0.5052	0.09405	0.0185	8.31e-08	3595	ebi-a-GCST90001475	HLA DR++ monocyte %monocyte	GRCh37	0.0079623	28.8382
rs9296042	T	C	6	32736005	-0.1923	0.02928	0.5013	5.86e-11	3595	ebi-a-GCST90001475	HLA DR++ monocyte %monocyte	GRCh37	0.011856	43.1097
rs9469094	C	G	6	32223191	0.3326	0.05164	0.0861	1.35e-10	3595	ebi-a-GCST90001475	HLA DR++ monocyte %monocyte	GRCh37	0.0114075	41.4601
rs116322630	T	C	6	15221128	0.2678	0.05377	0.0633	6.64e-07	3595	ebi-a-GCST90001475	HLA DR++ monocyte %monocyte	GRCh37	0.00685261	24.7913
rs2113347	C	G	8	3175873	-0.1283	0.02784	0.2826	4.2e-06	3595	ebi-a-GCST90001475	HLA DR++ monocyte %monocyte	GRCh37	0.00587297	21.2262
rs7953257	T	A	12	112684221	-0.1366	0.02719	0.531	5.35e-07	3595	ebi-a-GCST90001475	HLA DR++ monocyte %monocyte	GRCh37	0.00697181	25.2256
rs12436392	C	T	14	81293101	0.5761	0.123	0.9897	2.94e-06	3595	ebi-a-GCST90001475	HLA DR++ monocyte %monocyte	GRCh37	0.00606519	21.9252
rs62083470	C	T	18	35262843	-0.1742	0.03706	0.1305	2.68e-06	3595	ebi-a-GCST90001475	HLA DR++ monocyte %monocyte	GRCh37	0.00610837	22.0823
rs6010756	C	A	20	61265397	-0.3757	0.07989	0.0243	2.67e-06	3595	ebi-a-GCST90001475	HLA DR++ monocyte %monocyte	GRCh37	0.00611414	22.1032
rs9439732	T	A	1	19059473	-0.1324	0.02523	0.4732	1.62e-07	3595	ebi-a-GCST90001476	HLA DR++ monocyte %leukocyte	GRCh37	0.00760201	27.5233
rs115589615	T	C	2	106954936	-0.4683	0.09513	0.0175	8.93e-07	3595	ebi-a-GCST90001476	HLA DR++ monocyte %leukocyte	GRCh37	0.00669571	24.2199
rs9270591	T	C	6	32561424	-0.2715	0.03137	0.5793	7.44e-18	3595	ebi-a-GCST90001476	HLA DR++ monocyte %leukocyte	GRCh37	0.0204106	74.8633
rs9296042	T	C	6	32736005	-0.1611	0.02972	0.5013	6.34e-08	3595	ebi-a-GCST90001476	HLA DR++ monocyte %leukocyte	GRCh37	0.00810699	29.3665
rs115589615	T	C	2	106954936	-0.4684	0.09367	0.0176	5.98e-07	3579	ebi-a-GCST90001477	HLA DR++ monocyte AC	GRCh37	0.00693821	24.9914
rs114141703	A	C	3	197226213	0.3833	0.08005	0.025	1.75e-06	3579	ebi-a-GCST90001477	HLA DR++ monocyte AC	GRCh37	0.00636532	22.9146
rs74827437	G	A	4	109128418	0.1903	0.04129	0.1018	4.21e-06	3579	ebi-a-GCST90001477	HLA DR++ monocyte AC	GRCh37	0.00590006	21.2298
rs73576356	T	A	6	147436169	-0.2957	0.06466	0.0379	4.98e-06	3579	ebi-a-GCST90001477	HLA DR++ monocyte AC	GRCh37	0.00580951	20.902
rs9272459	A	G	6	32605578	-0.1649	0.02958	0.5423	2.66e-08	3579	ebi-a-GCST90001477	HLA DR++ monocyte AC	GRCh37	0.00860852	31.0601
rs9275271	C	T	6	32662533	0.2356	0.03057	0.6292	1.67e-14	3579	ebi-a-GCST90001477	HLA DR++ monocyte AC	GRCh37	0.0163249	59.3631
rs28610544	T	C	7	106771703	0.1685	0.03275	0.1692	2.83e-07	3579	ebi-a-GCST90001477	HLA DR++ monocyte AC	GRCh37	0.00734201	26.4566
rs7310615	G	C	12	111865049	-0.1431	0.02641	0.5222	6.4e-08	3579	ebi-a-GCST90001477	HLA DR++ monocyte AC	GRCh37	0.00813641	29.3427
rs11169475	A	G	12	50914563	-0.3396	0.07329	0.0296	3.72e-06	3579	ebi-a-GCST90001477	HLA DR++ monocyte AC	GRCh37	0.0059633	21.4587
rs55952218	A	G	16	73388512	0.2123	0.04485	0.0807	2.28e-06	3579	ebi-a-GCST90001477	HLA DR++ monocyte AC	GRCh37	0.00622161	22.394
rs139181645	G	C	17	76469857	-0.2801	0.05887	0.0451	2.03e-06	3579	ebi-a-GCST90001477	HLA DR++ monocyte AC	GRCh37	0.00628547	22.6254
rs5995959	T	C	22	22750190	-0.3484	0.07506	0.0323	3.59e-06	3579	ebi-a-GCST90001477	HLA DR++ monocyte AC	GRCh37	0.00598372	21.5326
rs13410035	T	C	2	161139489	-0.3267	0.06743	0.0346	1.32e-06	3437	ebi-a-GCST90001478	CD4 Treg %CD4	GRCh37	0.00678354	23.4606
rs77142596	T	C	6	163753664	-0.307	0.06687	0.0371	4.58e-06	3437	ebi-a-GCST90001478	CD4 Treg %CD4	GRCh37	0.00609508	21.065
rs191172032	A	G	7	148149143	0.3869	0.0825	0.0253	2.83e-06	3437	ebi-a-GCST90001478	CD4 Treg %CD4	GRCh37	0.00635828	21.9805
rs77615103	A	C	7	37406370	0.1876	0.03743	0.1484	5.62e-07	3437	ebi-a-GCST90001478	CD4 Treg %CD4	GRCh37	0.00725578	25.1058
rs1571025	G	A	10	6134869	0.2422	0.0339	0.1766	1.11e-12	3437	ebi-a-GCST90001478	CD4 Treg %CD4	GRCh37	0.0146341	51.0148
rs6602392	A	C	10	6078079	0.2173	0.03926	0.1155	3.34e-08	3437	ebi-a-GCST90001478	CD4 Treg %CD4	GRCh37	0.00883457	30.6172
rs77071786	C	G	12	23501010	-0.2858	0.05432	0.0598	1.52e-07	3437	ebi-a-GCST90001478	CD4 Treg %CD4	GRCh37	0.0079899	27.6664
rs72821912	T	C	17	30183388	0.2845	0.06114	0.045	3.38e-06	3437	ebi-a-GCST90001478	CD4 Treg %CD4	GRCh37	0.00626047	21.6402
rs2909902	A	T	19	47667326	-0.1357	0.02779	0.2784	1.08e-06	3437	ebi-a-GCST90001478	CD4 Treg %CD4	GRCh37	0.0068897	23.8303
rs6016476	G	A	20	39570656	0.1213	0.02643	0.3688	4.57e-06	3437	ebi-a-GCST90001478	CD4 Treg %CD4	GRCh37	0.00609108	21.0511
rs76239041	A	G	5	153002618	0.3211	0.06468	0.0412	7.22e-07	3437	ebi-a-GCST90001479	CD4 Treg %T cell	GRCh37	0.00711964	24.6313
rs971864	T	C	6	164597687	0.1181	0.02572	0.4588	4.56e-06	3437	ebi-a-GCST90001479	CD4 Treg %T cell	GRCh37	0.00609709	21.072
rs6602392	A	C	10	6078079	0.1917	0.04025	0.1155	1.99e-06	3437	ebi-a-GCST90001479	CD4 Treg %T cell	GRCh37	0.00655656	22.6704
rs1571025	G	A	10	6134869	0.2054	0.03486	0.1766	4.17e-09	3437	ebi-a-GCST90001479	CD4 Treg %T cell	GRCh37	0.01	34.6971
rs139191636	A	G	12	23591661	-0.2479	0.05372	0.0634	4.06e-06	3437	ebi-a-GCST90001479	CD4 Treg %T cell	GRCh37	0.00615771	21.2828
rs146090095	T	A	14	25035095	-0.2506	0.04997	0.0708	5.54e-07	3437	ebi-a-GCST90001479	CD4 Treg %T cell	GRCh37	0.00726436	25.1357
rs2526941	C	T	14	73155735	0.323	0.06915	0.0358	3.11e-06	3437	ebi-a-GCST90001479	CD4 Treg %T cell	GRCh37	0.00630802	21.8056
rs11869223	G	C	17	33775713	-0.1191	0.02574	0.4364	3.89e-06	3437	ebi-a-GCST90001479	CD4 Treg %T cell	GRCh37	0.00619056	21.397
rs56043453	T	A	17	80189590	0.1394	0.03038	0.7704	4.62e-06	3437	ebi-a-GCST90001479	CD4 Treg %T cell	GRCh37	0.00608861	21.0425
rs12044365	G	A	1	210431761	-0.3482	0.07468	0.0248	3.24e-06	3405	ebi-a-GCST90001480	Resting Treg AC	GRCh37	0.00634407	21.7267
rs6751481	C	T	2	38897810	0.2177	0.02348	0.4699	3.1e-20	3405	ebi-a-GCST90001480	Resting Treg AC	GRCh37	0.0246249	85.9143
rs17607399	T	C	2	41884212	0.1892	0.03839	0.1084	8.66e-07	3405	ebi-a-GCST90001480	Resting Treg AC	GRCh37	0.00708275	24.2745
rs408686	A	C	2	39177320	-0.2089	0.03078	0.814	1.33e-11	3405	ebi-a-GCST90001480	Resting Treg AC	GRCh37	0.0133471	46.0346
rs979640	G	A	4	132525794	-0.1339	0.02833	0.7852	2.4e-06	3405	ebi-a-GCST90001480	Resting Treg AC	GRCh37	0.00651795	22.3261
rs247636	A	G	5	142990496	-0.3186	0.06187	0.0363	2.77e-07	3405	ebi-a-GCST90001480	Resting Treg AC	GRCh37	0.00772761	26.5018
rs9272050	A	G	6	32599071	0.1633	0.03024	0.7012	7.1e-08	3405	ebi-a-GCST90001480	Resting Treg AC	GRCh37	0.00849157	29.1443
rs147199078	C	T	7	80542211	0.3441	0.06816	0.0295	4.69e-07	3405	ebi-a-GCST90001480	Resting Treg AC	GRCh37	0.00742941	25.4715
rs7787732	C	T	7	151861663	0.1935	0.04143	0.0793	3.14e-06	3405	ebi-a-GCST90001480	Resting Treg AC	GRCh37	0.00636563	21.801
rs7899451	G	C	10	118980344	-0.1238	0.02622	0.2803	2.45e-06	3405	ebi-a-GCST90001480	Resting Treg AC	GRCh37	0.00650466	22.2803
rs16922479	C	T	10	22863004	-0.1773	0.03726	0.1094	2.03e-06	3405	ebi-a-GCST90001480	Resting Treg AC	GRCh37	0.00660596	22.6296
rs3016770	G	T	11	128694040	-0.1819	0.03707	0.89	9.74e-07	3405	ebi-a-GCST90001480	Resting Treg AC	GRCh37	0.00702171	24.0638
rs75958070	C	G	11	79203049	-0.2006	0.03612	0.1217	3.02e-08	3405	ebi-a-GCST90001480	Resting Treg AC	GRCh37	0.00897704	30.8256
rs8088253	G	A	18	64904859	0.2852	0.05469	0.0467	1.94e-07	3405	ebi-a-GCST90001480	Resting Treg AC	GRCh37	0.00792339	27.1787
rs111941642	T	C	22	28079761	-0.476	0.09652	0.0144	8.56e-07	3405	ebi-a-GCST90001480	Resting Treg AC	GRCh37	0.00709204	24.3066
rs61828007	G	A	1	203502968	0.3706	0.06927	0.0289	9.35e-08	3437	ebi-a-GCST90001481	Resting Treg % CD4 Treg	GRCh37	0.00825922	28.6067
rs60220946	T	C	1	193505625	0.4297	0.07742	0.0212	3.08e-08	3437	ebi-a-GCST90001481	Resting Treg % CD4 Treg	GRCh37	0.0088832	30.7873
rs7530076	A	G	1	195825276	-0.463	0.07456	0.9748	5.95e-10	3437	ebi-a-GCST90001481	Resting Treg % CD4 Treg	GRCh37	0.0110949	38.5387
rs112553628	G	A	2	38077329	0.2951	0.06128	0.0352	1.54e-06	3437	ebi-a-GCST90001481	Resting Treg % CD4 Treg	GRCh37	0.00670195	23.1765
rs413431	G	A	2	39176695	-0.2777	0.02969	0.8154	1.47e-20	3437	ebi-a-GCST90001481	Resting Treg % CD4 Treg	GRCh37	0.0248219	87.4336
rs139681117	T	C	2	23924920	0.2445	0.05221	0.0528	2.94e-06	3437	ebi-a-GCST90001481	Resting Treg % CD4 Treg	GRCh37	0.00634028	21.9178
rs6751481	C	T	2	38897810	0.2946	0.02252	0.4709	3.4e-38	3437	ebi-a-GCST90001481	Resting Treg % CD4 Treg	GRCh37	0.0474293	171.031
rs17607399	T	C	2	41884212	0.209	0.03723	0.1084	2.14e-08	3437	ebi-a-GCST90001481	Resting Treg % CD4 Treg	GRCh37	0.0090858	31.4959
rs10059100	G	A	5	120100784	-0.1194	0.02467	0.3224	1.36e-06	3437	ebi-a-GCST90001481	Resting Treg % CD4 Treg	GRCh37	0.00676926	23.4109
rs12722496	G	A	10	6096667	-0.2244	0.0482	0.0611	3.35e-06	3437	ebi-a-GCST90001481	Resting Treg % CD4 Treg	GRCh37	0.00626674	21.662
rs73124650	C	T	20	47523429	0.3448	0.07228	0.0249	1.92e-06	3437	ebi-a-GCST90001481	Resting Treg % CD4 Treg	GRCh37	0.00657738	22.7429
rs79670457	T	C	20	47437969	0.2321	0.04896	0.0541	2.23e-06	3437	ebi-a-GCST90001481	Resting Treg % CD4 Treg	GRCh37	0.00649617	22.4603
rs147958143	T	A	1	238096255	-0.5364	0.1072	0.0111	5.94e-07	3437	ebi-a-GCST90001482	Resting Treg %CD4	GRCh37	0.00723196	25.0228
rs7530076	A	G	1	195825276	-0.3827	0.07667	0.9748	6.28e-07	3437	ebi-a-GCST90001482	Resting Treg %CD4	GRCh37	0.00719697	24.9008
rs115383271	A	C	2	39367533	0.2552	0.0517	0.0541	8.37e-07	3437	ebi-a-GCST90001482	Resting Treg %CD4	GRCh37	0.00703935	24.3516
rs17607399	T	C	2	41884212	0.1996	0.03805	0.1084	1.64e-07	3437	ebi-a-GCST90001482	Resting Treg %CD4	GRCh37	0.00794271	27.5017
rs6751481	C	T	2	38897810	0.2762	0.0232	0.4709	4.78e-32	3437	ebi-a-GCST90001482	Resting Treg %CD4	GRCh37	0.0396043	141.651
rs408686	A	C	2	39177320	-0.2655	0.03044	0.8142	4.22e-18	3437	ebi-a-GCST90001482	Resting Treg %CD4	GRCh37	0.0216547	76.0303
rs112553628	G	A	2	38077329	0.2882	0.06287	0.0352	4.73e-06	3437	ebi-a-GCST90001482	Resting Treg %CD4	GRCh37	0.00607679	21.0014
rs247636	A	G	5	142990496	-0.2906	0.06183	0.0361	2.7e-06	3437	ebi-a-GCST90001482	Resting Treg %CD4	GRCh37	0.00638603	22.077
rs1084331	G	A	6	125213827	-0.1546	0.03375	0.8586	4.82e-06	3437	ebi-a-GCST90001482	Resting Treg %CD4	GRCh37	0.00606804	20.971
rs62405562	G	A	6	32451834	-0.155	0.02965	0.4537	1.83e-07	3437	ebi-a-GCST90001482	Resting Treg %CD4	GRCh37	0.00788851	27.3125
rs79505492	G	A	11	79167993	-0.1913	0.04122	0.09	3.61e-06	3437	ebi-a-GCST90001482	Resting Treg %CD4	GRCh37	0.00622761	21.5259
rs145833948	A	C	12	41804479	0.2778	0.05849	0.0425	2.12e-06	3437	ebi-a-GCST90001482	Resting Treg %CD4	GRCh37	0.0065205	22.5449
rs76384362	T	C	12	15365872	0.3703	0.0807	0.0212	4.62e-06	3437	ebi-a-GCST90001482	Resting Treg %CD4	GRCh37	0.00608875	21.043
rs72744142	A	G	15	81518947	-0.1499	0.03278	0.1507	4.94e-06	3437	ebi-a-GCST90001482	Resting Treg %CD4	GRCh37	0.00604744	20.8993
rs117680001	A	C	17	13652401	0.5355	0.117	0.0105	4.91e-06	3437	ebi-a-GCST90001482	Resting Treg %CD4	GRCh37	0.00605799	20.936
rs79524476	G	C	19	40973561	0.1481	0.03202	0.1477	3.86e-06	3437	ebi-a-GCST90001482	Resting Treg %CD4	GRCh37	0.00618576	21.3803
rs190023756	A	G	1	199471227	0.6136	0.1211	0.0101	4.24e-07	3405	ebi-a-GCST90001483	CD39+ resting Treg AC	GRCh37	0.00748347	25.6583
rs11890666	A	G	2	38745822	-0.1566	0.02815	0.2875	2.88e-08	3405	ebi-a-GCST90001483	CD39+ resting Treg AC	GRCh37	0.009007	30.9294
rs12712610	G	A	2	38897249	0.1912	0.02749	0.2972	4.16e-12	3405	ebi-a-GCST90001483	CD39+ resting Treg AC	GRCh37	0.0140082	48.3472
rs10086961	C	T	8	132897157	-0.1276	0.02767	0.2797	4.1e-06	3405	ebi-a-GCST90001483	CD39+ resting Treg AC	GRCh37	0.00620672	21.2534
rs111534725	T	G	10	98139264	0.7719	0.06357	0.0408	3.06e-33	3405	ebi-a-GCST90001483	CD39+ resting Treg AC	GRCh37	0.0415041	147.354
rs117678654	A	C	10	101548054	0.6017	0.1206	0.0107	6.32e-07	3405	ebi-a-GCST90001483	CD39+ resting Treg AC	GRCh37	0.00725747	24.8777
rs7079761	A	G	10	97842115	0.7212	0.05595	0.0554	3.75e-37	3405	ebi-a-GCST90001483	CD39+ resting Treg AC	GRCh37	0.0465267	166.057
rs35909109	T	C	10	98014850	0.3601	0.06066	0.0464	3.22e-09	3405	ebi-a-GCST90001483	CD39+ resting Treg AC	GRCh37	0.0102436	35.2197
rs77520132	A	G	10	98160835	0.5828	0.05899	0.046	1.03e-22	3405	ebi-a-GCST90001483	CD39+ resting Treg AC	GRCh37	0.027867	97.55
rs143132810	C	T	10	96890004	0.6358	0.0789	0.0263	1.07e-15	3405	ebi-a-GCST90001483	CD39+ resting Treg AC	GRCh37	0.018714	64.8981
rs192831774	T	A	10	95387682	0.4945	0.0724	0.0311	1e-11	3405	ebi-a-GCST90001483	CD39+ resting Treg AC	GRCh37	0.0135154	46.623
rs185474383	T	G	10	96311553	0.5292	0.08658	0.021	1.1e-09	3405	ebi-a-GCST90001483	CD39+ resting Treg AC	GRCh37	0.010853	37.3379
rs4918971	G	C	10	97569998	0.8068	0.02149	0.4264	1e-200	3405	ebi-a-GCST90001483	CD39+ resting Treg AC	GRCh37	0.292759	1408.65
rs72809762	T	C	10	97294154	0.4336	0.04951	0.0675	3.04e-18	3405	ebi-a-GCST90001483	CD39+ resting Treg AC	GRCh37	0.0220293	76.6545
rs6488275	T	C	12	10379180	-0.1716	0.03738	0.8774	4.56e-06	3405	ebi-a-GCST90001483	CD39+ resting Treg AC	GRCh37	0.00615119	21.0621
rs78654607	G	C	16	83070118	-0.3394	0.07017	0.0329	1.38e-06	3405	ebi-a-GCST90001483	CD39+ resting Treg AC	GRCh37	0.00682386	23.3811
rs75834156	T	C	2	38911130	-0.1662	0.03462	0.1589	1.64e-06	3437	ebi-a-GCST90001484	CD39+ resting Treg %resting Treg	GRCh37	0.00666079	23.0332
rs77718305	T	C	2	85424907	0.2854	0.06134	0.0425	3.41e-06	3437	ebi-a-GCST90001484	CD39+ resting Treg %resting Treg	GRCh37	0.00625913	21.6355
rs11718018	C	T	3	60364770	-0.1175	0.02509	0.4149	2.9e-06	3437	ebi-a-GCST90001484	CD39+ resting Treg %resting Treg	GRCh37	0.00634063	21.919
rs141700904	G	A	6	57764436	0.5307	0.1133	0.0124	2.91e-06	3437	ebi-a-GCST90001484	CD39+ resting Treg %resting Treg	GRCh37	0.00634301	21.9273
rs73196633	C	A	7	86574111	-0.1457	0.03152	0.1977	3.94e-06	3437	ebi-a-GCST90001484	CD39+ resting Treg %resting Treg	GRCh37	0.00617839	21.3547
rs7077127	T	G	10	18717348	-0.1424	0.03091	0.2054	4.27e-06	3437	ebi-a-GCST90001484	CD39+ resting Treg %resting Treg	GRCh37	0.00613718	21.2114
rs192831774	T	A	10	95387682	0.5858	0.07135	0.0313	3.07e-16	3437	ebi-a-GCST90001484	CD39+ resting Treg %resting Treg	GRCh37	0.0192352	67.3687
rs4918962	C	A	10	97475574	-0.8878	0.02028	0.5738	1e-200	3437	ebi-a-GCST90001484	CD39+ resting Treg %resting Treg	GRCh37	0.357982	1915.32
rs1923692	G	T	10	98173715	-0.5718	0.0529	0.9453	8.39e-27	3437	ebi-a-GCST90001484	CD39+ resting Treg %resting Treg	GRCh37	0.032876	116.768
rs10882701	C	A	10	97741071	-0.3681	0.02438	0.5141	6.66e-50	3437	ebi-a-GCST90001484	CD39+ resting Treg %resting Treg	GRCh37	0.0622006	227.83
rs4293064	A	C	10	107757380	0.2434	0.04326	0.0899	1.98e-08	3437	ebi-a-GCST90001484	CD39+ resting Treg %resting Treg	GRCh37	0.00912655	31.6385
rs12778837	C	T	10	96998744	0.2009	0.02654	0.3595	4.85e-14	3437	ebi-a-GCST90001484	CD39+ resting Treg %resting Treg	GRCh37	0.0163983	57.2671
rs72809757	G	A	10	97285715	0.5451	0.05251	0.0588	7.07e-25	3437	ebi-a-GCST90001484	CD39+ resting Treg %resting Treg	GRCh37	0.0304005	107.7
rs7963011	T	C	12	10389074	0.125	0.02724	0.2733	4.62e-06	3437	ebi-a-GCST90001484	CD39+ resting Treg %resting Treg	GRCh37	0.00608939	21.0452
rs61821998	A	T	1	193263354	0.4208	0.08415	0.0215	6.01e-07	3437	ebi-a-GCST90001485	CD39+ resting Treg % CD4 Treg	GRCh37	0.00722296	24.9914
rs12712610	G	A	2	38897249	0.201	0.02719	0.2975	1.83e-13	3437	ebi-a-GCST90001485	CD39+ resting Treg % CD4 Treg	GRCh37	0.015651	54.6161
rs11890666	A	G	2	38745822	-0.1612	0.02787	0.2866	7.94e-09	3437	ebi-a-GCST90001485	CD39+ resting Treg % CD4 Treg	GRCh37	0.00963984	33.4352
rs12518588	G	T	5	85325148	0.1241	0.02523	0.412	9.15e-07	3437	ebi-a-GCST90001485	CD39+ resting Treg % CD4 Treg	GRCh37	0.0069901	24.18
rs10086961	C	T	8	132897157	-0.1275	0.02736	0.28	3.3e-06	3437	ebi-a-GCST90001485	CD39+ resting Treg % CD4 Treg	GRCh37	0.00627875	21.7038
rs11818051	T	C	10	97972294	0.6998	0.0719	0.0317	4.24e-22	3437	ebi-a-GCST90001485	CD39+ resting Treg % CD4 Treg	GRCh37	0.0268227	94.6754
rs4918969	A	G	10	97562938	0.8426	0.02078	0.4267	1e-200	3437	ebi-a-GCST90001485	CD39+ resting Treg % CD4 Treg	GRCh37	0.323584	1643.23
rs35909109	T	C	10	98014850	0.3811	0.05993	0.0464	2.3e-10	3437	ebi-a-GCST90001485	CD39+ resting Treg % CD4 Treg	GRCh37	0.0116287	40.4144
rs182702572	A	C	10	96658384	0.5464	0.07402	0.0295	1.95e-13	3437	ebi-a-GCST90001485	CD39+ resting Treg % CD4 Treg	GRCh37	0.0156067	54.4591
rs1410600	T	C	10	97070694	-0.2216	0.02536	0.4069	3.59e-18	3437	ebi-a-GCST90001485	CD39+ resting Treg % CD4 Treg	GRCh37	0.021733	76.3112
rs12778837	C	T	10	96998744	0.1965	0.02651	0.3595	1.55e-13	3437	ebi-a-GCST90001485	CD39+ resting Treg % CD4 Treg	GRCh37	0.015734	54.9102
rs111534725	T	G	10	98139264	0.8056	0.06291	0.0409	1.06e-36	3437	ebi-a-GCST90001485	CD39+ resting Treg % CD4 Treg	GRCh37	0.0455385	163.888
rs17111341	C	T	10	97881031	0.6853	0.05013	0.0666	1.86e-41	3437	ebi-a-GCST90001485	CD39+ resting Treg % CD4 Treg	GRCh37	0.0515694	186.773
rs77520132	A	G	10	98160835	0.6067	0.05819	0.0464	4.44e-25	3437	ebi-a-GCST90001485	CD39+ resting Treg % CD4 Treg	GRCh37	0.0306583	108.642
rs78654607	G	C	16	83070118	-0.3327	0.06909	0.033	1.53e-06	3437	ebi-a-GCST90001485	CD39+ resting Treg % CD4 Treg	GRCh37	0.00670155	23.1751
rs2326054	C	T	20	3033175	-0.2311	0.04963	0.0628	3.35e-06	3437	ebi-a-GCST90001485	CD39+ resting Treg % CD4 Treg	GRCh37	0.00626903	21.67
rs12626270	T	C	21	34223997	0.1817	0.03912	0.1232	3.55e-06	3405	ebi-a-GCST90001486	Activated Treg AC	GRCh37	0.00629582	21.5604
rs138751156	C	T	1	77300547	0.2723	0.05492	0.0546	7.5e-07	3437	ebi-a-GCST90001487	Activated Treg %CD4 Treg	GRCh37	0.00710165	24.5687
rs76151354	A	G	1	104827341	-0.2757	0.05999	0.0432	4.45e-06	3437	ebi-a-GCST90001487	Activated Treg %CD4 Treg	GRCh37	0.00610767	21.1088
rs7530076	A	G	1	195825276	0.4628	0.08043	0.9748	9.52e-09	3437	ebi-a-GCST90001487	Activated Treg %CD4 Treg	GRCh37	0.0095413	33.0901
rs11185398	G	A	1	104762898	-0.2394	0.05089	0.0615	2.65e-06	3437	ebi-a-GCST90001487	Activated Treg %CD4 Treg	GRCh37	0.00639759	22.1172
rs34185703	A	G	3	94030311	0.1469	0.03152	0.1852	3.29e-06	3437	ebi-a-GCST90001487	Activated Treg %CD4 Treg	GRCh37	0.00627994	21.7079
rs75839545	C	T	3	174387584	0.3951	0.08349	0.0223	2.31e-06	3437	ebi-a-GCST90001487	Activated Treg %CD4 Treg	GRCh37	0.00647359	22.3817
rs9878966	C	T	3	14636829	0.1526	0.03307	0.1609	4.08e-06	3437	ebi-a-GCST90001487	Activated Treg %CD4 Treg	GRCh37	0.00615714	21.2808
rs368899879	C	G	4	29697653	-0.1829	0.03954	0.1231	3.87e-06	3437	ebi-a-GCST90001487	Activated Treg %CD4 Treg	GRCh37	0.00618699	21.3846
rs7784817	T	C	7	23752731	0.2021	0.04291	0.0889	2.58e-06	3437	ebi-a-GCST90001487	Activated Treg %CD4 Treg	GRCh37	0.00641272	22.1699
rs139502175	C	G	8	131952722	-0.3153	0.06883	0.0335	4.78e-06	3437	ebi-a-GCST90001487	Activated Treg %CD4 Treg	GRCh37	0.00606833	20.972
rs73697379	A	G	8	106542599	0.1611	0.03504	0.1423	4.45e-06	3437	ebi-a-GCST90001487	Activated Treg %CD4 Treg	GRCh37	0.00611252	21.1257
rs7035176	C	G	9	119577258	0.1524	0.03107	0.1759	9.79e-07	3437	ebi-a-GCST90001487	Activated Treg %CD4 Treg	GRCh37	0.0069515	24.0455
rs11066188	A	G	12	112610714	-0.1254	0.02574	0.4658	1.15e-06	3437	ebi-a-GCST90001487	Activated Treg %CD4 Treg	GRCh37	0.00685819	23.7206
rs117140551	T	A	19	23103264	0.3619	0.0751	0.0285	1.51e-06	3437	ebi-a-GCST90001487	Activated Treg %CD4 Treg	GRCh37	0.00671109	23.2084
rs56295335	A	G	1	10062088	0.2145	0.04447	0.0898	1.47e-06	3437	ebi-a-GCST90001488	Activated Treg %CD4	GRCh37	0.00672374	23.2524
rs149143064	A	G	2	39755475	-0.354	0.07702	0.0276	4.46e-06	3437	ebi-a-GCST90001488	Activated Treg %CD4	GRCh37	0.00610884	21.1128
rs10511150	A	G	3	94952474	0.1452	0.03006	0.2376	1.43e-06	3437	ebi-a-GCST90001488	Activated Treg %CD4	GRCh37	0.00674276	23.3186
rs16903407	T	G	5	2165975	0.4769	0.09746	0.0156	1.04e-06	3437	ebi-a-GCST90001488	Activated Treg %CD4	GRCh37	0.00691842	23.9303
rs7078614	T	G	10	6075831	0.1375	0.02638	0.3413	1.96e-07	3437	ebi-a-GCST90001488	Activated Treg %CD4	GRCh37	0.00784254	27.1521
rs597808	G	A	12	111973358	0.1264	0.02682	0.5349	2.54e-06	3437	ebi-a-GCST90001488	Activated Treg %CD4	GRCh37	0.00642095	22.1985
rs117140551	T	A	19	23103264	0.3571	0.07653	0.0285	3.19e-06	3437	ebi-a-GCST90001488	Activated Treg %CD4	GRCh37	0.00629498	21.7602
rs7432284	C	A	3	186094684	0.2441	0.05017	0.068	1.2e-06	3405	ebi-a-GCST90001489	CD39+ activated Treg AC	GRCh37	0.00690433	23.6588
rs139015125	C	G	4	165512454	-0.401	0.08506	0.0231	2.53e-06	3405	ebi-a-GCST90001489	CD39+ activated Treg AC	GRCh37	0.00648478	22.2118
rs12648210	G	A	4	89266460	-0.5171	0.1056	0.0145	1.02e-06	3405	ebi-a-GCST90001489	CD39+ activated Treg AC	GRCh37	0.00699289	23.9644
rs142422333	T	C	5	155375550	-0.2705	0.05905	0.0515	4.78e-06	3405	ebi-a-GCST90001489	CD39+ activated Treg AC	GRCh37	0.00612505	20.972
rs78027772	A	G	7	126248228	0.2212	0.04672	0.0846	2.29e-06	3405	ebi-a-GCST90001489	CD39+ activated Treg AC	GRCh37	0.0065403	22.4032
rs12707040	A	G	7	80480551	0.1591	0.03418	0.1783	3.37e-06	3405	ebi-a-GCST90001489	CD39+ activated Treg AC	GRCh37	0.00632302	21.6541
rs139577399	C	T	7	23203415	-0.3155	0.06457	0.0414	1.08e-06	3405	ebi-a-GCST90001489	CD39+ activated Treg AC	GRCh37	0.00696283	23.8606
rs11777493	A	T	8	113921646	-0.1467	0.0305	0.2395	1.57e-06	3405	ebi-a-GCST90001489	CD39+ activated Treg AC	GRCh37	0.00674843	23.1209
rs35163827	G	A	8	9606332	-0.3443	0.07172	0.0391	1.65e-06	3405	ebi-a-GCST90001489	CD39+ activated Treg AC	GRCh37	0.00672275	23.0324
rs7088584	T	G	10	97607644	0.8768	0.02116	0.4687	1e-200	3405	ebi-a-GCST90001489	CD39+ activated Treg AC	GRCh37	0.33522	1715.99
rs72809762	T	C	10	97294154	0.3373	0.0511	0.0675	4.74e-11	3405	ebi-a-GCST90001489	CD39+ activated Treg AC	GRCh37	0.0126343	43.5447
rs2251521	T	C	10	109471331	-0.197	0.04279	0.1021	4.28e-06	3405	ebi-a-GCST90001489	CD39+ activated Treg AC	GRCh37	0.00618637	21.1833
rs10882701	C	A	10	97741071	-0.3631	0.02528	0.514	1.8e-45	3405	ebi-a-GCST90001489	CD39+ activated Treg AC	GRCh37	0.0571261	206.178
rs11188757	C	A	10	98205222	-0.2494	0.03146	0.2213	3.06e-15	3405	ebi-a-GCST90001489	CD39+ activated Treg AC	GRCh37	0.0181224	62.8088
rs111806244	T	C	10	47637202	-0.3653	0.07836	0.0476	3.26e-06	3405	ebi-a-GCST90001489	CD39+ activated Treg AC	GRCh37	0.00634206	21.7198
rs10786199	A	G	10	97069472	-0.189	0.02875	0.2894	5.63e-11	3405	ebi-a-GCST90001489	CD39+ activated Treg AC	GRCh37	0.012533	43.1909
rs11002579	A	G	10	80258836	-0.1316	0.02727	0.3366	1.46e-06	3405	ebi-a-GCST90001489	CD39+ activated Treg AC	GRCh37	0.00679304	23.2748
rs202211780	G	A	10	97016742	0.4192	0.04585	0.0878	1.02e-19	3405	ebi-a-GCST90001489	CD39+ activated Treg AC	GRCh37	0.0239615	83.5427
rs4321083	A	G	13	84031916	0.1497	0.03152	0.2137	2.12e-06	3405	ebi-a-GCST90001489	CD39+ activated Treg AC	GRCh37	0.00658092	22.5432
rs4441121	G	A	13	19650584	0.125	0.02703	0.3192	3.85e-06	3405	ebi-a-GCST90001489	CD39+ activated Treg AC	GRCh37	0.00624154	21.3734
rs56197234	A	G	15	70222702	0.5601	0.1188	0.0115	2.54e-06	3405	ebi-a-GCST90001489	CD39+ activated Treg AC	GRCh37	0.00648568	22.2148
rs289708	G	A	16	57038162	0.1372	0.02962	0.7573	3.77e-06	3405	ebi-a-GCST90001489	CD39+ activated Treg AC	GRCh37	0.00626171	21.4429
rs618250	T	C	18	362116	0.3109	0.06017	0.0457	2.51e-07	3405	ebi-a-GCST90001489	CD39+ activated Treg AC	GRCh37	0.00777987	26.6825
rs4811602	A	G	20	36849088	0.1348	0.02614	0.4019	2.65e-07	3405	ebi-a-GCST90001489	CD39+ activated Treg AC	GRCh37	0.00774949	26.5775
rs2171655	C	A	2	127229166	0.3024	0.05716	0.0508	1.3e-07	3437	ebi-a-GCST90001490	CD39+ activated Treg %activated Treg	GRCh37	0.00807751	27.9722
rs7681044	A	G	4	99477128	-0.125	0.02547	0.5692	9.7e-07	3437	ebi-a-GCST90001491	CD39+ activated Treg %CD4 Treg	GRCh37	0.00695905	24.0718
rs12648210	G	A	4	89266460	-0.5101	0.1037	0.0145	9.19e-07	3437	ebi-a-GCST90001491	CD39+ activated Treg %CD4 Treg	GRCh37	0.0069908	24.1825
rs62390650	A	G	6	1652500	-0.138	0.02908	0.23	2.14e-06	3437	ebi-a-GCST90001491	CD39+ activated Treg %CD4 Treg	GRCh37	0.00650959	22.5069
rs138483328	T	C	6	108484291	0.4874	0.1054	0.0141	3.86e-06	3437	ebi-a-GCST90001491	CD39+ activated Treg %CD4 Treg	GRCh37	0.00618325	21.3716
rs7035176	C	G	9	119577258	0.1497	0.03193	0.1759	2.83e-06	3437	ebi-a-GCST90001491	CD39+ activated Treg %CD4 Treg	GRCh37	0.00635474	21.9681
rs72809762	T	C	10	97294154	0.3615	0.05014	0.0675	6.86e-13	3437	ebi-a-GCST90001491	CD39+ activated Treg %CD4 Treg	GRCh37	0.0148987	51.9511
rs12268044	T	C	10	98794615	-0.1886	0.02672	0.3439	2.05e-12	3437	ebi-a-GCST90001491	CD39+ activated Treg %CD4 Treg	GRCh37	0.0142883	49.7918
rs202211780	G	A	10	97016742	0.4416	0.04511	0.0877	2.46e-22	3437	ebi-a-GCST90001491	CD39+ activated Treg %CD4 Treg	GRCh37	0.0271262	95.7767
rs141018090	T	G	10	98169221	0.4456	0.05532	0.0528	1.08e-15	3437	ebi-a-GCST90001491	CD39+ activated Treg %CD4 Treg	GRCh37	0.0185278	64.8445
rs148430006	T	G	10	95923091	0.4454	0.08835	0.0227	4.87e-07	3437	ebi-a-GCST90001491	CD39+ activated Treg %CD4 Treg	GRCh37	0.0073402	25.4
rs10882655	A	G	10	97474371	-0.9139	0.02033	0.5319	1e-200	3437	ebi-a-GCST90001491	CD39+ activated Treg %CD4 Treg	GRCh37	0.370259	2019.62
rs10882701	C	A	10	97741071	-0.3538	0.02489	0.5141	1.32e-44	3437	ebi-a-GCST90001491	CD39+ activated Treg %CD4 Treg	GRCh37	0.0555236	201.936
rs148903835	A	G	10	108283818	0.6005	0.1288	0.0106	3.23e-06	3437	ebi-a-GCST90001491	CD39+ activated Treg %CD4 Treg	GRCh37	0.00628459	21.7241
rs10786199	A	G	10	97069472	-0.1864	0.02836	0.2888	5.61e-11	3437	ebi-a-GCST90001491	CD39+ activated Treg %CD4 Treg	GRCh37	0.012413	43.1744
rs76202906	A	C	1	113476831	-0.3478	0.07473	0.0301	3.37e-06	3405	ebi-a-GCST90001492	Secreting Treg AC	GRCh37	0.00632118	21.6478
rs6942586	A	G	7	36530276	-0.1271	0.02687	0.6416	2.32e-06	3405	ebi-a-GCST90001492	Secreting Treg AC	GRCh37	0.00652821	22.3615
rs17717645	C	T	7	18003774	0.3868	0.08192	0.0267	2.44e-06	3405	ebi-a-GCST90001492	Secreting Treg AC	GRCh37	0.00650492	22.2812
rs61839660	T	C	10	6094697	0.3436	0.05734	0.0542	2.27e-09	3405	ebi-a-GCST90001492	Secreting Treg AC	GRCh37	0.0104356	35.8869
rs75596315	T	C	12	122520112	0.2636	0.05765	0.0523	4.97e-06	3405	ebi-a-GCST90001492	Secreting Treg AC	GRCh37	0.00610262	20.8947
rs3184504	C	T	12	111884608	-0.1297	0.0282	0.5289	4.4e-06	3405	ebi-a-GCST90001492	Secreting Treg AC	GRCh37	0.00617412	21.1411
rs145600407	T	C	13	19280601	-0.5134	0.1045	0.0206	9.43e-07	3405	ebi-a-GCST90001492	Secreting Treg AC	GRCh37	0.00703873	24.1226
rs7162344	A	G	15	26030485	-0.1209	0.02578	0.4314	2.86e-06	3405	ebi-a-GCST90001492	Secreting Treg AC	GRCh37	0.00641761	21.9802
rs149951966	C	T	17	41137136	0.2109	0.04394	0.1035	1.66e-06	3405	ebi-a-GCST90001492	Secreting Treg AC	GRCh37	0.00672028	23.0238
rs60220946	T	C	1	193505625	-0.4131	0.08175	0.0212	4.56e-07	3437	ebi-a-GCST90001493	Secreting Treg % CD4 Treg	GRCh37	0.00737464	25.5201
rs12744266	A	G	1	248047667	0.1243	0.02583	0.2979	1.55e-06	3437	ebi-a-GCST90001493	Secreting Treg % CD4 Treg	GRCh37	0.00669264	23.1441
rs75981740	G	A	1	5012020	0.212	0.04589	0.0711	3.98e-06	3437	ebi-a-GCST90001493	Secreting Treg % CD4 Treg	GRCh37	0.00617117	21.3296
rs17607399	T	C	2	41884212	-0.2213	0.03894	0.1084	1.44e-08	3437	ebi-a-GCST90001493	Secreting Treg % CD4 Treg	GRCh37	0.00930957	32.2789
rs413431	G	A	2	39176695	0.2955	0.03106	0.8154	3.31e-21	3437	ebi-a-GCST90001493	Secreting Treg % CD4 Treg	GRCh37	0.0256592	90.4606
rs6751481	C	T	2	38897810	-0.2879	0.02374	0.4709	3.53e-33	3437	ebi-a-GCST90001493	Secreting Treg % CD4 Treg	GRCh37	0.0410342	146.984
rs11739607	C	T	5	27694229	-0.3801	0.08266	0.0214	4.42e-06	3437	ebi-a-GCST90001493	Secreting Treg % CD4 Treg	GRCh37	0.00611451	21.1326
rs10059100	G	A	5	120100784	0.1188	0.02585	0.3224	4.48e-06	3437	ebi-a-GCST90001493	Secreting Treg % CD4 Treg	GRCh37	0.00610762	21.1086
rs273421	C	G	8	132542825	0.1507	0.03147	0.8356	1.76e-06	3437	ebi-a-GCST90001493	Secreting Treg % CD4 Treg	GRCh37	0.00662774	22.9182
rs79224901	C	G	8	3651438	-0.4074	0.08352	0.0221	1.12e-06	3437	ebi-a-GCST90001493	Secreting Treg % CD4 Treg	GRCh37	0.0068752	23.7798
rs7893324	C	T	10	6111075	0.1629	0.03354	0.1562	1.25e-06	3437	ebi-a-GCST90001493	Secreting Treg % CD4 Treg	GRCh37	0.00681657	23.5756
rs562562	A	G	18	24263725	0.1197	0.02486	0.3714	1.54e-06	3437	ebi-a-GCST90001493	Secreting Treg % CD4 Treg	GRCh37	0.00670019	23.1704
rs10925924	G	T	1	239767145	-0.1919	0.03875	0.8829	7.73e-07	3437	ebi-a-GCST90001494	Secreting Treg %CD4	GRCh37	0.00708499	24.5106
rs35378667	C	T	1	205001095	-0.5212	0.1035	0.0141	5.04e-07	3437	ebi-a-GCST90001494	Secreting Treg %CD4	GRCh37	0.00732413	25.344
rs12712610	G	A	2	38897249	-0.1818	0.02763	0.2975	5.43e-11	3437	ebi-a-GCST90001494	Secreting Treg %CD4	GRCh37	0.0124397	43.2686
rs11124653	A	C	2	39112166	0.1191	0.026	0.5911	4.79e-06	3437	ebi-a-GCST90001494	Secreting Treg %CD4	GRCh37	0.00606812	20.9712
rs6438325	C	A	3	116384674	-0.1809	0.03737	0.8749	1.35e-06	3437	ebi-a-GCST90001494	Secreting Treg %CD4	GRCh37	0.00677174	23.4195
rs9838548	C	T	3	126747367	0.1279	0.0271	0.3134	2.44e-06	3437	ebi-a-GCST90001494	Secreting Treg %CD4	GRCh37	0.00643899	22.2613
rs7651919	T	G	3	4597367	-0.1153	0.02483	0.4529	3.6e-06	3437	ebi-a-GCST90001494	Secreting Treg %CD4	GRCh37	0.00623461	21.5503
rs74830391	T	C	7	37427289	0.1999	0.03637	0.1525	4.14e-08	3437	ebi-a-GCST90001494	Secreting Treg %CD4	GRCh37	0.00871282	30.1916
rs6602392	A	C	10	6078079	0.2126	0.03897	0.1155	5.28e-08	3437	ebi-a-GCST90001494	Secreting Treg %CD4	GRCh37	0.00858503	29.7449
rs7893324	C	T	10	6111075	0.2816	0.03509	0.1562	1.37e-15	3437	ebi-a-GCST90001494	Secreting Treg %CD4	GRCh37	0.0183932	64.3644
rs10905879	T	C	10	6177083	0.1904	0.03733	0.1286	3.55e-07	3437	ebi-a-GCST90001494	Secreting Treg %CD4	GRCh37	0.00751214	25.9995
rs114114791	G	A	1	25840181	0.3538	0.07416	0.0304	1.91e-06	3405	ebi-a-GCST90001495	CD39+ secreting Treg AC	GRCh37	0.00663997	22.7468
rs76464802	A	G	7	67769786	-0.4852	0.1056	0.015	4.47e-06	3405	ebi-a-GCST90001495	CD39+ secreting Treg AC	GRCh37	0.00616187	21.0988
rs78027772	A	G	7	126248228	0.2257	0.04708	0.0846	1.71e-06	3405	ebi-a-GCST90001495	CD39+ secreting Treg AC	GRCh37	0.00670427	22.9686
rs150315125	T	A	8	10090715	-0.4106	0.08147	0.0295	4.89e-07	3405	ebi-a-GCST90001495	CD39+ secreting Treg AC	GRCh37	0.00740453	25.3856
rs74791100	C	T	9	86052403	0.5538	0.1185	0.0123	3.09e-06	3405	ebi-a-GCST90001495	CD39+ secreting Treg AC	GRCh37	0.00637346	21.828
rs10786199	A	G	10	97069472	-0.1932	0.02906	0.2894	3.39e-11	3405	ebi-a-GCST90001495	CD39+ secreting Treg AC	GRCh37	0.0128146	44.1741
rs11598645	C	T	10	68351521	-0.6337	0.1381	0.011	4.64e-06	3405	ebi-a-GCST90001495	CD39+ secreting Treg AC	GRCh37	0.0061459	21.0438
rs72809762	T	C	10	97294154	0.4322	0.05126	0.0675	4.98e-17	3405	ebi-a-GCST90001495	CD39+ secreting Treg AC	GRCh37	0.0204513	71.0489
rs10882655	A	G	10	97474371	-0.9594	0.02046	0.532	1e-200	3405	ebi-a-GCST90001495	CD39+ secreting Treg AC	GRCh37	0.392378	2197.52
rs11188757	C	A	10	98205222	-0.2549	0.03174	0.2213	1.33e-15	3405	ebi-a-GCST90001495	CD39+ secreting Treg AC	GRCh37	0.0185892	64.4571
rs202211780	G	A	10	97016742	0.4715	0.04614	0.0878	3.68e-24	3405	ebi-a-GCST90001495	CD39+ secreting Treg AC	GRCh37	0.0297558	104.365
rs10882701	C	A	10	97741071	-0.4069	0.02528	0.514	3.19e-56	3405	ebi-a-GCST90001495	CD39+ secreting Treg AC	GRCh37	0.0707061	258.92
rs149951966	C	T	17	41137136	0.2069	0.04388	0.1035	2.51e-06	3405	ebi-a-GCST90001495	CD39+ secreting Treg AC	GRCh37	0.006487	22.2194
rs11655883	G	A	17	75234757	0.1294	0.02794	0.2902	3.74e-06	3405	ebi-a-GCST90001495	CD39+ secreting Treg AC	GRCh37	0.00625996	21.4368
rs6005121	G	A	22	27065117	-0.2011	0.04185	0.8974	1.62e-06	3405	ebi-a-GCST90001495	CD39+ secreting Treg AC	GRCh37	0.00673567	23.0769
rs282011	T	C	1	91858207	0.1314	0.02772	0.3099	2.23e-06	3437	ebi-a-GCST90001496	CD39+ secreting Treg %secreting Treg	GRCh37	0.00649523	22.457
rs2171655	C	A	2	127229166	0.2773	0.05858	0.0508	2.3e-06	3437	ebi-a-GCST90001496	CD39+ secreting Treg %secreting Treg	GRCh37	0.00647738	22.3949
rs73037918	C	T	3	10923961	-0.2836	0.06115	0.0451	3.65e-06	3437	ebi-a-GCST90001496	CD39+ secreting Treg %secreting Treg	GRCh37	0.00621914	21.4964
rs74346764	A	G	3	145230069	-0.5969	0.1285	0.0102	3.53e-06	3437	ebi-a-GCST90001496	CD39+ secreting Treg %secreting Treg	GRCh37	0.00623878	21.5647
rs35796547	G	A	3	74432399	0.131	0.02663	0.3363	9.06e-07	3437	ebi-a-GCST90001496	CD39+ secreting Treg %secreting Treg	GRCh37	0.00699155	24.1851
rs114844216	C	T	10	98158952	0.6107	0.06018	0.0464	7.35e-24	3437	ebi-a-GCST90001496	CD39+ secreting Treg %secreting Treg	GRCh37	0.0290905	102.92
rs4918960	A	T	10	97472570	-0.9412	0.02027	0.4862	1e-200	3437	ebi-a-GCST90001496	CD39+ secreting Treg %secreting Treg	GRCh37	0.385486	2154.78
rs146426185	C	A	10	99452494	-0.3085	0.05356	0.0634	9.17e-09	3437	ebi-a-GCST90001496	CD39+ secreting Treg %secreting Treg	GRCh37	0.00956044	33.1571
rs7910217	A	G	10	96999873	0.2459	0.03182	0.2076	1.42e-14	3437	ebi-a-GCST90001496	CD39+ secreting Treg %secreting Treg	GRCh37	0.0170787	59.6848
rs147121076	G	T	10	95924521	0.4594	0.08235	0.0262	2.63e-08	3437	ebi-a-GCST90001496	CD39+ secreting Treg %secreting Treg	GRCh37	0.00897347	31.103
rs117200502	T	C	10	97070990	0.4259	0.0408	0.1114	3.91e-25	3437	ebi-a-GCST90001496	CD39+ secreting Treg %secreting Treg	GRCh37	0.0307298	108.904
rs145557266	G	A	10	95850055	0.7359	0.09042	0.0211	5.55e-16	3437	ebi-a-GCST90001496	CD39+ secreting Treg %secreting Treg	GRCh37	0.0189077	66.1997
rs10882701	C	A	10	97741071	-0.4034	0.02502	0.5141	2.04e-56	3437	ebi-a-GCST90001496	CD39+ secreting Treg %secreting Treg	GRCh37	0.0703158	259.803
rs11188950	G	T	10	98619863	0.4852	0.103	0.0167	2.59e-06	3437	ebi-a-GCST90001496	CD39+ secreting Treg %secreting Treg	GRCh37	0.00641494	22.1776
rs118111902	C	G	11	19624351	0.466	0.09549	0.0179	1.11e-06	3437	ebi-a-GCST90001496	CD39+ secreting Treg %secreting Treg	GRCh37	0.00688141	23.8014
rs5769126	C	A	22	47135205	0.1277	0.02586	0.6062	8.34e-07	3437	ebi-a-GCST90001496	CD39+ secreting Treg %secreting Treg	GRCh37	0.0070449	24.3709
rs2569847	G	A	6	1651973	-0.1367	0.02941	0.2277	3.46e-06	3437	ebi-a-GCST90001497	CD39+ secreting Treg %CD4 Treg	GRCh37	0.00624663	21.5921
rs115364130	A	G	7	83238053	-0.4063	0.0857	0.0223	2.21e-06	3437	ebi-a-GCST90001497	CD39+ secreting Treg %CD4 Treg	GRCh37	0.00649713	22.4636
rs59428330	T	C	9	138051433	0.2934	0.06107	0.0425	1.62e-06	3437	ebi-a-GCST90001497	CD39+ secreting Treg %CD4 Treg	GRCh37	0.0066708	23.0681
rs114844216	C	T	10	98158952	0.5653	0.05954	0.0464	3.98e-21	3437	ebi-a-GCST90001497	CD39+ secreting Treg %CD4 Treg	GRCh37	0.0255574	90.0923
rs117200502	T	C	10	97070990	0.4056	0.04033	0.1114	1.8e-23	3437	ebi-a-GCST90001497	CD39+ secreting Treg %CD4 Treg	GRCh37	0.0285867	101.085
rs61873892	T	C	10	100118038	-0.3713	0.07665	0.0294	1.33e-06	3437	ebi-a-GCST90001497	CD39+ secreting Treg %CD4 Treg	GRCh37	0.00678096	23.4516
rs145557266	G	A	10	95850055	0.7299	0.08928	0.0211	4.09e-16	3437	ebi-a-GCST90001497	CD39+ secreting Treg %CD4 Treg	GRCh37	0.0190754	66.7983
rs7910217	A	G	10	96999873	0.2468	0.03142	0.2076	5.28e-15	3437	ebi-a-GCST90001497	CD39+ secreting Treg %CD4 Treg	GRCh37	0.0176348	61.6631
rs10882701	C	A	10	97741071	-0.3962	0.02472	0.5141	8.03e-56	3437	ebi-a-GCST90001497	CD39+ secreting Treg %CD4 Treg	GRCh37	0.0695423	256.732
rs146426185	C	A	10	99452494	-0.3048	0.05289	0.0634	8.96e-09	3437	ebi-a-GCST90001497	CD39+ secreting Treg %CD4 Treg	GRCh37	0.00957033	33.1917
rs7080854	A	G	10	116367153	-0.1276	0.02732	0.684	3.13e-06	3437	ebi-a-GCST90001497	CD39+ secreting Treg %CD4 Treg	GRCh37	0.00630685	21.8015
rs147121076	G	T	10	95924521	0.4681	0.0813	0.0262	9.29e-09	3437	ebi-a-GCST90001497	CD39+ secreting Treg %CD4 Treg	GRCh37	0.00955318	33.1317
rs4918960	A	T	10	97472570	-0.9321	0.01998	0.4862	1e-200	3437	ebi-a-GCST90001497	CD39+ secreting Treg %CD4 Treg	GRCh37	0.387713	2175.11
rs144404462	A	G	1	198005348	0.4385	0.08542	0.0211	3.01e-07	3405	ebi-a-GCST90001498	Activated & resting Treg AC	GRCh37	0.00767989	26.3369
rs6751481	C	T	2	38897810	0.1507	0.02494	0.4699	1.68e-09	3405	ebi-a-GCST90001498	Activated & resting Treg AC	GRCh37	0.0106092	36.4904
rs408686	A	C	2	39177320	-0.164	0.03249	0.814	4.71e-07	3405	ebi-a-GCST90001498	Activated & resting Treg AC	GRCh37	0.00742734	25.4644
rs146746694	A	G	6	155566192	0.5612	0.121	0.0101	3.65e-06	3405	ebi-a-GCST90001498	Activated & resting Treg AC	GRCh37	0.00627787	21.4986
rs9272226	T	C	6	32602396	0.1634	0.03206	0.7159	3.67e-07	3405	ebi-a-GCST90001498	Activated & resting Treg AC	GRCh37	0.00757111	25.961
rs147199078	C	T	7	80542211	0.354	0.07196	0.0295	9.09e-07	3405	ebi-a-GCST90001498	Activated & resting Treg AC	GRCh37	0.00705718	24.1863
rs2108908	C	A	7	152112789	0.2204	0.04371	0.0803	4.85e-07	3405	ebi-a-GCST90001498	Activated & resting Treg AC	GRCh37	0.00741163	25.4101
rs1819445	A	G	9	96772051	-0.1624	0.03527	0.1427	4.32e-06	3405	ebi-a-GCST90001498	Activated & resting Treg AC	GRCh37	0.00618797	21.1888
rs12049737	A	G	10	2614502	0.2633	0.05471	0.0548	1.55e-06	3405	ebi-a-GCST90001498	Activated & resting Treg AC	GRCh37	0.00675627	23.148
rs78409263	C	G	11	79202514	-0.2043	0.03808	0.122	8.71e-08	3405	ebi-a-GCST90001498	Activated & resting Treg AC	GRCh37	0.00838243	28.7665
rs9709738	C	G	18	60137303	-0.1302	0.02762	0.7336	2.54e-06	3405	ebi-a-GCST90001498	Activated & resting Treg AC	GRCh37	0.00648384	22.2085
rs79684619	G	A	18	64907349	0.2954	0.0592	0.0442	6.33e-07	3405	ebi-a-GCST90001498	Activated & resting Treg AC	GRCh37	0.00725932	24.8841
rs6074425	A	G	20	1295889	0.1319	0.02841	0.2535	3.58e-06	3405	ebi-a-GCST90001498	Activated & resting Treg AC	GRCh37	0.00629056	21.5423
rs6587385	C	T	1	248047256	0.125	0.02593	0.7012	1.48e-06	3437	ebi-a-GCST90001499	Activated & resting Treg % CD4 Treg	GRCh37	0.00671597	23.2253
rs60220946	T	C	1	193505625	0.4221	0.08216	0.0212	2.95e-07	3437	ebi-a-GCST90001499	Activated & resting Treg % CD4 Treg	GRCh37	0.00762093	26.3789
rs75981740	G	A	1	5012020	-0.2161	0.04613	0.0711	2.92e-06	3437	ebi-a-GCST90001499	Activated & resting Treg % CD4 Treg	GRCh37	0.00634452	21.9326
rs6751481	C	T	2	38897810	0.2886	0.02387	0.4709	5.49e-33	3437	ebi-a-GCST90001499	Activated & resting Treg % CD4 Treg	GRCh37	0.0407962	146.095
rs17607399	T	C	2	41884212	0.218	0.03915	0.1084	2.77e-08	3437	ebi-a-GCST90001499	Activated & resting Treg % CD4 Treg	GRCh37	0.00894066	30.9882
rs413431	G	A	2	39176695	-0.2936	0.03123	0.8154	9.54e-21	3437	ebi-a-GCST90001499	Activated & resting Treg % CD4 Treg	GRCh37	0.0250704	88.3314
rs273421	C	G	8	132542825	-0.1485	0.03164	0.8356	2.82e-06	3437	ebi-a-GCST90001499	Activated & resting Treg % CD4 Treg	GRCh37	0.00636833	22.0154
rs79224901	C	G	8	3651438	0.4155	0.08395	0.0221	7.8e-07	3437	ebi-a-GCST90001499	Activated & resting Treg % CD4 Treg	GRCh37	0.0070768	24.4821
rs7893324	C	T	10	6111075	-0.1646	0.03371	0.1562	1.09e-06	3437	ebi-a-GCST90001499	Activated & resting Treg % CD4 Treg	GRCh37	0.00688907	23.8281
rs562562	A	G	18	24263725	-0.1195	0.02499	0.3714	1.81e-06	3437	ebi-a-GCST90001499	Activated & resting Treg % CD4 Treg	GRCh37	0.00660912	22.8534
rs76882749	C	T	1	54532130	-0.4841	0.1026	0.0141	2.48e-06	3437	ebi-a-GCST90001500	Activated & resting Treg %CD4+	GRCh37	0.00643564	22.2496
rs6751481	C	T	2	38897810	0.2086	0.02476	0.4709	5.19e-17	3437	ebi-a-GCST90001500	Activated & resting Treg %CD4+	GRCh37	0.0202335	70.9373
rs408686	A	C	2	39177320	-0.2228	0.03216	0.8142	5.06e-12	3437	ebi-a-GCST90001500	Activated & resting Treg %CD4+	GRCh37	0.013772	47.9673
rs6724848	A	G	2	38678651	0.1161	0.02487	0.4951	3.15e-06	3437	ebi-a-GCST90001500	Activated & resting Treg %CD4+	GRCh37	0.00630069	21.7801
rs73009664	C	T	3	2721613	0.459	0.1	0.0147	4.6e-06	3437	ebi-a-GCST90001500	Activated & resting Treg %CD4+	GRCh37	0.00609245	21.0558
rs62285107	T	C	4	1731279	-0.1995	0.04243	0.0912	2.67e-06	3437	ebi-a-GCST90001500	Activated & resting Treg %CD4+	GRCh37	0.0063911	22.0946
rs17780836	T	C	5	58622934	0.1562	0.03414	0.1529	4.93e-06	3437	ebi-a-GCST90001500	Activated & resting Treg %CD4+	GRCh37	0.00605367	20.921
rs62390348	T	C	6	14892248	0.5437	0.1176	0.0106	3.9e-06	3437	ebi-a-GCST90001500	Activated & resting Treg %CD4+	GRCh37	0.00618062	21.3625
rs9269074	A	G	6	32440792	0.4712	0.1027	0.0177	4.64e-06	3437	ebi-a-GCST90001500	Activated & resting Treg %CD4+	GRCh37	0.00608749	21.0386
rs56090633	T	A	7	51393519	-0.1155	0.02511	0.4773	4.36e-06	3437	ebi-a-GCST90001500	Activated & resting Treg %CD4+	GRCh37	0.00611823	21.1455
rs76225340	T	G	8	3654985	0.3934	0.08591	0.022	4.82e-06	3437	ebi-a-GCST90001500	Activated & resting Treg %CD4+	GRCh37	0.00606401	20.957
rs145165211	A	G	8	21371903	-0.5131	0.1022	0.0167	5.39e-07	3437	ebi-a-GCST90001500	Activated & resting Treg %CD4+	GRCh37	0.0072803	25.1912
rs514150	C	T	10	8084573	-0.1167	0.02507	0.6045	3.37e-06	3437	ebi-a-GCST90001500	Activated & resting Treg %CD4+	GRCh37	0.00626504	21.6561
rs1247730	T	C	11	79922768	0.1384	0.02948	0.2232	2.79e-06	3437	ebi-a-GCST90001500	Activated & resting Treg %CD4+	GRCh37	0.00637179	22.0275
rs77071786	C	G	12	23501010	-0.2529	0.05283	0.0598	1.76e-06	3437	ebi-a-GCST90001500	Activated & resting Treg %CD4+	GRCh37	0.00662325	22.9025
rs113376235	A	C	16	75514711	0.352	0.07659	0.0278	4.45e-06	3437	ebi-a-GCST90001500	Activated & resting Treg %CD4+	GRCh37	0.00610803	21.11
rs461709	A	G	19	47666711	-0.1276	0.02704	0.2789	2.47e-06	3437	ebi-a-GCST90001500	Activated & resting Treg %CD4+	GRCh37	0.0064373	22.2554
rs76202906	A	C	1	113476831	-0.3574	0.07469	0.0301	1.78e-06	3405	ebi-a-GCST90001501	Activated & secreting Treg AC	GRCh37	0.00667969	22.8838
rs17717645	C	T	7	18003774	0.3923	0.08188	0.0267	1.73e-06	3405	ebi-a-GCST90001501	Activated & secreting Treg AC	GRCh37	0.00669647	22.9417
rs61839660	T	C	10	6094697	0.3316	0.05733	0.0542	7.93e-09	3405	ebi-a-GCST90001501	Activated & secreting Treg AC	GRCh37	0.00972975	33.4357
rs75596315	T	C	12	122520112	0.2653	0.05762	0.0523	4.28e-06	3405	ebi-a-GCST90001501	Activated & secreting Treg AC	GRCh37	0.0061875	21.1872
rs145600407	T	C	13	19280601	-0.5371	0.1044	0.0206	2.85e-07	3405	ebi-a-GCST90001501	Activated & secreting Treg AC	GRCh37	0.00771311	26.4517
rs7162344	A	G	15	26030485	-0.1207	0.02577	0.4314	2.91e-06	3405	ebi-a-GCST90001501	Activated & secreting Treg AC	GRCh37	0.00640147	21.9245
rs149951966	C	T	17	41137136	0.2078	0.04392	0.1035	2.33e-06	3405	ebi-a-GCST90001501	Activated & secreting Treg AC	GRCh37	0.00653136	22.3723
rs61828007	G	A	1	203502968	-0.356	0.06849	0.0289	2.13e-07	3437	ebi-a-GCST90001502	Activated & secreting Treg %CD4 Treg	GRCh37	0.00779948	27.0018
rs60220946	T	C	1	193505625	-0.4053	0.07676	0.0212	1.37e-07	3437	ebi-a-GCST90001502	Activated & secreting Treg %CD4 Treg	GRCh37	0.00804628	27.8632
rs3917863	A	G	1	169592401	-0.4303	0.09161	0.016	2.74e-06	3437	ebi-a-GCST90001502	Activated & secreting Treg %CD4 Treg	GRCh37	0.0063782	22.0498
rs7530076	A	G	1	195825276	0.4611	0.07373	0.9748	4.5e-10	3437	ebi-a-GCST90001502	Activated & secreting Treg %CD4 Treg	GRCh37	0.0112514	39.0885
rs13000564	C	T	2	41596014	0.1141	0.02487	0.2959	4.62e-06	3437	ebi-a-GCST90001502	Activated & secreting Treg %CD4 Treg	GRCh37	0.00608679	21.0362
rs413431	G	A	2	39176695	0.2748	0.0293	0.8154	1.16e-20	3437	ebi-a-GCST90001502	Activated & secreting Treg %CD4 Treg	GRCh37	0.0249542	87.9114
rs112553628	G	A	2	38077329	-0.2867	0.0606	0.0352	2.31e-06	3437	ebi-a-GCST90001502	Activated & secreting Treg %CD4 Treg	GRCh37	0.00647011	22.3696
rs17607399	T	C	2	41884212	-0.2077	0.03673	0.1084	1.7e-08	3437	ebi-a-GCST90001502	Activated & secreting Treg %CD4 Treg	GRCh37	0.00921785	31.9579
rs6751481	C	T	2	38897810	-0.2903	0.02227	0.4709	6.29e-38	3437	ebi-a-GCST90001502	Activated & secreting Treg %CD4 Treg	GRCh37	0.0471104	169.825
rs10059100	G	A	5	120100784	0.1214	0.02435	0.3224	6.51e-07	3437	ebi-a-GCST90001502	Activated & secreting Treg %CD4 Treg	GRCh37	0.0071801	24.842
rs116850494	A	G	13	60389778	-0.4419	0.09434	0.0145	2.92e-06	3437	ebi-a-GCST90001502	Activated & secreting Treg %CD4 Treg	GRCh37	0.00634327	21.9282
rs113000944	T	C	20	48836592	-0.2336	0.04699	0.063	6.94e-07	3437	ebi-a-GCST90001502	Activated & secreting Treg %CD4 Treg	GRCh37	0.0071391	24.6991
rs10925924	G	T	1	239767145	-0.1944	0.03852	0.8829	4.77e-07	3437	ebi-a-GCST90001503	Activated & secreting Treg %CD4+	GRCh37	0.00735587	25.4547
rs35378667	C	T	1	205001095	-0.5302	0.1029	0.0141	2.72e-07	3437	ebi-a-GCST90001503	Activated & secreting Treg %CD4+	GRCh37	0.00766527	26.5336
rs12712610	G	A	2	38897249	-0.1572	0.02752	0.2975	1.21e-08	3437	ebi-a-GCST90001503	Activated & secreting Treg %CD4+	GRCh37	0.00940427	32.6103
rs6438325	C	A	3	116384674	-0.1805	0.03716	0.8749	1.23e-06	3437	ebi-a-GCST90001503	Activated & secreting Treg %CD4+	GRCh37	0.00681793	23.5803
rs74830391	T	C	7	37427289	0.1992	0.03616	0.1525	3.87e-08	3437	ebi-a-GCST90001503	Activated & secreting Treg %CD4+	GRCh37	0.00875235	30.3298
rs2958568	C	A	8	19426186	0.1207	0.02532	0.4751	1.94e-06	3437	ebi-a-GCST90001503	Activated & secreting Treg %CD4+	GRCh37	0.00656819	22.7109
rs61839660	T	C	10	6094697	0.4097	0.05516	0.0543	1.38e-13	3437	ebi-a-GCST90001503	Activated & secreting Treg %CD4+	GRCh37	0.0157975	55.1354
rs11256966	G	C	10	6185310	-0.1567	0.02626	0.3848	2.64e-09	3437	ebi-a-GCST90001503	Activated & secreting Treg %CD4+	GRCh37	0.010254	35.5874
rs17465223	A	G	12	23612754	-0.1728	0.03682	0.1318	2.81e-06	3437	ebi-a-GCST90001503	Activated & secreting Treg %CD4+	GRCh37	0.00636746	22.0124
rs6065288	T	C	20	39567774	0.1447	0.03148	0.2026	4.43e-06	3437	ebi-a-GCST90001503	Activated & secreting Treg %CD4+	GRCh37	0.00610979	21.1162
rs61817905	T	G	1	113666355	-0.1911	0.04127	0.1154	3.8e-06	3405	ebi-a-GCST90001504	CD25hi AC	GRCh37	0.00625762	21.4288
rs78193200	A	G	1	149148053	-0.4772	0.1039	0.0167	4.53e-06	3405	ebi-a-GCST90001504	CD25hi AC	GRCh37	0.00615702	21.0821
rs17717645	C	T	7	18003774	0.3864	0.08132	0.0267	2.1e-06	3405	ebi-a-GCST90001504	CD25hi AC	GRCh37	0.00658707	22.5644
rs140960913	T	C	7	158180337	0.3573	0.07789	0.0276	4.66e-06	3405	ebi-a-GCST90001504	CD25hi AC	GRCh37	0.006142	21.0304
rs61839660	T	C	10	6094697	0.4625	0.05656	0.0542	4.05e-16	3405	ebi-a-GCST90001504	CD25hi AC	GRCh37	0.0192594	66.8266
rs145600407	T	C	13	19280601	-0.4767	0.1041	0.0206	4.82e-06	3405	ebi-a-GCST90001504	CD25hi AC	GRCh37	0.00612076	20.9572
rs142289362	A	G	16	77778611	0.4896	0.1007	0.016	1.23e-06	3405	ebi-a-GCST90001504	CD25hi AC	GRCh37	0.00689449	23.6248
rs149951966	C	T	17	41137136	0.2152	0.04361	0.1035	8.48e-07	3405	ebi-a-GCST90001504	CD25hi AC	GRCh37	0.00710069	24.3364
rs11697981	C	T	20	43093014	0.1763	0.03779	0.132	3.21e-06	3405	ebi-a-GCST90001504	CD25hi AC	GRCh37	0.00635136	21.7518
rs6131700	C	G	20	15742230	-0.3605	0.07513	0.0311	1.67e-06	3405	ebi-a-GCST90001504	CD25hi AC	GRCh37	0.00671645	23.0106
rs2019002	A	G	22	25652094	0.1203	0.02597	0.4972	3.72e-06	3405	ebi-a-GCST90001504	CD25hi AC	GRCh37	0.00626242	21.4453
rs140655813	T	C	1	163746986	-0.4015	0.08763	0.0207	4.77e-06	3437	ebi-a-GCST90001505	CD25hi %CD4+	GRCh37	0.00607074	20.9803
rs115815681	A	C	1	149047683	-0.5788	0.12	0.0132	1.46e-06	3437	ebi-a-GCST90001505	CD25hi %CD4+	GRCh37	0.00672334	23.251
rs9268791	C	T	6	32421073	-0.157	0.03295	0.7472	1.95e-06	3437	ebi-a-GCST90001505	CD25hi %CD4+	GRCh37	0.0065622	22.6901
rs7831142	A	G	8	1673599	0.1491	0.03212	0.1852	3.6e-06	3437	ebi-a-GCST90001505	CD25hi %CD4+	GRCh37	0.00623032	21.5353
rs117760133	T	G	8	129187397	0.2309	0.04892	0.07	2.45e-06	3437	ebi-a-GCST90001505	CD25hi %CD4+	GRCh37	0.00644005	22.265
rs114400243	A	T	9	11577096	-0.4481	0.09544	0.0198	2.76e-06	3437	ebi-a-GCST90001505	CD25hi %CD4+	GRCh37	0.00637284	22.0311
rs61839660	T	C	10	6094697	0.592	0.05509	0.0543	1.64e-26	3437	ebi-a-GCST90001505	CD25hi %CD4+	GRCh37	0.0325062	115.41
rs11603619	A	G	11	12094804	-0.476	0.09847	0.0159	1.4e-06	3437	ebi-a-GCST90001505	CD25hi %CD4+	GRCh37	0.0067528	23.3536
rs116928928	C	T	11	32030595	-0.2994	0.06501	0.0407	4.27e-06	3437	ebi-a-GCST90001505	CD25hi %CD4+	GRCh37	0.00613327	21.1978
rs7305147	C	T	12	23524261	0.176	0.03798	0.8718	3.74e-06	3437	ebi-a-GCST90001505	CD25hi %CD4+	GRCh37	0.00620913	21.4616
rs74553250	T	C	17	40063525	-0.1839	0.04016	0.1135	4.85e-06	3437	ebi-a-GCST90001505	CD25hi %CD4+	GRCh37	0.00606394	20.9567
rs12458491	T	A	18	35307820	0.4545	0.09235	0.0188	9.02e-07	3437	ebi-a-GCST90001505	CD25hi %CD4+	GRCh37	0.00699785	24.207
rs80266752	C	G	20	52010540	0.3302	0.06621	0.0368	6.42e-07	3437	ebi-a-GCST90001505	CD25hi %CD4+	GRCh37	0.00718449	24.8573
rs115815681	A	C	1	149047683	-0.5916	0.1206	0.0132	9.74e-07	3437	ebi-a-GCST90001506	CD25hi %T cell	GRCh37	0.00695268	24.0497
rs113339346	T	C	2	42801648	0.2544	0.05459	0.0634	3.27e-06	3437	ebi-a-GCST90001506	CD25hi %T cell	GRCh37	0.00627904	21.7048
rs6771179	G	C	3	14769598	-0.1174	0.02547	0.5601	4.21e-06	3437	ebi-a-GCST90001506	CD25hi %T cell	GRCh37	0.00614359	21.2337
rs2403273	G	C	4	1760374	-0.1753	0.03831	0.1269	4.93e-06	3437	ebi-a-GCST90001506	CD25hi %T cell	GRCh37	0.00605511	20.926
rs419099	G	A	5	102089442	-0.1445	0.02961	0.2912	1.1e-06	3437	ebi-a-GCST90001506	CD25hi %T cell	GRCh37	0.00688146	23.8016
rs2004605	T	C	9	37391292	0.1265	0.02692	0.35	2.71e-06	3437	ebi-a-GCST90001506	CD25hi %T cell	GRCh37	0.00638367	22.0688
rs61839660	T	C	10	6094697	0.5156	0.05562	0.0543	3.21e-20	3437	ebi-a-GCST90001506	CD25hi %T cell	GRCh37	0.0243927	85.8838
rs62626343	G	C	10	6128374	0.1454	0.0308	0.214	2.44e-06	3437	ebi-a-GCST90001506	CD25hi %T cell	GRCh37	0.0064423	22.2728
rs12325554	C	G	16	84053417	0.4872	0.1049	0.0147	3.51e-06	3437	ebi-a-GCST90001506	CD25hi %T cell	GRCh37	0.00623687	21.5581
rs11869223	G	C	17	33775713	-0.1182	0.02535	0.4364	3.22e-06	3437	ebi-a-GCST90001506	CD25hi %T cell	GRCh37	0.00628581	21.7283
rs2702579	T	C	18	71659838	-0.2661	0.05796	0.049	4.55e-06	3437	ebi-a-GCST90001506	CD25hi %T cell	GRCh37	0.00609534	21.0659
rs67691565	A	G	20	52169857	-0.1757	0.03693	0.134	2.03e-06	3437	ebi-a-GCST90001506	CD25hi %T cell	GRCh37	0.00654266	22.6221
rs144350975	A	C	1	188000439	0.4366	0.08386	0.0251	2.04e-07	3405	ebi-a-GCST90001507	CD25hi CD45RA+ CD4 not Treg AC	GRCh37	0.00789764	27.0896
rs11124653	A	C	2	39112166	-0.1861	0.0267	0.5907	3.74e-12	3405	ebi-a-GCST90001507	CD25hi CD45RA+ CD4 not Treg AC	GRCh37	0.014067	48.5529
rs12712610	G	A	2	38897249	0.2347	0.02843	0.2972	2.15e-16	3405	ebi-a-GCST90001507	CD25hi CD45RA+ CD4 not Treg AC	GRCh37	0.0196222	68.111
rs17607399	T	C	2	41884212	0.1969	0.04229	0.1084	3.34e-06	3405	ebi-a-GCST90001507	CD25hi CD45RA+ CD4 not Treg AC	GRCh37	0.0063262	21.6651
rs73777152	T	C	5	106225233	-0.3121	0.06802	0.0372	4.63e-06	3405	ebi-a-GCST90001507	CD25hi CD45RA+ CD4 not Treg AC	GRCh37	0.00614498	21.0406
rs10905719	A	G	10	6115171	0.1573	0.03239	0.2093	1.26e-06	3405	ebi-a-GCST90001507	CD25hi CD45RA+ CD4 not Treg AC	GRCh37	0.00687893	23.5711
rs75958070	C	G	11	79203049	-0.205	0.03989	0.1217	2.94e-07	3405	ebi-a-GCST90001507	CD25hi CD45RA+ CD4 not Treg AC	GRCh37	0.00769674	26.3952
rs79536602	G	T	15	78621679	0.4748	0.09741	0.0175	1.15e-06	3405	ebi-a-GCST90001507	CD25hi CD45RA+ CD4 not Treg AC	GRCh37	0.00692911	23.7443
rs1645894	C	G	16	57340615	-0.1593	0.03483	0.8327	5e-06	3405	ebi-a-GCST90001507	CD25hi CD45RA+ CD4 not Treg AC	GRCh37	0.00610587	20.9059
rs75952429	G	T	19	15750527	0.3096	0.06479	0.0439	1.84e-06	3405	ebi-a-GCST90001507	CD25hi CD45RA+ CD4 not Treg AC	GRCh37	0.00666141	22.8208
rs148388592	A	G	19	16483486	0.3347	0.06838	0.0377	1.03e-06	3405	ebi-a-GCST90001507	CD25hi CD45RA+ CD4 not Treg AC	GRCh37	0.00698701	23.9441
rs61836370	G	A	1	188691469	0.6318	0.1074	0.0145	4.42e-09	3437	ebi-a-GCST90001508	CD25hi CD45RA+ CD4 not Treg %CD4+	GRCh37	0.00996828	34.5858
rs17022951	A	G	2	38807441	0.342	0.07231	0.0326	2.35e-06	3437	ebi-a-GCST90001508	CD25hi CD45RA+ CD4 not Treg %CD4+	GRCh37	0.00646634	22.3564
rs11124653	A	C	2	39112166	-0.2138	0.02624	0.5911	5.23e-16	3437	ebi-a-GCST90001508	CD25hi CD45RA+ CD4 not Treg %CD4+	GRCh37	0.0189496	66.3491
rs13024840	A	T	2	38895920	0.2764	0.02911	0.2587	4.05e-21	3437	ebi-a-GCST90001508	CD25hi CD45RA+ CD4 not Treg %CD4+	GRCh37	0.0255604	90.1029
rs1430018	C	T	2	38132316	-0.2323	0.04369	0.9022	1.13e-07	3437	ebi-a-GCST90001508	CD25hi CD45RA+ CD4 not Treg %CD4+	GRCh37	0.00815825	28.2541
rs10905719	A	G	10	6115171	0.1841	0.03172	0.2082	7.06e-09	3437	ebi-a-GCST90001508	CD25hi CD45RA+ CD4 not Treg %CD4+	GRCh37	0.00970568	33.6658
rs149541387	A	T	12	15408104	0.4045	0.08806	0.0212	4.52e-06	3437	ebi-a-GCST90001508	CD25hi CD45RA+ CD4 not Treg %CD4+	GRCh37	0.00610158	21.0876
rs116850494	A	G	13	60389778	0.4908	0.1074	0.0145	5e-06	3437	ebi-a-GCST90001508	CD25hi CD45RA+ CD4 not Treg %CD4+	GRCh37	0.00603935	20.8712
rs79536602	G	T	15	78621679	0.4559	0.09637	0.0175	2.32e-06	3437	ebi-a-GCST90001508	CD25hi CD45RA+ CD4 not Treg %CD4+	GRCh37	0.0064693	22.3667
rs12958644	C	A	18	6060693	0.2701	0.05331	0.0599	4.26e-07	3437	ebi-a-GCST90001508	CD25hi CD45RA+ CD4 not Treg %CD4+	GRCh37	0.00741346	25.6554
rs61836370	G	A	1	188691469	0.6084	0.1074	0.0145	1.58e-08	3437	ebi-a-GCST90001509	CD25hi CD45RA+ CD4 not Treg %T cell	GRCh37	0.00925027	32.0713
rs144350975	A	C	1	188000439	0.4042	0.08214	0.0253	9.02e-07	3437	ebi-a-GCST90001509	CD25hi CD45RA+ CD4 not Treg %T cell	GRCh37	0.00699608	24.2008
rs11124653	A	C	2	39112166	-0.1952	0.02627	0.5911	1.36e-13	3437	ebi-a-GCST90001509	CD25hi CD45RA+ CD4 not Treg %T cell	GRCh37	0.0158103	55.1806
rs13024840	A	T	2	38895920	0.2465	0.02917	0.2587	4.22e-17	3437	ebi-a-GCST90001509	CD25hi CD45RA+ CD4 not Treg %T cell	GRCh37	0.020354	71.3688
rs17607399	T	C	2	41884212	0.1985	0.0414	0.1084	1.7e-06	3437	ebi-a-GCST90001509	CD25hi CD45RA+ CD4 not Treg %T cell	GRCh37	0.00664425	22.9756
rs4876568	T	G	8	115299703	-0.4787	0.1023	0.0185	2.96e-06	3437	ebi-a-GCST90001509	CD25hi CD45RA+ CD4 not Treg %T cell	GRCh37	0.0063305	21.8838
rs10905719	A	G	10	6115171	0.1734	0.03172	0.2082	4.88e-08	3437	ebi-a-GCST90001509	CD25hi CD45RA+ CD4 not Treg %T cell	GRCh37	0.00861971	29.8661
rs144105723	G	A	10	119138812	0.2382	0.05143	0.0649	3.74e-06	3437	ebi-a-GCST90001509	CD25hi CD45RA+ CD4 not Treg %T cell	GRCh37	0.00620253	21.4387
rs75958070	C	G	11	79203049	-0.1904	0.03919	0.1219	1.24e-06	3437	ebi-a-GCST90001509	CD25hi CD45RA+ CD4 not Treg %T cell	GRCh37	0.00682074	23.5901
rs79536602	G	T	15	78621679	0.4553	0.09631	0.0175	2.36e-06	3437	ebi-a-GCST90001509	CD25hi CD45RA+ CD4 not Treg %T cell	GRCh37	0.00646038	22.3357
rs117882514	C	A	18	6105334	0.3547	0.07102	0.0319	6.17e-07	3437	ebi-a-GCST90001509	CD25hi CD45RA+ CD4 not Treg %T cell	GRCh37	0.00720512	24.9292
rs117520868	A	C	19	16580644	0.332	0.0722	0.0343	4.41e-06	3437	ebi-a-GCST90001509	CD25hi CD45RA+ CD4 not Treg %T cell	GRCh37	0.00611447	21.1324
rs78193200	A	G	1	149148053	-0.4785	0.1045	0.0167	4.84e-06	3405	ebi-a-GCST90001510	CD25hi CD45RA- CD4 not Treg AC	GRCh37	0.00611995	20.9544
rs115575166	A	G	2	38573789	-0.5649	0.1208	0.0113	3.02e-06	3405	ebi-a-GCST90001510	CD25hi CD45RA- CD4 not Treg AC	GRCh37	0.00638134	21.8552
rs60349936	A	T	4	32957041	0.3065	0.06374	0.043	1.59e-06	3405	ebi-a-GCST90001510	CD25hi CD45RA- CD4 not Treg AC	GRCh37	0.00674498	23.109
rs2596120	A	G	8	76660230	-0.1448	0.03079	0.2401	2.67e-06	3405	ebi-a-GCST90001510	CD25hi CD45RA- CD4 not Treg AC	GRCh37	0.0064534	22.1036
rs61839660	T	C	10	6094697	0.5547	0.05665	0.0542	2.4e-22	3405	ebi-a-GCST90001510	CD25hi CD45RA- CD4 not Treg AC	GRCh37	0.0273867	95.8211
rs142289362	A	G	16	77778611	0.4965	0.1013	0.016	1.01e-06	3405	ebi-a-GCST90001510	CD25hi CD45RA- CD4 not Treg AC	GRCh37	0.00700566	24.0085
rs72942206	A	G	18	55275584	0.1475	0.03153	0.2085	3.01e-06	3405	ebi-a-GCST90001510	CD25hi CD45RA- CD4 not Treg AC	GRCh37	0.00638611	21.8716
rs11697981	C	T	20	43093014	0.1755	0.03802	0.132	4.06e-06	3405	ebi-a-GCST90001510	CD25hi CD45RA- CD4 not Treg AC	GRCh37	0.00621876	21.2949
rs6131700	C	G	20	15742230	-0.3793	0.07555	0.0311	5.43e-07	3405	ebi-a-GCST90001510	CD25hi CD45RA- CD4 not Treg AC	GRCh37	0.00734813	25.1908
rs4955262	A	G	3	32259389	-0.1201	0.02581	0.5921	3.42e-06	3437	ebi-a-GCST90001511	CD25hi CD45RA- CD4 not Treg %CD4+	GRCh37	0.00626041	21.64
rs9268791	C	T	6	32421073	-0.1554	0.03307	0.7472	2.74e-06	3437	ebi-a-GCST90001511	CD25hi CD45RA- CD4 not Treg %CD4+	GRCh37	0.0063837	22.0689
rs76420648	A	G	8	24588282	-0.3221	0.0695	0.0364	3.7e-06	3437	ebi-a-GCST90001511	CD25hi CD45RA- CD4 not Treg %CD4+	GRCh37	0.0062105	21.4664
rs62518962	A	G	8	138341531	-0.3386	0.07329	0.0298	3.99e-06	3437	ebi-a-GCST90001511	CD25hi CD45RA- CD4 not Treg %CD4+	GRCh37	0.00617186	21.332
rs35825512	T	C	9	20167602	0.1893	0.03901	0.1189	1.27e-06	3437	ebi-a-GCST90001511	CD25hi CD45RA- CD4 not Treg %CD4+	GRCh37	0.00680463	23.534
rs61839660	T	C	10	6094697	0.6146	0.05523	0.0543	2.78e-28	3437	ebi-a-GCST90001511	CD25hi CD45RA- CD4 not Treg %CD4+	GRCh37	0.0347763	123.761
rs116928928	C	T	11	32030595	-0.2998	0.06526	0.0407	4.52e-06	3437	ebi-a-GCST90001511	CD25hi CD45RA- CD4 not Treg %CD4+	GRCh37	0.00610283	21.0919
rs7105186	A	G	11	122746450	-0.2286	0.04992	0.0662	4.82e-06	3437	ebi-a-GCST90001511	CD25hi CD45RA- CD4 not Treg %CD4+	GRCh37	0.00606432	20.958
rs10785396	A	G	12	43312063	-0.1309	0.02734	0.6852	1.75e-06	3437	ebi-a-GCST90001511	CD25hi CD45RA- CD4 not Treg %CD4+	GRCh37	0.00662546	22.9102
rs149406003	A	G	13	101206935	-0.2876	0.05719	0.0499	5.18e-07	3437	ebi-a-GCST90001511	CD25hi CD45RA- CD4 not Treg %CD4+	GRCh37	0.00730423	25.2746
rs12458491	T	A	18	35307820	0.5009	0.09263	0.0188	6.83e-08	3437	ebi-a-GCST90001511	CD25hi CD45RA- CD4 not Treg %CD4+	GRCh37	0.00843606	29.2244
rs80266752	C	G	20	52010540	0.3191	0.06647	0.0368	1.65e-06	3437	ebi-a-GCST90001511	CD25hi CD45RA- CD4 not Treg %CD4+	GRCh37	0.00666071	23.0329
rs148871284	T	C	20	15546558	0.3478	0.07003	0.0343	7.13e-07	3437	ebi-a-GCST90001511	CD25hi CD45RA- CD4 not Treg %CD4+	GRCh37	0.00712534	24.6512
rs17666424	A	G	1	159187530	0.212	0.04507	0.0912	2.66e-06	3437	ebi-a-GCST90001512	CD25hi CD45RA- CD4 not Treg %T cell	GRCh37	0.00639632	22.1128
rs6771179	G	C	3	14769598	-0.119	0.02542	0.5601	2.95e-06	3437	ebi-a-GCST90001512	CD25hi CD45RA- CD4 not Treg %T cell	GRCh37	0.00633582	21.9023
rs139048853	C	T	4	69570859	-0.2433	0.05164	0.0646	2.56e-06	3437	ebi-a-GCST90001512	CD25hi CD45RA- CD4 not Treg %T cell	GRCh37	0.00641706	22.185
rs419099	G	A	5	102089442	-0.1371	0.02955	0.2912	3.61e-06	3437	ebi-a-GCST90001512	CD25hi CD45RA- CD4 not Treg %T cell	GRCh37	0.00622399	21.5133
rs6912413	G	C	6	22960927	-0.1789	0.03881	0.1263	4.18e-06	3437	ebi-a-GCST90001512	CD25hi CD45RA- CD4 not Treg %T cell	GRCh37	0.00614437	21.2364
rs7017671	G	C	8	128467754	0.1194	0.02605	0.3883	4.75e-06	3437	ebi-a-GCST90001512	CD25hi CD45RA- CD4 not Treg %T cell	GRCh37	0.00607529	20.9962
rs2004605	T	C	9	37391292	0.1253	0.02686	0.35	3.19e-06	3437	ebi-a-GCST90001512	CD25hi CD45RA- CD4 not Treg %T cell	GRCh37	0.00629172	21.7489
rs12006014	A	G	9	20160505	0.183	0.03935	0.1158	3.42e-06	3437	ebi-a-GCST90001512	CD25hi CD45RA- CD4 not Treg %T cell	GRCh37	0.00625329	21.6152
rs61839660	T	C	10	6094697	0.5758	0.05532	0.0543	5.32e-25	3437	ebi-a-GCST90001512	CD25hi CD45RA- CD4 not Treg %T cell	GRCh37	0.0305578	108.275
rs12458491	T	A	18	35307820	0.4275	0.09269	0.0188	4.13e-06	3437	ebi-a-GCST90001512	CD25hi CD45RA- CD4 not Treg %T cell	GRCh37	0.00615102	21.2595
rs2702579	T	C	18	71659838	-0.2771	0.05782	0.049	1.72e-06	3437	ebi-a-GCST90001512	CD25hi CD45RA- CD4 not Treg %T cell	GRCh37	0.00663812	22.9543
rs148871284	T	C	20	15546558	0.3269	0.07002	0.0343	3.15e-06	3437	ebi-a-GCST90001512	CD25hi CD45RA- CD4 not Treg %T cell	GRCh37	0.00630174	21.7838
rs76202906	A	C	1	113476831	-0.3536	0.07325	0.0301	1.44e-06	3405	ebi-a-GCST90001513	CD4 Treg AC	GRCh37	0.0067972	23.2892
rs17717645	C	T	7	18003774	0.391	0.07969	0.0267	9.69e-07	3405	ebi-a-GCST90001513	CD4 Treg AC	GRCh37	0.00702052	24.0597
rs140960913	T	C	7	158180337	0.3563	0.07657	0.0276	3.39e-06	3405	ebi-a-GCST90001513	CD4 Treg AC	GRCh37	0.00631894	21.6401
rs61839660	T	C	10	6094697	0.2717	0.05567	0.0542	1.1e-06	3405	ebi-a-GCST90001513	CD4 Treg AC	GRCh37	0.00694692	23.8057
rs145600407	T	C	13	19280601	-0.4993	0.1023	0.0206	1.1e-06	3405	ebi-a-GCST90001513	CD4 Treg AC	GRCh37	0.00694747	23.8077
rs78334049	A	G	14	93385046	0.1988	0.04067	0.1051	1.07e-06	3405	ebi-a-GCST90001513	CD4 Treg AC	GRCh37	0.00696836	23.8797
rs7162344	A	G	15	26030485	-0.1224	0.02515	0.4314	1.2e-06	3405	ebi-a-GCST90001513	CD4 Treg AC	GRCh37	0.00690811	23.6718
rs188505795	T	G	16	28223373	0.3047	0.065	0.0388	2.87e-06	3405	ebi-a-GCST90001513	CD4 Treg AC	GRCh37	0.0064122	21.9616
rs149951966	C	T	17	41137136	0.2109	0.04275	0.1035	8.46e-07	3405	ebi-a-GCST90001513	CD4 Treg AC	GRCh37	0.00709693	24.3235
rs72833913	A	C	17	5713335	0.1885	0.04072	0.1065	3.8e-06	3405	ebi-a-GCST90001513	CD4 Treg AC	GRCh37	0.00625411	21.4167
rs9709738	C	G	18	60137303	-0.1376	0.02823	0.7336	1.15e-06	3405	ebi-a-GCST90001513	CD4 Treg AC	GRCh37	0.00692912	23.7443
rs76038700	C	T	2	135226197	0.2177	0.0451	0.1485	1.49e-06	1858	ebi-a-GCST90001514	HSC AC	GRCh37	0.0123853	23.2753
rs1432243	C	T	2	137773206	-0.5029	0.1032	0.9771	1.2e-06	1858	ebi-a-GCST90001514	HSC AC	GRCh37	0.0126195	23.7212
rs112258784	G	A	2	191015741	-0.7371	0.1606	0.0102	4.75e-06	1858	ebi-a-GCST90001514	HSC AC	GRCh37	0.0112104	21.0423
rs2887466	T	C	3	131748507	0.152	0.03257	0.5823	3.25e-06	1858	ebi-a-GCST90001514	HSC AC	GRCh37	0.0115863	21.7562
rs10080768	T	C	6	2760245	0.1703	0.03596	0.7374	2.34e-06	1858	ebi-a-GCST90001514	HSC AC	GRCh37	0.0119271	22.4038
rs142114110	G	A	7	82240518	-0.4209	0.08967	0.0334	2.87e-06	1858	ebi-a-GCST90001514	HSC AC	GRCh37	0.0117192	22.0088
rs10809987	C	T	9	13585363	0.2534	0.05071	0.1082	6.39e-07	1858	ebi-a-GCST90001514	HSC AC	GRCh37	0.0132612	24.9435
rs74227709	A	G	1	247722588	-0.3383	0.07002	0.0584	1.47e-06	1857	ebi-a-GCST90001515	Im MDSC AC	GRCh37	0.0124143	23.318
rs113696385	T	G	2	176971968	-0.5264	0.1007	0.0293	1.9e-07	1857	ebi-a-GCST90001515	Im MDSC AC	GRCh37	0.0145016	27.2964
rs9829934	T	A	3	113575708	-0.3866	0.07377	0.0582	1.79e-07	1857	ebi-a-GCST90001515	Im MDSC AC	GRCh37	0.0145739	27.4344
rs1421603	T	C	7	131327890	0.2687	0.05618	0.9047	1.86e-06	1857	ebi-a-GCST90001515	Im MDSC AC	GRCh37	0.0121687	22.8509
rs141792521	G	A	16	58686745	-0.7864	0.1448	0.0137	6.37e-08	1857	ebi-a-GCST90001515	Im MDSC AC	GRCh37	0.0156349	29.4633
rs17801681	T	C	19	51676649	0.278	0.05161	0.1201	8.12e-08	1857	ebi-a-GCST90001515	Im MDSC AC	GRCh37	0.0153843	28.9837
rs2455069	G	A	19	51728641	0.3938	0.03247	0.5197	1.25e-32	1857	ebi-a-GCST90001515	Im MDSC AC	GRCh37	0.0733955	146.933
rs1654530	G	A	19	51476281	0.2453	0.0488	0.1314	5.45e-07	1857	ebi-a-GCST90001515	Im MDSC AC	GRCh37	0.0134238	25.2399
rs4499342	T	C	19	8786913	-0.2816	0.04685	0.1527	2.2e-09	1857	ebi-a-GCST90001515	Im MDSC AC	GRCh37	0.0190839	36.0893
rs12094489	A	G	1	247286936	-0.2383	0.04837	0.1373	9.09e-07	1857	ebi-a-GCST90001516	Im MDSC %CD33dim HLA DR- CD66b-	GRCh37	0.0129016	24.2453
rs72923436	A	C	2	176970247	-0.5379	0.09656	0.0307	2.92e-08	1857	ebi-a-GCST90001516	Im MDSC %CD33dim HLA DR- CD66b-	GRCh37	0.0164361	30.9985
rs9829934	T	A	3	113575708	-0.3737	0.07241	0.0582	2.72e-07	1857	ebi-a-GCST90001516	Im MDSC %CD33dim HLA DR- CD66b-	GRCh37	0.0141401	26.6061
rs469318	C	T	5	179340006	-0.167	0.03564	0.3024	2.98e-06	1857	ebi-a-GCST90001516	Im MDSC %CD33dim HLA DR- CD66b-	GRCh37	0.0116853	21.9326
rs147302158	G	A	9	32093300	-0.4335	0.09126	0.0369	2.19e-06	1857	ebi-a-GCST90001516	Im MDSC %CD33dim HLA DR- CD66b-	GRCh37	0.0120049	22.5398
rs3829176	T	C	10	127752441	-0.675	0.1452	0.0132	3.59e-06	1857	ebi-a-GCST90001516	Im MDSC %CD33dim HLA DR- CD66b-	GRCh37	0.0115037	21.5877
rs4499342	T	C	19	8786913	-0.2163	0.04632	0.1527	3.25e-06	1857	ebi-a-GCST90001516	Im MDSC %CD33dim HLA DR- CD66b-	GRCh37	0.0116063	21.7825
rs1701958	G	C	19	51476715	0.2248	0.04819	0.1314	3.31e-06	1857	ebi-a-GCST90001516	Im MDSC %CD33dim HLA DR- CD66b-	GRCh37	0.0115826	21.7376
rs2455069	G	A	19	51728641	0.2522	0.03266	0.5197	1.86e-14	1857	ebi-a-GCST90001516	Im MDSC %CD33dim HLA DR- CD66b-	GRCh37	0.0311114	59.5648
rs1537122	T	C	21	46598506	-0.1594	0.03332	0.5312	1.86e-06	1857	ebi-a-GCST90001516	Im MDSC %CD33dim HLA DR- CD66b-	GRCh37	0.0121741	22.8612
rs2703989	T	C	1	90495703	0.7558	0.1608	0.0105	2.81e-06	1858	ebi-a-GCST90001517	CD33br HLA DR+ AC	GRCh37	0.0117507	22.0686
rs11161969	G	A	1	87752464	0.1593	0.03298	0.4128	1.48e-06	1858	ebi-a-GCST90001517	CD33br HLA DR+ AC	GRCh37	0.0124012	23.3057
rs5020267	G	A	2	147077389	0.2285	0.0465	0.1453	9.69e-07	1858	ebi-a-GCST90001517	CD33br HLA DR+ AC	GRCh37	0.0128296	24.1212
rs3770997	C	T	2	206649338	0.1643	0.03508	0.3103	3.02e-06	1858	ebi-a-GCST90001517	CD33br HLA DR+ AC	GRCh37	0.0116684	21.9123
rs73248200	G	T	4	27723538	0.1792	0.03652	0.2801	1.01e-06	1858	ebi-a-GCST90001517	CD33br HLA DR+ AC	GRCh37	0.0127931	24.0518
rs505769	A	C	5	29036863	0.1809	0.03789	0.2672	1.93e-06	1858	ebi-a-GCST90001517	CD33br HLA DR+ AC	GRCh37	0.0121196	22.7699
rs11777538	G	A	8	127623130	-0.1958	0.04267	0.1889	4.78e-06	1858	ebi-a-GCST90001517	CD33br HLA DR+ AC	GRCh37	0.0112057	21.0335
rs182483660	T	C	10	90000206	0.3546	0.07364	0.0533	1.59e-06	1858	ebi-a-GCST90001517	CD33br HLA DR+ AC	GRCh37	0.0123259	23.1623
rs10740011	T	G	10	61890937	-0.1538	0.03237	0.4594	2.16e-06	1858	ebi-a-GCST90001517	CD33br HLA DR+ AC	GRCh37	0.0120043	22.5507
rs61916462	A	G	11	101619255	0.2229	0.04674	0.1418	2e-06	1858	ebi-a-GCST90001517	CD33br HLA DR+ AC	GRCh37	0.0120924	22.7183
rs12297491	A	C	12	1731406	0.2117	0.0447	0.1671	2.35e-06	1858	ebi-a-GCST90001517	CD33br HLA DR+ AC	GRCh37	0.0119281	22.4057
rs35948572	T	C	16	5666157	0.2079	0.04443	0.1593	3.1e-06	1858	ebi-a-GCST90001517	CD33br HLA DR+ AC	GRCh37	0.0116472	21.872
rs13334605	G	C	16	8615510	0.1693	0.03482	0.6631	1.26e-06	1858	ebi-a-GCST90001517	CD33br HLA DR+ AC	GRCh37	0.0125638	23.615
rs74253876	T	C	18	5858361	-0.2048	0.0394	0.2177	2.25e-07	1858	ebi-a-GCST90001517	CD33br HLA DR+ AC	GRCh37	0.0143335	26.9898
rs117285079	G	C	18	4762780	-0.3814	0.08257	0.0401	4.13e-06	1858	ebi-a-GCST90001517	CD33br HLA DR+ AC	GRCh37	0.011353	21.3132
rs3865444	A	C	19	51727962	-0.3696	0.03875	0.2131	4.36e-21	1858	ebi-a-GCST90001517	CD33br HLA DR+ AC	GRCh37	0.0466782	90.8767
rs2703989	T	C	1	90495703	0.7944	0.1623	0.0105	1.06e-06	1858	ebi-a-GCST90001518	CD33br HLA DR+ CD14- AC	GRCh37	0.0127301	23.9317
rs5020267	G	A	2	147077389	0.2171	0.04709	0.1453	4.29e-06	1858	ebi-a-GCST90001518	CD33br HLA DR+ CD14- AC	GRCh37	0.0113104	21.2322
rs9990730	C	A	4	183610911	-0.172	0.03553	0.6983	1.41e-06	1858	ebi-a-GCST90001518	CD33br HLA DR+ CD14- AC	GRCh37	0.012456	23.4099
rs6858113	A	G	4	27713713	0.1616	0.03485	0.3388	3.77e-06	1858	ebi-a-GCST90001518	CD33br HLA DR+ CD14- AC	GRCh37	0.0114402	21.4788
rs505806	A	G	5	29036851	0.1855	0.03836	0.2672	1.43e-06	1858	ebi-a-GCST90001518	CD33br HLA DR+ CD14- AC	GRCh37	0.0124295	23.3595
rs138272175	T	C	9	945397	0.4332	0.0905	0.0355	1.83e-06	1858	ebi-a-GCST90001518	CD33br HLA DR+ CD14- AC	GRCh37	0.0121818	22.8882
rs75873877	C	T	10	89722783	0.3336	0.07025	0.0603	2.2e-06	1858	ebi-a-GCST90001518	CD33br HLA DR+ CD14- AC	GRCh37	0.0119915	22.5264
rs61916496	T	A	11	101684475	0.2063	0.04447	0.1674	3.77e-06	1858	ebi-a-GCST90001518	CD33br HLA DR+ CD14- AC	GRCh37	0.0114503	21.4979
rs4020134	G	A	14	78420741	-0.1615	0.03468	0.6284	3.43e-06	1858	ebi-a-GCST90001518	CD33br HLA DR+ CD14- AC	GRCh37	0.0115372	21.663
rs57812633	G	A	16	5690721	0.2146	0.04524	0.152	2.25e-06	1858	ebi-a-GCST90001518	CD33br HLA DR+ CD14- AC	GRCh37	0.0119658	22.4774
rs13334605	G	C	16	8615510	0.1663	0.03526	0.6631	2.58e-06	1858	ebi-a-GCST90001518	CD33br HLA DR+ CD14- AC	GRCh37	0.0118306	22.2204
rs3865444	A	C	19	51727962	-0.3767	0.03917	0.2131	2.13e-21	1858	ebi-a-GCST90001518	CD33br HLA DR+ CD14- AC	GRCh37	0.0474177	92.3882
rs12033128	C	T	1	85552939	-0.262	0.04799	0.1389	5.4e-08	1858	ebi-a-GCST90001519	CD33br HLA DR+ CD14- %CD33br HLA DR+	GRCh37	0.0157886	29.7737
rs16865573	C	T	2	6895049	-0.196	0.04137	0.2199	2.32e-06	1858	ebi-a-GCST90001519	CD33br HLA DR+ CD14- %CD33br HLA DR+	GRCh37	0.0119366	22.4219
rs116534482	C	T	2	142334140	0.4192	0.09019	0.0342	3.58e-06	1858	ebi-a-GCST90001519	CD33br HLA DR+ CD14- %CD33br HLA DR+	GRCh37	0.0114937	21.5803
rs218773	G	A	4	14437080	0.3392	0.06898	0.937	9.57e-07	1858	ebi-a-GCST90001519	CD33br HLA DR+ CD14- %CD33br HLA DR+	GRCh37	0.0128471	24.1545
rs6844114	A	G	4	190745892	-0.4891	0.1041	0.0269	2.83e-06	1858	ebi-a-GCST90001519	CD33br HLA DR+ CD14- %CD33br HLA DR+	GRCh37	0.0117414	22.0509
rs7116432	G	A	11	35244058	-0.1819	0.03952	0.2333	4.43e-06	1858	ebi-a-GCST90001519	CD33br HLA DR+ CD14- %CD33br HLA DR+	GRCh37	0.0112736	21.1623
rs2529690	A	G	17	12239004	0.2193	0.0438	0.1747	6.02e-07	1858	ebi-a-GCST90001519	CD33br HLA DR+ CD14- %CD33br HLA DR+	GRCh37	0.0133126	25.0416
rs7245846	A	G	19	51731176	-0.3128	0.03922	0.2236	2.63e-15	1858	ebi-a-GCST90001519	CD33br HLA DR+ CD14- %CD33br HLA DR+	GRCh37	0.0331019	63.5405
rs62197298	T	C	20	61646108	-0.2378	0.05142	0.1173	4.02e-06	1858	ebi-a-GCST90001519	CD33br HLA DR+ CD14- %CD33br HLA DR+	GRCh37	0.01138	21.3645
rs76694877	G	T	3	27966223	-0.3759	0.07589	0.0492	7.96e-07	1858	ebi-a-GCST90001520	CD33br HLA DR+ CD14dim AC	GRCh37	0.0130326	24.508
rs112790132	A	G	3	115423600	-0.7381	0.1481	0.0118	6.82e-07	1858	ebi-a-GCST90001520	CD33br HLA DR+ CD14dim AC	GRCh37	0.0131919	24.8115
rs187876923	T	C	6	125217867	0.5732	0.1195	0.0215	1.74e-06	1858	ebi-a-GCST90001520	CD33br HLA DR+ CD14dim AC	GRCh37	0.0122317	22.9831
rs10112702	G	C	8	127626066	-0.2209	0.04185	0.2034	1.46e-07	1858	ebi-a-GCST90001520	CD33br HLA DR+ CD14dim AC	GRCh37	0.0147738	27.8313
rs9548748	T	C	13	39950178	0.1603	0.03302	0.4774	1.31e-06	1858	ebi-a-GCST90001520	CD33br HLA DR+ CD14dim AC	GRCh37	0.0125254	23.5421
rs11618675	A	G	13	49307675	0.4989	0.1078	0.025	3.94e-06	1858	ebi-a-GCST90001520	CD33br HLA DR+ CD14dim AC	GRCh37	0.0113964	21.3955
rs7180375	C	T	15	79157379	0.158	0.03442	0.4241	4.73e-06	1858	ebi-a-GCST90001520	CD33br HLA DR+ CD14dim AC	GRCh37	0.0112137	21.0487
rs74253876	T	C	18	5858361	-0.2252	0.03955	0.2177	1.45e-08	1858	ebi-a-GCST90001520	CD33br HLA DR+ CD14dim AC	GRCh37	0.0171508	32.3874
rs113771439	A	G	18	5326964	0.1922	0.03902	0.2279	9.12e-07	1858	ebi-a-GCST90001520	CD33br HLA DR+ CD14dim AC	GRCh37	0.01289	24.2362
rs3865444	A	C	19	51727962	-0.3278	0.03915	0.2131	1.08e-16	1858	ebi-a-GCST90001520	CD33br HLA DR+ CD14dim AC	GRCh37	0.03636	70.0304
rs6544660	T	C	2	43688496	0.1782	0.03421	0.4451	2.09e-07	1858	ebi-a-GCST90001521	CD33br HLA DR+ CD14dim %CD33br HLA DR+	GRCh37	0.0143935	27.1045
rs76092047	C	T	2	236068499	-0.4851	0.1021	0.0277	2.18e-06	1858	ebi-a-GCST90001521	CD33br HLA DR+ CD14dim %CD33br HLA DR+	GRCh37	0.0120039	22.5498
rs2982905	G	T	6	162155632	0.3264	0.06501	0.0705	5.63e-07	1858	ebi-a-GCST90001521	CD33br HLA DR+ CD14dim %CD33br HLA DR+	GRCh37	0.0133857	25.181
rs1504215	A	G	6	91006227	0.1629	0.03418	0.4249	2.02e-06	1858	ebi-a-GCST90001521	CD33br HLA DR+ CD14dim %CD33br HLA DR+	GRCh37	0.0120774	22.6898
rs6951925	T	G	7	108801624	-0.2597	0.0561	0.9058	3.92e-06	1858	ebi-a-GCST90001521	CD33br HLA DR+ CD14dim %CD33br HLA DR+	GRCh37	0.0114023	21.4067
rs2811828	C	T	9	17952241	-0.1645	0.03348	0.4467	9.82e-07	1858	ebi-a-GCST90001521	CD33br HLA DR+ CD14dim %CD33br HLA DR+	GRCh37	0.0128265	24.1153
rs12933012	G	C	16	81880726	0.1857	0.03951	0.2317	2.79e-06	1858	ebi-a-GCST90001521	CD33br HLA DR+ CD14dim %CD33br HLA DR+	GRCh37	0.0117498	22.0669
rs117734358	T	C	18	13088666	0.6437	0.1354	0.0156	2.13e-06	1858	ebi-a-GCST90001521	CD33br HLA DR+ CD14dim %CD33br HLA DR+	GRCh37	0.012018	22.5768
rs73030477	A	G	19	28098310	-0.7418	0.1619	0.014	4.92e-06	1858	ebi-a-GCST90001521	CD33br HLA DR+ CD14dim %CD33br HLA DR+	GRCh37	0.0111726	20.9707
rs59118111	C	G	1	4044791	-0.4264	0.08487	0.0371	5.57e-07	1858	ebi-a-GCST90001522	CD33- HLA DR- AC	GRCh37	0.0134036	25.215
rs145308006	G	A	6	103221111	-0.8101	0.1738	0.0102	3.37e-06	1858	ebi-a-GCST90001522	CD33- HLA DR- AC	GRCh37	0.011558	21.7025
rs2893591	A	G	7	105343363	0.2146	0.04597	0.1534	3.26e-06	1858	ebi-a-GCST90001522	CD33- HLA DR- AC	GRCh37	0.0115931	21.7692
rs12276131	A	G	11	4839164	-0.1585	0.03347	0.5081	2.35e-06	1858	ebi-a-GCST90001522	CD33- HLA DR- AC	GRCh37	0.0119259	22.4016
rs67418059	T	C	15	65664499	0.3374	0.07164	0.0562	2.66e-06	1858	ebi-a-GCST90001522	CD33- HLA DR- AC	GRCh37	0.0117972	22.157
rs150206406	T	A	18	35502118	0.6723	0.1447	0.0135	3.61e-06	1858	ebi-a-GCST90001522	CD33- HLA DR- AC	GRCh37	0.0114849	21.5636
rs142340400	G	C	19	3958937	0.4225	0.08113	0.046	2.13e-07	1858	ebi-a-GCST90001522	CD33- HLA DR- AC	GRCh37	0.0143864	27.0909
rs1205315	G	A	19	54838294	-0.1664	0.03605	0.3114	4.19e-06	1858	ebi-a-GCST90001522	CD33- HLA DR- AC	GRCh37	0.011337	21.2828
rs116851051	C	T	20	15544052	-0.648	0.1415	0.014	4.97e-06	1858	ebi-a-GCST90001522	CD33- HLA DR- AC	GRCh37	0.0111614	20.9493
rs11695642	T	G	2	43952695	-0.1588	0.03437	0.4325	4.1e-06	1858	ebi-a-GCST90001523	CD33- HLA DR+ AC	GRCh37	0.0113589	21.3243
rs17382372	A	G	2	136921761	0.1961	0.04225	0.2008	3.69e-06	1858	ebi-a-GCST90001523	CD33- HLA DR+ AC	GRCh37	0.0114617	21.5196
rs6841247	T	A	4	31899436	0.2837	0.06096	0.0786	3.5e-06	1858	ebi-a-GCST90001523	CD33- HLA DR+ AC	GRCh37	0.0115226	21.6352
rs149034028	T	C	6	138310176	-0.4903	0.104	0.0258	2.59e-06	1858	ebi-a-GCST90001523	CD33- HLA DR+ AC	GRCh37	0.0118208	22.2019
rs876036	C	T	7	50307710	-0.2533	0.03729	0.2635	1.49e-11	1858	ebi-a-GCST90001523	CD33- HLA DR+ AC	GRCh37	0.0242318	46.0912
rs2705609	T	G	7	3560919	-0.2077	0.04099	0.2088	4.46e-07	1858	ebi-a-GCST90001523	CD33- HLA DR+ AC	GRCh37	0.0136305	25.6478
rs140563508	T	C	9	140249209	0.6759	0.1402	0.0153	1.55e-06	1858	ebi-a-GCST90001523	CD33- HLA DR+ AC	GRCh37	0.0123545	23.2167
rs139348198	T	C	11	14699945	-0.7561	0.16	0.0113	2.46e-06	1858	ebi-a-GCST90001523	CD33- HLA DR+ AC	GRCh37	0.0118764	22.3075
rs73023658	T	A	11	130596271	0.7644	0.1634	0.0105	3.1e-06	1858	ebi-a-GCST90001523	CD33- HLA DR+ AC	GRCh37	0.0116414	21.861
rs3916927	A	G	13	103927135	-0.1801	0.03841	0.2382	2.96e-06	1858	ebi-a-GCST90001523	CD33- HLA DR+ AC	GRCh37	0.0116946	21.962
rs118076832	G	C	15	52532599	0.678	0.1447	0.0143	2.99e-06	1858	ebi-a-GCST90001523	CD33- HLA DR+ AC	GRCh37	0.0116782	21.9308
rs116926801	T	C	17	65652250	-0.5549	0.1175	0.021	2.52e-06	1858	ebi-a-GCST90001523	CD33- HLA DR+ AC	GRCh37	0.0118611	22.2785
rs7207960	T	C	17	32010983	0.2569	0.05557	0.0977	4.06e-06	1858	ebi-a-GCST90001523	CD33- HLA DR+ AC	GRCh37	0.0113719	21.3491
rs35720624	T	A	19	53014851	-0.3009	0.0642	0.0721	2.98e-06	1858	ebi-a-GCST90001523	CD33- HLA DR+ AC	GRCh37	0.0116849	21.9435
rs1697573	A	T	19	51718317	-0.4103	0.03231	0.5191	1.73e-35	1858	ebi-a-GCST90001523	CD33- HLA DR+ AC	GRCh37	0.0798614	161.087
rs34318562	A	G	19	52180033	-0.1942	0.03571	0.6889	6.13e-08	1858	ebi-a-GCST90001523	CD33- HLA DR+ AC	GRCh37	0.015668	29.5428
rs6074118	T	A	20	10283445	-0.2049	0.04385	0.1792	3.17e-06	1858	ebi-a-GCST90001523	CD33- HLA DR+ AC	GRCh37	0.0116152	21.8111
rs2070901	T	G	1	161185058	0.1662	0.03467	0.2874	1.75e-06	1856	ebi-a-GCST90001524	Gr MDSC AC	GRCh37	0.0122302	22.9555
rs2017989	T	C	2	242099961	-0.5272	0.11	0.9801	1.79e-06	1856	ebi-a-GCST90001524	Gr MDSC AC	GRCh37	0.0122249	22.9455
rs2351156	C	T	2	50325488	-0.271	0.05667	0.9173	1.86e-06	1856	ebi-a-GCST90001524	Gr MDSC AC	GRCh37	0.0121713	22.8436
rs10872783	C	T	6	96696878	0.1516	0.03215	0.4278	2.59e-06	1856	ebi-a-GCST90001524	Gr MDSC AC	GRCh37	0.0118382	22.211
rs78384212	T	C	14	60291874	0.3493	0.07136	0.0523	1.07e-06	1856	ebi-a-GCST90001524	Gr MDSC AC	GRCh37	0.012745	23.9342
rs8098513	G	A	18	67052180	0.1797	0.03822	0.2163	2.76e-06	1856	ebi-a-GCST90001524	Gr MDSC AC	GRCh37	0.0117705	22.0824
rs655539	C	T	18	54281790	-0.2198	0.04712	0.1266	3.31e-06	1856	ebi-a-GCST90001524	Gr MDSC AC	GRCh37	0.0115879	21.7358
rs3865444	A	C	19	51727962	-0.2687	0.03761	0.2128	1.28e-12	1856	ebi-a-GCST90001524	Gr MDSC AC	GRCh37	0.0267651	50.9871
rs16988872	T	C	19	51580161	-0.2007	0.03572	0.2659	2.2e-08	1856	ebi-a-GCST90001524	Gr MDSC AC	GRCh37	0.0167251	31.5358
rs4606283	T	C	1	227581017	0.1686	0.03672	0.7274	4.71e-06	1858	ebi-a-GCST90001525	CD33dim HLA DR+ CD11b+ AC	GRCh37	0.0112193	21.0592
rs71596080	C	T	4	82676237	0.2853	0.0584	0.0826	1.12e-06	1858	ebi-a-GCST90001525	CD33dim HLA DR+ CD11b+ AC	GRCh37	0.012682	23.8402
rs10025005	T	G	4	181288587	0.1934	0.03857	0.7764	5.86e-07	1858	ebi-a-GCST90001525	CD33dim HLA DR+ CD11b+ AC	GRCh37	0.0133515	25.1157
rs10011663	G	A	4	190338080	0.1837	0.03783	0.2411	1.3e-06	1858	ebi-a-GCST90001525	CD33dim HLA DR+ CD11b+ AC	GRCh37	0.0125321	23.5547
rs78173101	G	C	5	148830537	-0.5888	0.1268	0.0167	3.69e-06	1858	ebi-a-GCST90001525	CD33dim HLA DR+ CD11b+ AC	GRCh37	0.011472	21.5392
rs62362950	T	C	5	83003910	-0.3383	0.0679	0.0597	6.87e-07	1858	ebi-a-GCST90001525	CD33dim HLA DR+ CD11b+ AC	GRCh37	0.0131842	24.7969
rs17721845	T	C	6	149234718	0.1862	0.03754	0.2511	7.68e-07	1858	ebi-a-GCST90001525	CD33dim HLA DR+ CD11b+ AC	GRCh37	0.0130681	24.5755
rs73716755	C	G	7	116308013	-0.3748	0.078	0.0455	1.68e-06	1858	ebi-a-GCST90001525	CD33dim HLA DR+ CD11b+ AC	GRCh37	0.0122744	23.0644
rs11594395	G	C	10	2817998	0.514	0.1111	0.024	3.94e-06	1858	ebi-a-GCST90001525	CD33dim HLA DR+ CD11b+ AC	GRCh37	0.0113888	21.3811
rs192715019	T	C	12	83087530	-0.5266	0.09953	0.0277	1.36e-07	1858	ebi-a-GCST90001525	CD33dim HLA DR+ CD11b+ AC	GRCh37	0.0148427	27.9631
rs74638799	G	A	12	11652069	0.2768	0.05971	0.0797	3.81e-06	1858	ebi-a-GCST90001525	CD33dim HLA DR+ CD11b+ AC	GRCh37	0.011434	21.4669
rs9510371	T	C	13	23410009	0.2146	0.04513	0.158	2.13e-06	1858	ebi-a-GCST90001525	CD33dim HLA DR+ CD11b+ AC	GRCh37	0.0120235	22.5871
rs141080550	A	G	13	111287945	0.4746	0.09273	0.0307	3.41e-07	1858	ebi-a-GCST90001525	CD33dim HLA DR+ CD11b+ AC	GRCh37	0.0139024	26.1666
rs11631677	T	C	15	86647805	-0.1627	0.03297	0.5509	8.79e-07	1858	ebi-a-GCST90001525	CD33dim HLA DR+ CD11b+ AC	GRCh37	0.0129371	24.3259
rs145231100	A	G	18	33141890	-0.6579	0.1354	0.0137	1.28e-06	1858	ebi-a-GCST90001525	CD33dim HLA DR+ CD11b+ AC	GRCh37	0.0125474	23.5839
rs76640602	A	G	22	39737217	0.5875	0.1154	0.0202	3.95e-07	1858	ebi-a-GCST90001525	CD33dim HLA DR+ CD11b+ AC	GRCh37	0.0137576	25.8903
rs3820097	A	G	1	161049358	-0.4313	0.07416	0.9459	7.11e-09	1858	ebi-a-GCST90001526	CD33dim HLA DR+ CD11b+ %CD33dim HLA DR+	GRCh37	0.0178788	33.7872
rs75239369	G	A	2	180132004	-0.3897	0.08076	0.0439	1.51e-06	1858	ebi-a-GCST90001526	CD33dim HLA DR+ CD11b+ %CD33dim HLA DR+	GRCh37	0.012377	23.2595
rs139393711	G	C	3	113287778	-0.4467	0.09624	0.0355	3.7e-06	1858	ebi-a-GCST90001526	CD33dim HLA DR+ CD11b+ %CD33dim HLA DR+	GRCh37	0.0114622	21.5205
rs263715	A	G	3	6504785	-0.5334	0.1126	0.0237	2.34e-06	1858	ebi-a-GCST90001526	CD33dim HLA DR+ CD11b+ %CD33dim HLA DR+	GRCh37	0.0119336	22.4162
rs6820873	C	A	4	31077545	-0.1689	0.03421	0.4255	8.65e-07	1858	ebi-a-GCST90001526	CD33dim HLA DR+ CD11b+ %CD33dim HLA DR+	GRCh37	0.0129493	24.3492
rs115483539	A	G	5	50273359	-0.3509	0.07502	0.053	3.12e-06	1858	ebi-a-GCST90001526	CD33dim HLA DR+ CD11b+ %CD33dim HLA DR+	GRCh37	0.0116381	21.8547
rs7754966	T	A	6	151449284	0.1728	0.03744	0.292	4.2e-06	1858	ebi-a-GCST90001526	CD33dim HLA DR+ CD11b+ %CD33dim HLA DR+	GRCh37	0.0113349	21.2788
rs4641163	C	G	9	130194536	0.1619	0.03385	0.5353	1.85e-06	1858	ebi-a-GCST90001526	CD33dim HLA DR+ CD11b+ %CD33dim HLA DR+	GRCh37	0.0121623	22.8512
rs79027682	C	G	10	30519550	0.2262	0.0494	0.145	4.99e-06	1858	ebi-a-GCST90001526	CD33dim HLA DR+ CD11b+ %CD33dim HLA DR+	GRCh37	0.0111587	20.9442
rs7156568	C	T	14	102533672	0.1845	0.03988	0.7505	4.01e-06	1858	ebi-a-GCST90001526	CD33dim HLA DR+ CD11b+ %CD33dim HLA DR+	GRCh37	0.0113884	21.3803
rs3826007	T	C	15	80263217	0.361	0.04027	0.2209	7.44e-19	1858	ebi-a-GCST90001526	CD33dim HLA DR+ CD11b+ %CD33dim HLA DR+	GRCh37	0.0414588	80.2756
rs6105661	A	G	20	16785806	0.1628	0.03545	0.3601	4.68e-06	1858	ebi-a-GCST90001526	CD33dim HLA DR+ CD11b+ %CD33dim HLA DR+	GRCh37	0.0112235	21.0673
rs72762130	G	A	1	237056710	0.316	0.06803	0.0568	3.63e-06	1858	ebi-a-GCST90001527	CD33dim HLA DR+ CD11b- AC	GRCh37	0.0114792	21.5529
rs72702556	T	C	1	150680115	0.1488	0.0321	0.4088	3.83e-06	1858	ebi-a-GCST90001527	CD33dim HLA DR+ CD11b- AC	GRCh37	0.0114329	21.4649
rs10921381	T	C	1	193500034	0.1587	0.03399	0.6709	3.22e-06	1858	ebi-a-GCST90001527	CD33dim HLA DR+ CD11b- AC	GRCh37	0.0115968	21.7763
rs77839823	C	T	2	117657692	-0.1531	0.03329	0.3886	4.51e-06	1858	ebi-a-GCST90001527	CD33dim HLA DR+ CD11b- AC	GRCh37	0.0112554	21.1278
rs79141836	G	T	2	99513380	-0.3125	0.06687	0.0603	3.18e-06	1858	ebi-a-GCST90001527	CD33dim HLA DR+ CD11b- AC	GRCh37	0.0116176	21.8157
rs113181189	G	T	3	2089038	0.5178	0.1095	0.021	2.46e-06	1858	ebi-a-GCST90001527	CD33dim HLA DR+ CD11b- AC	GRCh37	0.011892	22.3372
rs139262012	C	A	5	99798403	0.702	0.1468	0.0124	1.87e-06	1858	ebi-a-GCST90001527	CD33dim HLA DR+ CD11b- AC	GRCh37	0.012158	22.8431
rs185048341	A	G	9	107953420	-0.6561	0.1188	0.0175	3.83e-08	1858	ebi-a-GCST90001527	CD33dim HLA DR+ CD11b- AC	GRCh37	0.0161507	30.4677
rs34476866	T	A	14	37002449	-0.5979	0.1255	0.0153	2.06e-06	1858	ebi-a-GCST90001527	CD33dim HLA DR+ CD11b- AC	GRCh37	0.0120684	22.6726
rs61987643	A	G	14	54058233	-0.2949	0.06282	0.0659	2.87e-06	1858	ebi-a-GCST90001527	CD33dim HLA DR+ CD11b- AC	GRCh37	0.0117216	22.0133
rs67760360	A	G	15	80260872	-0.3414	0.0375	0.2209	2.2e-19	1858	ebi-a-GCST90001527	CD33dim HLA DR+ CD11b- AC	GRCh37	0.0427037	82.7936
rs1201943	T	C	20	59282409	-0.1576	0.03144	0.5054	5.88e-07	1858	ebi-a-GCST90001527	CD33dim HLA DR+ CD11b- AC	GRCh37	0.0133434	25.1003
rs3820097	A	G	1	161049358	0.4291	0.07422	0.9459	8.7e-09	1858	ebi-a-GCST90001528	CD33dim HLA DR+ CD11b- %CD33dim HLA DR+	GRCh37	0.017672	33.3893
rs75239369	G	A	2	180132004	0.3752	0.08085	0.0439	3.72e-06	1858	ebi-a-GCST90001528	CD33dim HLA DR+ CD11b- %CD33dim HLA DR+	GRCh37	0.0114582	21.5128
rs263715	A	G	3	6504785	0.5212	0.1127	0.0237	4.03e-06	1858	ebi-a-GCST90001528	CD33dim HLA DR+ CD11b- %CD33dim HLA DR+	GRCh37	0.0113801	21.3645
rs115483539	A	G	5	50273359	0.3458	0.07508	0.053	4.38e-06	1858	ebi-a-GCST90001528	CD33dim HLA DR+ CD11b- %CD33dim HLA DR+	GRCh37	0.0112882	21.1901
rs942382	A	G	6	151472251	0.1667	0.03551	0.6359	2.87e-06	1858	ebi-a-GCST90001528	CD33dim HLA DR+ CD11b- %CD33dim HLA DR+	GRCh37	0.011722	22.0142
rs111944709	C	G	8	4886462	-0.6684	0.1454	0.0135	4.58e-06	1858	ebi-a-GCST90001528	CD33dim HLA DR+ CD11b- %CD33dim HLA DR+	GRCh37	0.0112457	21.1094
rs79027682	C	G	10	30519550	-0.2299	0.04942	0.145	3.53e-06	1858	ebi-a-GCST90001528	CD33dim HLA DR+ CD11b- %CD33dim HLA DR+	GRCh37	0.0115132	21.6175
rs3826007	T	C	15	80263217	-0.3541	0.04034	0.2209	3.71e-18	1858	ebi-a-GCST90001528	CD33dim HLA DR+ CD11b- %CD33dim HLA DR+	GRCh37	0.0398187	76.9684
rs6105661	A	G	20	16785806	-0.1656	0.03546	0.3601	3.23e-06	1858	ebi-a-GCST90001528	CD33dim HLA DR+ CD11b- %CD33dim HLA DR+	GRCh37	0.0116019	21.7859
rs2070901	T	G	1	161185058	0.189	0.03644	0.2871	2.37e-07	1858	ebi-a-GCST90001529	CD66b++ myeloid cell AC	GRCh37	0.0142718	26.8719
rs59277927	A	C	2	223074399	0.2119	0.0459	0.1512	4.19e-06	1858	ebi-a-GCST90001529	CD66b++ myeloid cell AC	GRCh37	0.0113406	21.2897
rs2630166	G	C	3	60042425	0.1999	0.04232	0.8089	2.5e-06	1858	ebi-a-GCST90001529	CD66b++ myeloid cell AC	GRCh37	0.011866	22.2878
rs114469087	A	T	4	90493819	0.4988	0.1035	0.0285	1.54e-06	1858	ebi-a-GCST90001529	CD66b++ myeloid cell AC	GRCh37	0.0123461	23.2009
rs1047483	T	A	5	52249612	-0.1528	0.03328	0.5579	4.73e-06	1858	ebi-a-GCST90001529	CD66b++ myeloid cell AC	GRCh37	0.0112185	21.0578
rs11218704	G	A	11	122458787	0.3401	0.06951	0.0584	1.08e-06	1858	ebi-a-GCST90001529	CD66b++ myeloid cell AC	GRCh37	0.0127208	23.9139
rs1899009	G	A	12	74096868	0.2036	0.04022	0.2182	4.56e-07	1858	ebi-a-GCST90001529	CD66b++ myeloid cell AC	GRCh37	0.0136043	25.5979
rs10458377	G	A	1	226154277	-0.2164	0.04679	0.8423	3.99e-06	1855	ebi-a-GCST90001530	Mo MDSC AC	GRCh37	0.0113995	21.3668
rs10176753	G	A	2	133046981	-0.1561	0.03371	0.4941	3.91e-06	1855	ebi-a-GCST90001530	Mo MDSC AC	GRCh37	0.0114275	21.42
rs9270591	T	C	6	32561424	0.4161	0.03887	0.5755	5.46e-26	1855	ebi-a-GCST90001530	Mo MDSC AC	GRCh37	0.0581821	114.472
rs2071473	T	C	6	32782605	-0.2405	0.03772	0.3892	2.3e-10	1855	ebi-a-GCST90001530	Mo MDSC AC	GRCh37	0.0214451	40.6086
rs80032720	A	G	6	32384933	-0.4389	0.06992	0.0749	4.31e-10	1855	ebi-a-GCST90001530	Mo MDSC AC	GRCh37	0.0207996	39.3604
rs7757733	A	G	6	5580339	-0.1533	0.03286	0.5245	3.33e-06	1855	ebi-a-GCST90001530	Mo MDSC AC	GRCh37	0.0115968	21.7411
rs112611150	T	C	7	186897	-0.3141	0.06753	0.0652	3.55e-06	1855	ebi-a-GCST90001530	Mo MDSC AC	GRCh37	0.0115282	21.611
rs11112649	C	G	12	106064969	-0.1727	0.03637	0.2984	2.2e-06	1855	ebi-a-GCST90001530	Mo MDSC AC	GRCh37	0.012009	22.5232
rs1800973	A	C	12	69744014	0.3114	0.06087	0.0806	3.45e-07	1855	ebi-a-GCST90001530	Mo MDSC AC	GRCh37	0.0139124	26.1434
rs12885009	A	C	14	85063049	-0.1714	0.03654	0.6873	2.93e-06	1855	ebi-a-GCST90001530	Mo MDSC AC	GRCh37	0.0117225	21.9794
rs78949787	T	C	19	51591138	0.1531	0.03336	0.5539	4.72e-06	1855	ebi-a-GCST90001530	Mo MDSC AC	GRCh37	0.0112267	21.0392
rs1354106	G	T	19	51737991	-0.4306	0.03825	0.2237	1.72e-28	1855	ebi-a-GCST90001530	Mo MDSC AC	GRCh37	0.06395	126.595
rs9842941	G	T	3	128441690	-0.1921	0.03847	0.2487	6.47e-07	1856	ebi-a-GCST90001531	CD33dim HLA DR- AC	GRCh37	0.0132567	24.9082
rs403939	C	T	8	144555482	0.1861	0.03918	0.7368	2.18e-06	1856	ebi-a-GCST90001531	CD33dim HLA DR- AC	GRCh37	0.0120099	22.537
rs962695	C	T	8	80656206	0.1713	0.03709	0.2788	4.13e-06	1856	ebi-a-GCST90001531	CD33dim HLA DR- AC	GRCh37	0.0113621	21.3075
rs9297816	A	G	8	132011279	0.1756	0.03519	0.3661	6.59e-07	1856	ebi-a-GCST90001531	CD33dim HLA DR- AC	GRCh37	0.0132387	24.8738
rs11203701	A	G	8	15256015	0.1574	0.03372	0.4634	3.26e-06	1856	ebi-a-GCST90001531	CD33dim HLA DR- AC	GRCh37	0.0116035	21.7654
rs142419042	T	C	11	104445613	-0.5472	0.1123	0.0251	1.19e-06	1856	ebi-a-GCST90001531	CD33dim HLA DR- AC	GRCh37	0.0126309	23.7173
rs117780942	A	C	11	105062174	-0.4877	0.1062	0.0269	4.64e-06	1856	ebi-a-GCST90001531	CD33dim HLA DR- AC	GRCh37	0.011235	21.0663
rs7987975	G	A	13	114578893	0.1884	0.04042	0.7826	3.35e-06	1856	ebi-a-GCST90001531	CD33dim HLA DR- AC	GRCh37	0.0115701	21.7021
rs77388515	G	A	19	34133960	-0.2752	0.05653	0.0975	1.22e-06	1856	ebi-a-GCST90001531	CD33dim HLA DR- AC	GRCh37	0.0126081	23.6739
rs33978622	C	G	19	51736383	-0.4747	0.0388	0.215	3.74e-33	1856	ebi-a-GCST90001531	CD33dim HLA DR- AC	GRCh37	0.0746298	149.523
rs78744187	T	C	19	33754548	-0.5108	0.06739	0.0673	5.44e-14	1856	ebi-a-GCST90001531	CD33dim HLA DR- AC	GRCh37	0.0300257	57.3908
rs55678760	C	T	20	58069558	0.183	0.03885	0.2492	2.66e-06	1856	ebi-a-GCST90001531	CD33dim HLA DR- AC	GRCh37	0.0118136	22.1642
rs2013837	A	G	22	39271617	-0.1645	0.03328	0.4701	8.35e-07	1856	ebi-a-GCST90001531	CD33dim HLA DR- AC	GRCh37	0.0129929	24.406
rs9842941	G	T	3	128441690	-0.1968	0.03833	0.2488	3.13e-07	1857	ebi-a-GCST90001532	Basophil AC	GRCh37	0.0139971	26.3333
rs9297816	A	G	8	132011279	0.1788	0.03506	0.3659	3.75e-07	1857	ebi-a-GCST90001532	Basophil AC	GRCh37	0.0138121	25.9802
rs403939	C	T	8	144555482	0.1906	0.03905	0.7369	1.15e-06	1857	ebi-a-GCST90001532	Basophil AC	GRCh37	0.0126665	23.7977
rs35406957	A	G	8	130634816	-0.164	0.03579	0.3045	4.9e-06	1857	ebi-a-GCST90001532	Basophil AC	GRCh37	0.0111807	20.9747
rs11203701	A	G	8	15256015	0.1573	0.0336	0.4631	3.04e-06	1857	ebi-a-GCST90001532	Basophil AC	GRCh37	0.0116646	21.8933
rs117780942	A	C	11	105062174	-0.5318	0.1058	0.0269	5.45e-07	1857	ebi-a-GCST90001532	Basophil AC	GRCh37	0.0134228	25.2381
rs142419042	T	C	11	104445613	-0.5889	0.1119	0.025	1.59e-07	1857	ebi-a-GCST90001532	Basophil AC	GRCh37	0.0146954	27.6665
rs3865444	A	C	19	51727962	-0.4855	0.03861	0.2132	7.51e-35	1857	ebi-a-GCST90001532	Basophil AC	GRCh37	0.0784655	157.947
rs77388515	G	A	19	34133960	-0.2977	0.05629	0.0975	1.37e-07	1857	ebi-a-GCST90001532	Basophil AC	GRCh37	0.0148385	27.9401
rs75773078	A	G	19	51742145	-0.2897	0.06162	0.0765	2.77e-06	1857	ebi-a-GCST90001532	Basophil AC	GRCh37	0.0117626	22.0793
rs78744187	T	C	19	33754548	-0.5045	0.06722	0.0673	9.46e-14	1857	ebi-a-GCST90001532	Basophil AC	GRCh37	0.0294399	56.2675
rs7351079	G	A	19	51574038	-0.1881	0.03771	0.2722	6.7e-07	1857	ebi-a-GCST90001532	Basophil AC	GRCh37	0.0132212	24.854
rs55678760	C	T	20	58069558	0.1818	0.03872	0.2493	2.87e-06	1857	ebi-a-GCST90001532	Basophil AC	GRCh37	0.0117322	22.0216
rs2013837	A	G	22	39271617	-0.1591	0.03316	0.4698	1.72e-06	1857	ebi-a-GCST90001532	Basophil AC	GRCh37	0.0122447	22.9955
rs4350951	A	G	3	169241641	0.1763	0.03653	0.2765	1.5e-06	1857	ebi-a-GCST90001533	Basophil %CD33dim HLA DR- CD66b-	GRCh37	0.0123874	23.2668
rs4679209	T	C	3	125887424	0.1576	0.03285	0.479	1.74e-06	1857	ebi-a-GCST90001533	Basophil %CD33dim HLA DR- CD66b-	GRCh37	0.0122428	22.9918
rs118101102	G	C	6	79907097	-0.5982	0.1303	0.0159	4.75e-06	1857	ebi-a-GCST90001533	Basophil %CD33dim HLA DR- CD66b-	GRCh37	0.0112225	21.0541
rs13237906	T	G	7	101155469	0.157	0.03299	0.4297	2.1e-06	1857	ebi-a-GCST90001533	Basophil %CD33dim HLA DR- CD66b-	GRCh37	0.0120492	22.6239
rs16872136	G	A	8	106003701	-0.4165	0.08693	0.0382	1.79e-06	1857	ebi-a-GCST90001533	Basophil %CD33dim HLA DR- CD66b-	GRCh37	0.0122108	22.931
rs49195	T	C	8	71550708	0.1791	0.03849	0.2477	3.49e-06	1857	ebi-a-GCST90001533	Basophil %CD33dim HLA DR- CD66b-	GRCh37	0.0115252	21.6285
rs208569	C	T	16	22868035	0.2465	0.05341	0.1042	4.2e-06	1857	ebi-a-GCST90001533	Basophil %CD33dim HLA DR- CD66b-	GRCh37	0.0113403	21.2775
rs7351079	G	A	19	51574038	-0.2756	0.03696	0.2722	1.37e-13	1857	ebi-a-GCST90001533	Basophil %CD33dim HLA DR- CD66b-	GRCh37	0.0290717	55.5426
rs117417480	T	G	19	54429001	0.8056	0.1475	0.0129	5.32e-08	1857	ebi-a-GCST90001533	Basophil %CD33dim HLA DR- CD66b-	GRCh37	0.0158096	29.798
rs3865444	A	C	19	51727962	-0.5183	0.03788	0.2132	1.14e-40	1857	ebi-a-GCST90001533	Basophil %CD33dim HLA DR- CD66b-	GRCh37	0.0915832	187.014
rs4499342	T	C	19	8786913	0.2541	0.04602	0.1527	3.85e-08	1857	ebi-a-GCST90001533	Basophil %CD33dim HLA DR- CD66b-	GRCh37	0.0161522	30.4543
rs422720	A	C	21	46578954	0.1584	0.03343	0.5533	2.31e-06	1857	ebi-a-GCST90001533	Basophil %CD33dim HLA DR- CD66b-	GRCh37	0.0119456	22.4269
rs6743943	C	T	2	118512809	0.1354	0.02655	0.466	3.57e-07	3395	ebi-a-GCST90001534	CD45RA- CD4+ AC	GRCh37	0.00760246	25.9928
rs148716007	T	C	5	120094917	0.2941	0.06366	0.0442	3.97e-06	3395	ebi-a-GCST90001534	CD45RA- CD4+ AC	GRCh37	0.00624734	21.3305
rs117563350	G	A	6	151699396	-0.3399	0.07398	0.0308	4.49e-06	3395	ebi-a-GCST90001534	CD45RA- CD4+ AC	GRCh37	0.00617934	21.0969
rs55905714	C	A	6	68723598	0.1712	0.03741	0.1445	4.93e-06	3395	ebi-a-GCST90001534	CD45RA- CD4+ AC	GRCh37	0.00613086	20.9303
rs62447160	C	T	7	36527098	-0.138	0.02703	0.6415	3.51e-07	3395	ebi-a-GCST90001534	CD45RA- CD4+ AC	GRCh37	0.00761912	26.0501
rs41306808	G	C	10	12164786	0.2331	0.04895	0.076	1.99e-06	3395	ebi-a-GCST90001534	CD45RA- CD4+ AC	GRCh37	0.00663511	22.6633
rs11062774	G	A	12	3830558	0.1756	0.03579	0.1558	9.68e-07	3395	ebi-a-GCST90001534	CD45RA- CD4+ AC	GRCh37	0.00704072	24.0586
rs653178	T	C	12	112007756	-0.1619	0.02833	0.5287	1.18e-08	3395	ebi-a-GCST90001534	CD45RA- CD4+ AC	GRCh37	0.00952803	32.6396
rs7162344	A	G	15	26030485	-0.1295	0.02595	0.4315	6.29e-07	3395	ebi-a-GCST90001534	CD45RA- CD4+ AC	GRCh37	0.007282	24.8891
rs4357954	G	C	16	7395086	-0.2354	0.04706	0.0829	5.98e-07	3395	ebi-a-GCST90001534	CD45RA- CD4+ AC	GRCh37	0.00731611	25.0065
rs9961909	C	T	18	49180597	-0.3058	0.06385	0.0439	1.74e-06	3395	ebi-a-GCST90001534	CD45RA- CD4+ AC	GRCh37	0.00671103	22.9244
rs12121018	A	G	1	94176595	-0.1566	0.03132	0.1882	6e-07	3427	ebi-a-GCST90001535	CD45RA- CD4+ %CD4+	GRCh37	0.00724218	24.9854
rs114825362	C	G	1	101526164	-0.3913	0.08534	0.0201	4.7e-06	3427	ebi-a-GCST90001535	CD45RA- CD4+ %CD4+	GRCh37	0.00609739	21.0117
rs10432663	C	T	2	41955462	-0.1402	0.03003	0.1959	3.14e-06	3427	ebi-a-GCST90001535	CD45RA- CD4+ %CD4+	GRCh37	0.00632001	21.7837
rs11124653	A	C	2	39112166	0.1345	0.02443	0.5909	3.92e-08	3427	ebi-a-GCST90001535	CD45RA- CD4+ %CD4+	GRCh37	0.00876717	30.2931
rs72613709	G	T	2	197060767	0.2888	0.06249	0.0376	3.94e-06	3427	ebi-a-GCST90001535	CD45RA- CD4+ %CD4+	GRCh37	0.00619385	21.3462
rs12712610	G	A	2	38897249	-0.1902	0.02599	0.2969	3.13e-13	3427	ebi-a-GCST90001535	CD45RA- CD4+ %CD4+	GRCh37	0.0153872	53.5248
rs183293285	T	C	3	75917650	-0.425	0.09182	0.0171	3.81e-06	3427	ebi-a-GCST90001535	CD45RA- CD4+ %CD4+	GRCh37	0.00621273	21.4116
rs10013469	A	G	4	185924276	0.192	0.04023	0.0943	1.89e-06	3427	ebi-a-GCST90001535	CD45RA- CD4+ %CD4+	GRCh37	0.00660254	22.764
rs71569312	T	C	6	35830034	0.4277	0.09186	0.0177	3.35e-06	3427	ebi-a-GCST90001535	CD45RA- CD4+ %CD4+	GRCh37	0.00628598	21.6657
rs141350785	C	G	11	5240669	-0.2543	0.0556	0.0461	4.95e-06	3427	ebi-a-GCST90001535	CD45RA- CD4+ %CD4+	GRCh37	0.00606717	20.9069
rs146329634	T	C	14	89433599	0.3128	0.06543	0.0328	1.82e-06	3427	ebi-a-GCST90001535	CD45RA- CD4+ %CD4+	GRCh37	0.00662489	22.8416
rs7216330	T	C	17	4102387	-0.1152	0.02407	0.5057	1.77e-06	3427	ebi-a-GCST90001535	CD45RA- CD4+ %CD4+	GRCh37	0.00663966	22.8928
rs76516339	T	A	18	74287337	-0.1648	0.03213	0.1533	3.05e-07	3427	ebi-a-GCST90001535	CD45RA- CD4+ %CD4+	GRCh37	0.00761829	26.293
rs150422994	G	C	1	21018820	-0.3206	0.06789	0.0306	2.42e-06	3427	ebi-a-GCST90001536	CD45RA- CD4+ %T cell	GRCh37	0.00646524	22.2875
rs1581998	G	T	1	157535842	-0.13	0.02593	0.3166	5.66e-07	3427	ebi-a-GCST90001536	CD45RA- CD4+ %T cell	GRCh37	0.00728105	25.1205
rs1380699	G	A	2	57906216	-0.1468	0.03075	0.2015	1.9e-06	3427	ebi-a-GCST90001536	CD45RA- CD4+ %T cell	GRCh37	0.00660646	22.7776
rs12712610	G	A	2	38897249	-0.1632	0.02646	0.2969	7.82e-10	3427	ebi-a-GCST90001536	CD45RA- CD4+ %T cell	GRCh37	0.0109787	38.0196
rs6771179	G	C	3	14769598	-0.112	0.02405	0.5601	3.31e-06	3427	ebi-a-GCST90001536	CD45RA- CD4+ %T cell	GRCh37	0.00628857	21.6747
rs7675607	G	T	4	37884855	-0.1152	0.02503	0.6344	4.36e-06	3427	ebi-a-GCST90001536	CD45RA- CD4+ %T cell	GRCh37	0.00614318	21.1704
rs144196931	A	G	7	139232896	-0.3683	0.08013	0.0229	4.45e-06	3427	ebi-a-GCST90001536	CD45RA- CD4+ %T cell	GRCh37	0.00612675	21.1135
rs1550856	G	A	8	117805397	0.1562	0.02912	0.7785	8.59e-08	3427	ebi-a-GCST90001536	CD45RA- CD4+ %T cell	GRCh37	0.00832596	28.7558
rs62539662	C	A	9	10237013	0.4998	0.1093	0.0117	5e-06	3427	ebi-a-GCST90001536	CD45RA- CD4+ %T cell	GRCh37	0.00606452	20.8977
rs11201613	A	G	10	87172617	-0.4646	0.1007	0.0144	4.12e-06	3427	ebi-a-GCST90001536	CD45RA- CD4+ %T cell	GRCh37	0.006173	21.2738
rs12448994	T	C	16	989381	0.1905	0.04089	0.0925	3.28e-06	3427	ebi-a-GCST90001536	CD45RA- CD4+ %T cell	GRCh37	0.00629361	21.6921
rs1626874	A	G	18	66895282	0.1388	0.0289	0.2164	1.64e-06	3427	ebi-a-GCST90001536	CD45RA- CD4+ %T cell	GRCh37	0.00668584	23.0531
rs12043060	T	C	1	157059350	0.1224	0.0255	0.4633	1.65e-06	3395	ebi-a-GCST90001537	CM CD4+ AC	GRCh37	0.0067407	23.0264
rs76664097	A	G	5	178428451	-0.6098	0.1145	0.0115	1.07e-07	3395	ebi-a-GCST90001537	CM CD4+ AC	GRCh37	0.00828535	28.3471
rs9271622	A	G	6	32591845	0.1821	0.03484	0.7477	1.83e-07	3395	ebi-a-GCST90001537	CM CD4+ AC	GRCh37	0.00798258	27.3028
rs34327811	C	T	6	148552958	-0.2038	0.04433	0.0887	4.42e-06	3395	ebi-a-GCST90001537	CM CD4+ AC	GRCh37	0.00618697	21.1231
rs75024452	T	A	6	7780498	0.2519	0.05276	0.0617	1.87e-06	3395	ebi-a-GCST90001537	CM CD4+ AC	GRCh37	0.00666961	22.7819
rs17717645	C	T	7	18003774	0.4171	0.07987	0.0267	1.87e-07	3395	ebi-a-GCST90001537	CM CD4+ AC	GRCh37	0.0079689	27.2557
rs3184504	C	T	12	111884608	-0.1609	0.02705	0.5292	2.98e-09	3395	ebi-a-GCST90001537	CM CD4+ AC	GRCh37	0.0103142	35.3608
rs11062774	G	A	12	3830558	0.1592	0.03482	0.1558	4.98e-06	3395	ebi-a-GCST90001537	CM CD4+ AC	GRCh37	0.0061196	20.8916
rs151245760	C	T	12	16811638	0.4832	0.08969	0.0206	7.65e-08	3395	ebi-a-GCST90001537	CM CD4+ AC	GRCh37	0.00847674	29.0075
rs55873755	T	C	12	26948822	-0.4084	0.08826	0.0209	3.84e-06	3395	ebi-a-GCST90001537	CM CD4+ AC	GRCh37	0.0062672	21.3987
rs7162344	A	G	15	26030485	-0.1159	0.02523	0.4315	4.48e-06	3395	ebi-a-GCST90001537	CM CD4+ AC	GRCh37	0.00617734	21.09
rs144079997	T	C	17	72909337	0.1872	0.04058	0.1081	4.09e-06	3395	ebi-a-GCST90001537	CM CD4+ AC	GRCh37	0.00622922	21.2682
rs1043118	A	G	20	56223607	0.3231	0.06637	0.0376	1.18e-06	3395	ebi-a-GCST90001537	CM CD4+ AC	GRCh37	0.00693217	23.6851
rs116640816	T	G	1	233503332	0.4028	0.08536	0.0219	2.47e-06	3427	ebi-a-GCST90001538	CM CD4+ %CD4+	GRCh37	0.0064557	22.2544
rs76756517	A	G	1	27383717	0.3172	0.06862	0.035	3.94e-06	3427	ebi-a-GCST90001538	CM CD4+ %CD4+	GRCh37	0.00619657	21.3556
rs12409155	T	C	1	110998348	-0.2079	0.04135	0.1058	5.22e-07	3427	ebi-a-GCST90001538	CM CD4+ %CD4+	GRCh37	0.00732238	25.2641
rs4473342	G	A	2	160994845	0.4075	0.08655	0.022	2.6e-06	3427	ebi-a-GCST90001538	CM CD4+ %CD4+	GRCh37	0.00642698	22.1548
rs963730	C	T	2	39216773	0.1714	0.03722	0.8567	4.26e-06	3427	ebi-a-GCST90001538	CM CD4+ %CD4+	GRCh37	0.00615001	21.1941
rs59491101	T	C	2	62624970	-0.5822	0.1263	0.0104	4.17e-06	3427	ebi-a-GCST90001538	CM CD4+ %CD4+	GRCh37	0.00616225	21.2366
rs6751481	C	T	2	38897810	-0.1726	0.0256	0.4704	1.82e-11	3427	ebi-a-GCST90001538	CM CD4+ %CD4+	GRCh37	0.0130908	45.4306
rs186961945	A	G	3	34562966	0.3214	0.06974	0.033	4.19e-06	3427	ebi-a-GCST90001538	CM CD4+ %CD4+	GRCh37	0.00615929	21.2263
rs12503846	T	G	4	181498148	-0.2065	0.04115	0.1048	5.52e-07	3427	ebi-a-GCST90001538	CM CD4+ %CD4+	GRCh37	0.00729469	25.1679
rs6954594	T	G	7	144239162	0.2645	0.05711	0.0486	3.78e-06	3427	ebi-a-GCST90001538	CM CD4+ %CD4+	GRCh37	0.00622018	21.4375
rs72694085	G	T	9	4651962	0.2815	0.06021	0.0474	3.05e-06	3427	ebi-a-GCST90001538	CM CD4+ %CD4+	GRCh37	0.00633788	21.8457
rs2816718	C	A	14	49245824	-0.1611	0.03477	0.1574	3.74e-06	3427	ebi-a-GCST90001538	CM CD4+ %CD4+	GRCh37	0.00622523	21.455
rs4784296	A	G	16	51479349	0.119	0.02599	0.3947	4.88e-06	3427	ebi-a-GCST90001538	CM CD4+ %CD4+	GRCh37	0.00608021	20.9521
rs117765614	T	C	17	39786505	0.4341	0.09389	0.02	3.91e-06	3427	ebi-a-GCST90001538	CM CD4+ %CD4+	GRCh37	0.00619907	21.3642
rs186686893	A	G	17	37015917	-0.3446	0.07289	0.0303	2.36e-06	3427	ebi-a-GCST90001538	CM CD4+ %CD4+	GRCh37	0.00647974	22.3378
rs8067124	T	A	17	38869490	0.346	0.0674	0.0369	3.01e-07	3427	ebi-a-GCST90001538	CM CD4+ %CD4+	GRCh37	0.00763117	26.3378
rs56350470	T	C	19	53813407	0.1856	0.04018	0.1091	3.99e-06	3427	ebi-a-GCST90001538	CM CD4+ %CD4+	GRCh37	0.00618766	21.3247
rs12409155	T	C	1	110998348	-0.1924	0.042	0.1058	4.79e-06	3427	ebi-a-GCST90001539	CM CD4+ %T cell	GRCh37	0.0060862	20.9729
rs12734326	T	C	1	240644644	0.1218	0.02571	0.3881	2.25e-06	3427	ebi-a-GCST90001539	CM CD4+ %T cell	GRCh37	0.00650641	22.4304
rs6751481	C	T	2	38897810	-0.1403	0.02605	0.4704	7.73e-08	3427	ebi-a-GCST90001539	CM CD4+ %T cell	GRCh37	0.00839316	28.9899
rs73171187	G	T	3	177034032	0.2413	0.04981	0.0667	1.33e-06	3427	ebi-a-GCST90001539	CM CD4+ %T cell	GRCh37	0.00680148	23.4546
rs148365679	A	G	3	194035416	0.2134	0.04271	0.098	6.09e-07	3427	ebi-a-GCST90001539	CM CD4+ %T cell	GRCh37	0.00723208	24.9503
rs73206223	G	C	4	5821635	0.4581	0.09395	0.0196	1.13e-06	3427	ebi-a-GCST90001539	CM CD4+ %T cell	GRCh37	0.00688986	23.7615
rs114753591	A	G	5	43356042	0.2494	0.05278	0.0603	2.39e-06	3427	ebi-a-GCST90001539	CM CD4+ %T cell	GRCh37	0.00647321	22.3152
rs2127105	T	C	5	172260234	0.1194	0.02563	0.4281	3.3e-06	3427	ebi-a-GCST90001539	CM CD4+ %T cell	GRCh37	0.00629297	21.6899
rs72694085	G	T	9	4651962	0.3096	0.06107	0.0474	4.21e-07	3427	ebi-a-GCST90001539	CM CD4+ %T cell	GRCh37	0.00744367	25.6858
rs151245760	C	T	12	16811638	0.4485	0.09067	0.0209	7.92e-07	3427	ebi-a-GCST90001539	CM CD4+ %T cell	GRCh37	0.00708914	24.4537
rs12453732	C	A	17	38177839	-0.1373	0.02865	0.3439	1.71e-06	3427	ebi-a-GCST90001539	CM CD4+ %T cell	GRCh37	0.00665698	22.9529
rs9998896	A	G	4	94816722	0.182	0.03954	0.0946	4.33e-06	3395	ebi-a-GCST90001540	Naive CD4+ AC	GRCh37	0.00620194	21.1745
rs72776301	T	G	5	79555714	0.2011	0.04309	0.082	3.18e-06	3395	ebi-a-GCST90001540	Naive CD4+ AC	GRCh37	0.00637462	21.7678
rs3129891	A	G	6	32415080	-0.2185	0.03362	0.2239	9.33e-11	3395	ebi-a-GCST90001540	Naive CD4+ AC	GRCh37	0.0122885	42.2135
rs55996464	A	G	9	130525294	0.2105	0.04137	0.0891	3.8e-07	3395	ebi-a-GCST90001540	Naive CD4+ AC	GRCh37	0.00756822	25.8748
rs75958070	C	G	11	79203049	-0.1717	0.03648	0.1214	2.63e-06	3395	ebi-a-GCST90001540	Naive CD4+ AC	GRCh37	0.00648286	22.1399
rs113039817	T	C	16	7395808	-0.4664	0.1018	0.014	4.76e-06	3395	ebi-a-GCST90001540	Naive CD4+ AC	GRCh37	0.00614476	20.9781
rs12607959	G	C	18	65226341	-0.3213	0.06601	0.0337	1.18e-06	3395	ebi-a-GCST90001540	Naive CD4+ AC	GRCh37	0.00693014	23.6781
rs79538978	C	T	18	54960800	0.3114	0.06331	0.0358	9.13e-07	3395	ebi-a-GCST90001540	Naive CD4+ AC	GRCh37	0.00707569	24.1789
rs78280695	C	A	19	15667049	0.2122	0.04331	0.0811	1.01e-06	3395	ebi-a-GCST90001540	Naive CD4+ AC	GRCh37	0.00702125	23.9916
rs12121018	A	G	1	94176595	0.141	0.03063	0.1882	4.31e-06	3427	ebi-a-GCST90001541	Naive CD4+ %CD4+	GRCh37	0.00614544	21.1783
rs114825362	C	G	1	101526164	0.4343	0.08333	0.0201	1.98e-07	3427	ebi-a-GCST90001541	Naive CD4+ %CD4+	GRCh37	0.00786383	27.1471
rs150607181	C	G	1	239680551	0.4446	0.09195	0.0168	1.39e-06	3427	ebi-a-GCST90001541	Naive CD4+ %CD4+	GRCh37	0.00677593	23.3659
rs12712610	G	A	2	38897249	0.1457	0.02548	0.2969	1.18e-08	3427	ebi-a-GCST90001541	Naive CD4+ %CD4+	GRCh37	0.00945109	32.6788
rs11124653	A	C	2	39112166	-0.1137	0.0239	0.5909	2.04e-06	3427	ebi-a-GCST90001541	Naive CD4+ %CD4+	GRCh37	0.00656073	22.6189
rs72613709	G	T	2	197060767	-0.2955	0.06105	0.0376	1.36e-06	3427	ebi-a-GCST90001541	Naive CD4+ %CD4+	GRCh37	0.00679001	23.4148
rs36088117	T	G	4	11877955	0.1596	0.03422	0.132	3.23e-06	3427	ebi-a-GCST90001541	Naive CD4+ %CD4+	GRCh37	0.0063073	21.7396
rs4702116	C	G	5	15902603	-0.1823	0.03657	0.1094	6.46e-07	3427	ebi-a-GCST90001541	Naive CD4+ %CD4+	GRCh37	0.00719899	24.8353
rs4959365	G	A	6	6026750	-0.1115	0.02371	0.3713	2.66e-06	3427	ebi-a-GCST90001541	Naive CD4+ %CD4+	GRCh37	0.00641178	22.1021
rs148031710	C	T	6	31148873	-0.2454	0.05086	0.1083	1.45e-06	3427	ebi-a-GCST90001541	Naive CD4+ %CD4+	GRCh37	0.00674749	23.2671
rs113243185	C	G	6	32585071	-0.2104	0.03639	0.1996	8.06e-09	3427	ebi-a-GCST90001541	Naive CD4+ %CD4+	GRCh37	0.00966045	33.4098
rs7798224	C	G	7	103375873	0.3616	0.07583	0.0251	1.93e-06	3427	ebi-a-GCST90001541	Naive CD4+ %CD4+	GRCh37	0.00659156	22.7259
rs73189225	A	G	12	108927798	0.1668	0.03631	0.1103	4.53e-06	3427	ebi-a-GCST90001541	Naive CD4+ %CD4+	GRCh37	0.00612011	21.0905
rs146329634	T	C	14	89433599	-0.3196	0.06393	0.0328	6.03e-07	3427	ebi-a-GCST90001541	Naive CD4+ %CD4+	GRCh37	0.00723993	24.9776
rs66679234	T	C	17	4224639	-0.1222	0.02374	0.4246	2.8e-07	3427	ebi-a-GCST90001541	Naive CD4+ %CD4+	GRCh37	0.00767224	26.4806
rs8091016	G	C	18	74288206	-0.1455	0.03134	0.8462	3.56e-06	3427	ebi-a-GCST90001541	Naive CD4+ %CD4+	GRCh37	0.00625016	21.5414
rs79538978	C	T	18	54960800	0.284	0.06183	0.0357	4.51e-06	3427	ebi-a-GCST90001541	Naive CD4+ %CD4+	GRCh37	0.00611869	21.0855
rs5767274	T	C	22	46980774	0.1592	0.03482	0.1228	4.97e-06	3427	ebi-a-GCST90001541	Naive CD4+ %CD4+	GRCh37	0.0060628	20.8918
rs6729741	T	A	2	118599600	-0.1485	0.02603	0.5459	1.24e-08	3395	ebi-a-GCST90001542	EM CD4+ AC	GRCh37	0.00949557	32.5273
rs17376950	C	G	3	60085026	-0.3012	0.06185	0.0479	1.16e-06	3395	ebi-a-GCST90001542	EM CD4+ AC	GRCh37	0.00693693	23.7014
rs7737130	A	C	5	123727627	0.2305	0.04943	0.0725	3.24e-06	3395	ebi-a-GCST90001542	EM CD4+ AC	GRCh37	0.00636426	21.7323
rs117563350	G	A	6	151699396	-0.3637	0.07298	0.0308	6.56e-07	3395	ebi-a-GCST90001542	EM CD4+ AC	GRCh37	0.00726229	24.8212
rs62447160	C	T	7	36527098	-0.1312	0.02669	0.6415	9.34e-07	3395	ebi-a-GCST90001542	EM CD4+ AC	GRCh37	0.00706725	24.1499
rs148709760	A	G	9	136923252	-0.3035	0.0642	0.0411	2.36e-06	3395	ebi-a-GCST90001542	EM CD4+ AC	GRCh37	0.0065397	22.3353
rs74010649	T	G	16	7400983	-0.2226	0.04815	0.076	3.9e-06	3395	ebi-a-GCST90001542	EM CD4+ AC	GRCh37	0.00625594	21.36
rs9967156	C	G	18	73833744	0.1203	0.02573	0.4315	3.07e-06	3395	ebi-a-GCST90001542	EM CD4+ AC	GRCh37	0.00639771	21.8472
rs9961909	C	T	18	49180597	-0.3209	0.06299	0.0439	3.68e-07	3395	ebi-a-GCST90001542	EM CD4+ AC	GRCh37	0.00758663	25.9382
rs78082758	G	A	22	26812132	-0.3978	0.08196	0.0247	1.27e-06	3395	ebi-a-GCST90001542	EM CD4+ AC	GRCh37	0.00689101	23.5434
rs114825362	C	G	1	101526164	-0.4464	0.08643	0.0201	2.55e-07	3427	ebi-a-GCST90001543	EM CD4+ %CD4+	GRCh37	0.00772392	26.6603
rs114348846	A	G	2	241731435	-0.135	0.02714	0.2628	6.93e-07	3427	ebi-a-GCST90001543	EM CD4+ %CD4+	GRCh37	0.00716819	24.7283
rs9267484	T	A	6	31505724	0.2057	0.04288	0.1729	1.67e-06	3427	ebi-a-GCST90001543	EM CD4+ %CD4+	GRCh37	0.00667019	22.9988
rs35900954	A	G	6	124439410	0.2059	0.04362	0.0848	2.43e-06	3427	ebi-a-GCST90001543	EM CD4+ %CD4+	GRCh37	0.00645971	22.2683
rs4959028	G	A	6	32383138	0.2111	0.03351	0.2288	3.35e-10	3427	ebi-a-GCST90001543	EM CD4+ %CD4+	GRCh37	0.0114476	39.662
rs7798224	C	G	7	103375873	-0.3626	0.07866	0.0251	4.18e-06	3427	ebi-a-GCST90001543	EM CD4+ %CD4+	GRCh37	0.00616239	21.237
rs28844071	A	C	8	127475071	0.1143	0.02439	0.4021	2.88e-06	3427	ebi-a-GCST90001543	EM CD4+ %CD4+	GRCh37	0.00636767	21.949
rs439782	A	G	8	68568325	0.155	0.03244	0.1698	1.84e-06	3427	ebi-a-GCST90001543	EM CD4+ %CD4+	GRCh37	0.00661765	22.8165
rs73060045	G	A	12	12168131	0.1986	0.03908	0.1023	3.93e-07	3427	ebi-a-GCST90001543	EM CD4+ %CD4+	GRCh37	0.00747954	25.8105
rs72744142	A	G	15	81518947	0.159	0.03367	0.15	2.44e-06	3427	ebi-a-GCST90001543	EM CD4+ %CD4+	GRCh37	0.00646513	22.2871
rs157386	A	G	17	19699121	0.1903	0.03972	0.1029	1.74e-06	3427	ebi-a-GCST90001543	EM CD4+ %CD4+	GRCh37	0.00665343	22.9406
rs6046769	G	A	20	20238128	-0.1192	0.02465	0.6265	1.38e-06	3427	ebi-a-GCST90001543	EM CD4+ %CD4+	GRCh37	0.00677721	23.3703
rs114825362	C	G	1	101526164	-0.4079	0.08462	0.0201	1.49e-06	3427	ebi-a-GCST90001544	EM CD4+ %T cell	GRCh37	0.00673461	23.2224
rs80060305	A	G	2	46131295	0.2599	0.05442	0.0499	1.87e-06	3427	ebi-a-GCST90001544	EM CD4+ %T cell	GRCh37	0.00661151	22.7951
rs58905133	G	A	2	38887964	0.1158	0.025	0.3528	3.79e-06	3427	ebi-a-GCST90001544	EM CD4+ %T cell	GRCh37	0.00622175	21.4429
rs113243185	C	G	6	32585071	0.2134	0.03693	0.1996	8.19e-09	3427	ebi-a-GCST90001544	EM CD4+ %T cell	GRCh37	0.0096495	33.3716
rs9267484	T	A	6	31505724	0.2376	0.0419	0.1729	1.55e-08	3427	ebi-a-GCST90001544	EM CD4+ %T cell	GRCh37	0.00929597	32.1374
rs3131014	A	G	6	31116627	-0.1537	0.03319	0.2101	3.76e-06	3427	ebi-a-GCST90001544	EM CD4+ %T cell	GRCh37	0.00621885	21.4328
rs7464374	A	G	8	144768532	-0.3674	0.07647	0.0231	1.62e-06	3427	ebi-a-GCST90001544	EM CD4+ %T cell	GRCh37	0.00669062	23.0697
rs387663	A	G	8	68568308	0.1688	0.03184	0.1681	1.22e-07	3427	ebi-a-GCST90001544	EM CD4+ %T cell	GRCh37	0.00813462	28.0896
rs72858657	C	T	11	14128767	-0.3023	0.06568	0.034	4.33e-06	3427	ebi-a-GCST90001544	EM CD4+ %T cell	GRCh37	0.00614355	21.1717
rs73189225	A	G	12	108927798	-0.1726	0.03685	0.1103	2.92e-06	3427	ebi-a-GCST90001544	EM CD4+ %T cell	GRCh37	0.00636094	21.9257
rs73060045	G	A	12	12168131	0.1787	0.03826	0.1023	3.13e-06	3427	ebi-a-GCST90001544	EM CD4+ %T cell	GRCh37	0.00632542	21.8025
rs2606175	T	A	15	88060366	-0.1206	0.02453	0.3513	9.23e-07	3427	ebi-a-GCST90001544	EM CD4+ %T cell	GRCh37	0.00700379	24.1572
rs17776339	A	T	15	43260378	0.2964	0.06349	0.0382	3.16e-06	3427	ebi-a-GCST90001544	EM CD4+ %T cell	GRCh37	0.00631944	21.7817
rs12712610	G	A	2	38897249	0.183	0.02834	0.2966	1.22e-10	3395	ebi-a-GCST90001545	TD CD4+ AC	GRCh37	0.0121328	41.6722
rs116761394	T	C	3	122030442	0.2448	0.05306	0.0627	4.08e-06	3395	ebi-a-GCST90001545	TD CD4+ AC	GRCh37	0.00623066	21.2732
rs3105008	T	C	8	96535247	-0.2777	0.05366	0.0613	2.42e-07	3395	ebi-a-GCST90001545	TD CD4+ AC	GRCh37	0.00782705	26.7667
rs1304374	A	G	21	32198368	-0.1207	0.02593	0.463	3.36e-06	3395	ebi-a-GCST90001545	TD CD4+ AC	GRCh37	0.00634172	21.6548
rs1897327	C	T	2	38966307	0.1478	0.02979	0.7505	7.36e-07	3427	ebi-a-GCST90001546	TD CD4+ %CD4+	GRCh37	0.00713158	24.6011
rs13024840	A	T	2	38895920	0.2065	0.02846	0.2578	4.89e-13	3427	ebi-a-GCST90001546	TD CD4+ %CD4+	GRCh37	0.0151299	52.6159
rs497623	C	T	3	170418340	-0.1797	0.03783	0.1153	2.12e-06	3427	ebi-a-GCST90001546	TD CD4+ %CD4+	GRCh37	0.00654123	22.5512
rs62400929	G	A	6	31159546	0.307	0.04769	0.1087	1.37e-10	3427	ebi-a-GCST90001546	TD CD4+ %CD4+	GRCh37	0.0119478	41.416
rs9501598	G	A	6	31853808	0.2256	0.04806	0.098	2.79e-06	3427	ebi-a-GCST90001546	TD CD4+ %CD4+	GRCh37	0.00638871	22.022
rs113243185	C	G	6	32585071	0.2773	0.03632	0.1996	2.88e-14	3427	ebi-a-GCST90001546	TD CD4+ %CD4+	GRCh37	0.0167251	58.2579
rs9501107	T	G	6	31392047	0.2124	0.03911	0.1503	6.06e-08	3427	ebi-a-GCST90001546	TD CD4+ %CD4+	GRCh37	0.00853292	29.4768
rs7075830	C	G	10	1091650	-0.2868	0.06028	0.0451	2.04e-06	3427	ebi-a-GCST90001546	TD CD4+ %CD4+	GRCh37	0.00656203	22.6234
rs10750395	A	G	11	99630378	-0.1252	0.02568	0.3742	1.14e-06	3427	ebi-a-GCST90001546	TD CD4+ %CD4+	GRCh37	0.00688815	23.7556
rs34977393	C	G	11	104086486	-0.3911	0.08478	0.0219	4.11e-06	3427	ebi-a-GCST90001546	TD CD4+ %CD4+	GRCh37	0.00617144	21.2684
rs4778983	C	T	15	82503078	-0.1281	0.0271	0.3108	2.36e-06	3427	ebi-a-GCST90001546	TD CD4+ %CD4+	GRCh37	0.00647774	22.3309
rs55633297	G	A	2	121565142	-0.2037	0.04328	0.091	2.62e-06	3427	ebi-a-GCST90001547	TD CD4+ %T cell	GRCh37	0.00642237	22.1388
rs1897327	C	T	2	38966307	0.1445	0.02959	0.7505	1.09e-06	3427	ebi-a-GCST90001547	TD CD4+ %T cell	GRCh37	0.00691067	23.8337
rs1509520	T	G	2	65076497	0.1924	0.03952	0.1069	1.17e-06	3427	ebi-a-GCST90001547	TD CD4+ %T cell	GRCh37	0.00686861	23.6877
rs13024840	A	T	2	38895920	0.2049	0.02827	0.2578	5.23e-13	3427	ebi-a-GCST90001547	TD CD4+ %T cell	GRCh37	0.0150977	52.5024
rs140596675	A	G	4	119558596	-0.1813	0.03918	0.1094	3.84e-06	3427	ebi-a-GCST90001547	TD CD4+ %T cell	GRCh37	0.00620937	21.4
rs113243185	C	G	6	32585071	0.2854	0.03605	0.1996	3.28e-15	3427	ebi-a-GCST90001547	TD CD4+ %T cell	GRCh37	0.0179602	62.6389
rs9501598	G	A	6	31853808	0.2415	0.04772	0.098	4.41e-07	3427	ebi-a-GCST90001547	TD CD4+ %T cell	GRCh37	0.00741798	25.5965
rs62400929	G	A	6	31159546	0.3169	0.04734	0.1087	2.55e-11	3427	ebi-a-GCST90001547	TD CD4+ %T cell	GRCh37	0.0129072	44.7852
rs9501107	T	G	6	31392047	0.2185	0.03884	0.1503	2e-08	3427	ebi-a-GCST90001547	TD CD4+ %T cell	GRCh37	0.00915036	31.6294
rs7075830	C	G	10	1091650	-0.2895	0.05987	0.0451	1.38e-06	3427	ebi-a-GCST90001547	TD CD4+ %T cell	GRCh37	0.00677659	23.3682
rs10750395	A	G	11	99630378	-0.1274	0.02551	0.3742	6.19e-07	3427	ebi-a-GCST90001547	TD CD4+ %T cell	GRCh37	0.00722528	24.9267
rs78389248	A	G	3	29218896	-0.2957	0.05835	0.0421	4.23e-07	3395	ebi-a-GCST90001548	CM CD8br AC	GRCh37	0.00750772	25.6664
rs78805150	A	T	5	52037812	-0.2907	0.06085	0.0378	1.84e-06	3395	ebi-a-GCST90001548	CM CD8br AC	GRCh37	0.00667758	22.8094
rs80120480	A	C	6	31411457	-0.227	0.04561	0.0857	6.81e-07	3395	ebi-a-GCST90001548	CM CD8br AC	GRCh37	0.00724327	24.7557
rs57031530	T	C	6	97286991	0.1417	0.03035	0.1971	3.16e-06	3395	ebi-a-GCST90001548	CM CD8br AC	GRCh37	0.00637974	21.7854
rs149060712	G	A	8	60906565	0.361	0.07686	0.0259	2.75e-06	3395	ebi-a-GCST90001548	CM CD8br AC	GRCh37	0.00645596	22.0474
rs12149562	C	T	16	12222651	-0.1945	0.04148	0.09	2.85e-06	3395	ebi-a-GCST90001548	CM CD8br AC	GRCh37	0.00643455	21.9738
rs78160658	T	C	16	4623421	-0.2599	0.05027	0.0586	2.47e-07	3395	ebi-a-GCST90001548	CM CD8br AC	GRCh37	0.00781176	26.714
rs62047982	T	C	16	53154832	-0.1186	0.02366	0.4717	5.72e-07	3395	ebi-a-GCST90001548	CM CD8br AC	GRCh37	0.00734679	25.1122
rs9924010	A	G	16	7398995	-0.2046	0.04192	0.0851	1.11e-06	3395	ebi-a-GCST90001548	CM CD8br AC	GRCh37	0.00696775	23.8074
rs6073949	A	G	20	44531878	-0.1168	0.02485	0.6521	2.69e-06	3395	ebi-a-GCST90001548	CM CD8br AC	GRCh37	0.00646511	22.0789
rs61735519	C	G	22	45749966	0.2852	0.05861	0.0415	1.2e-06	3395	ebi-a-GCST90001548	CM CD8br AC	GRCh37	0.00692624	23.6646
rs74559159	A	G	1	3835304	-0.3646	0.07643	0.0274	1.92e-06	3427	ebi-a-GCST90001549	CM CD8br %CD8br	GRCh37	0.00659655	22.7432
rs75518360	T	C	1	14881805	0.4829	0.09427	0.0177	3.18e-07	3427	ebi-a-GCST90001549	CM CD8br %CD8br	GRCh37	0.00759872	26.2249
rs55699240	C	G	2	113838725	-0.16	0.03188	0.1936	5.49e-07	3427	ebi-a-GCST90001549	CM CD8br %CD8br	GRCh37	0.0072964	25.1739
rs67145759	G	A	2	38902624	-0.1373	0.02976	0.2305	4.13e-06	3427	ebi-a-GCST90001549	CM CD8br %CD8br	GRCh37	0.00617266	21.2727
rs183732116	A	G	2	168003021	0.3128	0.06665	0.0427	2.8e-06	3427	ebi-a-GCST90001549	CM CD8br %CD8br	GRCh37	0.00638612	22.013
rs116515477	G	A	3	68134416	0.4004	0.0829	0.0239	1.42e-06	3427	ebi-a-GCST90001549	CM CD8br %CD8br	GRCh37	0.00676112	23.3145
rs66550246	G	A	3	159822228	-0.1351	0.02946	0.2454	4.67e-06	3427	ebi-a-GCST90001549	CM CD8br %CD8br	GRCh37	0.00609922	21.018
rs4868220	G	A	5	172266325	-0.113	0.02463	0.5455	4.62e-06	3427	ebi-a-GCST90001549	CM CD8br %CD8br	GRCh37	0.00610456	21.0366
rs62463257	T	C	7	71923809	-0.1193	0.02506	0.5225	2.03e-06	3427	ebi-a-GCST90001549	CM CD8br %CD8br	GRCh37	0.00656965	22.6498
rs35069110	A	G	7	157454257	-0.1233	0.02478	0.4613	6.84e-07	3427	ebi-a-GCST90001549	CM CD8br %CD8br	GRCh37	0.00717271	24.744
rs78845536	G	T	9	10866626	0.3273	0.07107	0.0321	4.27e-06	3427	ebi-a-GCST90001549	CM CD8br %CD8br	GRCh37	0.00615072	21.1966
rs192829014	A	G	9	5750067	0.5404	0.1169	0.0109	3.96e-06	3427	ebi-a-GCST90001549	CM CD8br %CD8br	GRCh37	0.00619709	21.3574
rs350280	G	A	16	12231997	-0.1208	0.02566	0.4316	2.64e-06	3427	ebi-a-GCST90001549	CM CD8br %CD8br	GRCh37	0.0064255	22.1497
rs62047982	T	C	16	53154832	-0.1224	0.02487	0.4721	8.98e-07	3427	ebi-a-GCST90001549	CM CD8br %CD8br	GRCh37	0.0070184	24.2079
rs2866112	C	G	19	54310961	-0.2005	0.04054	0.8971	7.93e-07	3427	ebi-a-GCST90001549	CM CD8br %CD8br	GRCh37	0.00708693	24.446
rs2840005	C	T	19	56314899	0.1519	0.03237	0.1722	2.79e-06	3427	ebi-a-GCST90001549	CM CD8br %CD8br	GRCh37	0.00638461	22.0078
rs2424193	G	A	20	18417321	0.3458	0.07126	0.0308	1.28e-06	3427	ebi-a-GCST90001549	CM CD8br %CD8br	GRCh37	0.00682449	23.5345
rs10865142	C	T	2	38892836	-0.1296	0.02672	0.3097	1.28e-06	3427	ebi-a-GCST90001550	CM CD8br %T cell	GRCh37	0.00681792	23.5117
rs78708224	C	T	7	26455241	0.1577	0.03445	0.1512	4.85e-06	3427	ebi-a-GCST90001550	CM CD8br %T cell	GRCh37	0.00607748	20.9426
rs35069110	A	G	7	157454257	-0.117	0.0244	0.4613	1.69e-06	3427	ebi-a-GCST90001550	CM CD8br %T cell	GRCh37	0.0066646	22.9794
rs75442393	A	C	8	2918034	-0.2129	0.04505	0.0778	2.39e-06	3427	ebi-a-GCST90001550	CM CD8br %T cell	GRCh37	0.0064748	22.3207
rs173262	T	C	16	12230161	-0.1242	0.02527	0.4116	9.31e-07	3427	ebi-a-GCST90001550	CM CD8br %T cell	GRCh37	0.00699952	24.1423
rs140690408	T	C	16	53339004	-0.1238	0.02581	0.3637	1.69e-06	3427	ebi-a-GCST90001550	CM CD8br %T cell	GRCh37	0.00666876	22.9939
rs61735519	C	G	22	45749966	0.292	0.06037	0.0417	1.38e-06	3427	ebi-a-GCST90001550	CM CD8br %T cell	GRCh37	0.00678039	23.3814
rs2629830	G	C	1	114684259	-0.1096	0.02328	0.8445	2.63e-06	3395	ebi-a-GCST90001551	Naive CD8br AC	GRCh37	0.00648618	22.1513
rs78908164	T	G	2	127884901	0.1859	0.03831	0.0533	1.28e-06	3395	ebi-a-GCST90001551	Naive CD8br AC	GRCh37	0.006888	23.5331
rs10178070	C	T	2	18727639	-0.1229	0.02671	0.115	4.4e-06	3395	ebi-a-GCST90001551	Naive CD8br AC	GRCh37	0.0061975	21.1592
rs79752907	T	C	2	237010723	-0.08848	0.01845	0.3289	1.69e-06	3395	ebi-a-GCST90001551	Naive CD8br AC	GRCh37	0.00672861	22.9848
rs4849134	G	A	2	111615015	0.1004	0.0178	0.6455	1.86e-08	3395	ebi-a-GCST90001551	Naive CD8br AC	GRCh37	0.00928404	31.7959
rs28465400	T	C	6	29839523	0.1395	0.02832	0.1417	8.74e-07	3395	ebi-a-GCST90001551	Naive CD8br AC	GRCh37	0.00709626	24.2497
rs1150829	T	C	6	587532	-0.08657	0.01874	0.7244	4e-06	3395	ebi-a-GCST90001551	Naive CD8br AC	GRCh37	0.00624647	21.3275
rs2853995	C	T	6	31333019	-0.1563	0.02983	0.109	1.71e-07	3395	ebi-a-GCST90001551	Naive CD8br AC	GRCh37	0.00802184	27.4382
rs12555210	G	A	9	33428882	0.1409	0.03006	0.0887	2.9e-06	3395	ebi-a-GCST90001551	Naive CD8br AC	GRCh37	0.00642988	21.9578
rs12420840	G	A	11	126523412	0.1387	0.02921	0.0931	2.13e-06	3395	ebi-a-GCST90001551	Naive CD8br AC	GRCh37	0.00659744	22.5338
rs34099171	T	A	12	79413333	0.303	0.06613	0.0168	4.78e-06	3395	ebi-a-GCST90001551	Naive CD8br AC	GRCh37	0.0061457	20.9813
rs113911480	G	T	14	29113167	0.2391	0.04742	0.0314	4.83e-07	3395	ebi-a-GCST90001551	Naive CD8br AC	GRCh37	0.00743286	25.4086
rs17685199	C	A	15	36405909	-0.1058	0.02156	0.1817	9.57e-07	3395	ebi-a-GCST90001551	Naive CD8br AC	GRCh37	0.00704311	24.0668
rs11652705	G	A	17	41761741	-0.116	0.02274	0.1705	3.6e-07	3395	ebi-a-GCST90001551	Naive CD8br AC	GRCh37	0.0076064	26.0063
rs62065924	A	T	17	39984813	0.1577	0.03367	0.0688	2.93e-06	3395	ebi-a-GCST90001551	Naive CD8br AC	GRCh37	0.00642008	21.9241
rs62229789	T	C	20	50100758	-0.2553	0.05033	0.0286	4.14e-07	3395	ebi-a-GCST90001551	Naive CD8br AC	GRCh37	0.00752192	25.7153
rs4658869	C	G	1	243020284	0.2183	0.04757	0.0407	4.62e-06	3427	ebi-a-GCST90001552	Naive CD8br %CD8br	GRCh37	0.00610754	21.0469
rs2629824	G	A	1	114687316	-0.1251	0.02406	0.8226	2.12e-07	3427	ebi-a-GCST90001552	Naive CD8br %CD8br	GRCh37	0.00782702	27.019
rs1533299	T	C	2	111616141	0.09386	0.01904	0.3786	8.57e-07	3427	ebi-a-GCST90001552	Naive CD8br %CD8br	GRCh37	0.00704116	24.287
rs1064086	A	G	2	237034061	-0.1062	0.01937	0.328	4.56e-08	3427	ebi-a-GCST90001552	Naive CD8br %CD8br	GRCh37	0.00869527	30.0425
rs9792050	T	G	7	31164655	-0.1443	0.03069	0.8995	2.68e-06	3427	ebi-a-GCST90001552	Naive CD8br %CD8br	GRCh37	0.00640962	22.0946
rs117111088	T	C	7	8319424	0.1693	0.03644	0.0697	3.52e-06	3427	ebi-a-GCST90001552	Naive CD8br %CD8br	GRCh37	0.00625916	21.5727
rs9577271	G	A	13	114096507	0.1098	0.02393	0.1819	4.64e-06	3427	ebi-a-GCST90001552	Naive CD8br %CD8br	GRCh37	0.00610584	21.041
rs1879612	C	T	15	99398708	0.08333	0.01818	0.4765	4.75e-06	3427	ebi-a-GCST90001552	Naive CD8br %CD8br	GRCh37	0.00609322	20.9972
rs5011724	C	T	17	41759061	-0.09626	0.01996	0.3208	1.49e-06	3427	ebi-a-GCST90001552	Naive CD8br %CD8br	GRCh37	0.00674092	23.2443
rs8067835	G	A	17	31363767	0.1025	0.02227	0.2155	4.35e-06	3427	ebi-a-GCST90001552	Naive CD8br %CD8br	GRCh37	0.00614351	21.1716
rs275837	A	C	19	48876190	-0.09028	0.01945	0.6472	3.58e-06	3427	ebi-a-GCST90001552	Naive CD8br %CD8br	GRCh37	0.00624753	21.5323
rs118003243	C	T	21	43795055	0.3428	0.07388	0.016	3.63e-06	3427	ebi-a-GCST90001552	Naive CD8br %CD8br	GRCh37	0.00624301	21.5166
rs13386443	G	A	2	111722118	0.07817	0.01705	0.4758	4.71e-06	3427	ebi-a-GCST90001553	Naive CD8br %T cell	GRCh37	0.00609624	21.0077
rs10183338	T	G	2	111610816	0.1206	0.02163	0.1892	2.66e-08	3427	ebi-a-GCST90001553	Naive CD8br %T cell	GRCh37	0.00898971	31.0691
rs1064086	A	G	2	237034061	-0.08993	0.01765	0.328	3.67e-07	3427	ebi-a-GCST90001553	Naive CD8br %T cell	GRCh37	0.00751845	25.9458
rs6833962	T	C	4	103558731	-0.1199	0.02335	0.1547	2.97e-07	3427	ebi-a-GCST90001553	Naive CD8br %T cell	GRCh37	0.00763522	26.3518
rs10474365	T	C	5	90986313	0.1374	0.02986	0.091	4.35e-06	3427	ebi-a-GCST90001553	Naive CD8br %T cell	GRCh37	0.00614051	21.1612
rs73404248	A	G	6	31410352	-0.1427	0.02969	0.1129	1.61e-06	3427	ebi-a-GCST90001553	Naive CD8br %T cell	GRCh37	0.0066957	23.0873
rs116562707	G	A	6	31360602	0.3952	0.06626	0.0191	2.71e-09	3427	ebi-a-GCST90001553	Naive CD8br %T cell	GRCh37	0.0102738	35.5531
rs8180936	T	C	8	61151574	0.0837	0.01785	0.6698	2.83e-06	3427	ebi-a-GCST90001553	Naive CD8br %T cell	GRCh37	0.00637504	21.9746
rs75368383	C	T	8	144789624	0.244	0.052	0.0266	2.8e-06	3427	ebi-a-GCST90001553	Naive CD8br %T cell	GRCh37	0.00638377	22.0049
rs12555210	G	A	9	33428882	0.1558	0.0299	0.089	1.98e-07	3427	ebi-a-GCST90001553	Naive CD8br %T cell	GRCh37	0.00786052	27.1356
rs4764066	C	T	12	14385601	-0.1128	0.02462	0.8665	4.76e-06	3427	ebi-a-GCST90001553	Naive CD8br %T cell	GRCh37	0.00608802	20.9792
rs11843149	C	T	13	24258336	0.09414	0.02024	0.2256	3.42e-06	3427	ebi-a-GCST90001553	Naive CD8br %T cell	GRCh37	0.00627307	21.6209
rs17685199	C	A	15	36405909	-0.1005	0.02146	0.1819	2.93e-06	3427	ebi-a-GCST90001553	Naive CD8br %T cell	GRCh37	0.00635899	21.9189
rs112725843	T	C	16	28238440	0.1191	0.02489	0.1326	1.79e-06	3427	ebi-a-GCST90001553	Naive CD8br %T cell	GRCh37	0.00663694	22.8834
rs11652705	G	A	17	41761741	-0.1202	0.02264	0.1707	1.16e-07	3427	ebi-a-GCST90001553	Naive CD8br %T cell	GRCh37	0.00815801	28.171
rs34742163	C	G	17	3040277	0.09839	0.02139	0.2041	4.39e-06	3427	ebi-a-GCST90001553	Naive CD8br %T cell	GRCh37	0.00613611	21.1459
rs8067835	G	A	17	31363767	0.1064	0.02026	0.2155	1.6e-07	3427	ebi-a-GCST90001553	Naive CD8br %T cell	GRCh37	0.00798379	27.5645
rs11166573	A	G	1	101733861	-0.1203	0.02612	0.4127	4.25e-06	3395	ebi-a-GCST90001554	EM CD8br AC	GRCh37	0.00620926	21.1997
rs58905133	G	A	2	38887964	0.1375	0.02754	0.353	6.19e-07	3395	ebi-a-GCST90001554	EM CD8br AC	GRCh37	0.00728888	24.9127
rs113985770	A	G	2	210377930	-0.6238	0.133	0.0103	2.85e-06	3395	ebi-a-GCST90001554	EM CD8br AC	GRCh37	0.00643788	21.9853
rs2378966	T	C	4	179936308	0.1277	0.0258	0.539	7.85e-07	3395	ebi-a-GCST90001554	EM CD8br AC	GRCh37	0.0071644	24.4842
rs13187183	C	T	5	117976098	-0.2346	0.04655	0.0841	4.9e-07	3395	ebi-a-GCST90001554	EM CD8br AC	GRCh37	0.00742574	25.384
rs9382165	G	A	6	52836410	0.236	0.04837	0.0761	1.11e-06	3395	ebi-a-GCST90001554	EM CD8br AC	GRCh37	0.00696302	23.7912
rs11153123	G	A	6	109038333	-0.1435	0.03074	0.2296	3.15e-06	3395	ebi-a-GCST90001554	EM CD8br AC	GRCh37	0.0063779	21.7791
rs3130685	T	C	6	31206206	0.1803	0.03185	0.3439	1.62e-08	3395	ebi-a-GCST90001554	EM CD8br AC	GRCh37	0.00935088	32.027
rs593435	T	C	7	132417404	0.1235	0.02599	0.5351	2.11e-06	3395	ebi-a-GCST90001554	EM CD8br AC	GRCh37	0.00660698	22.5666
rs73195098	A	C	7	112571685	0.373	0.0791	0.0277	2.51e-06	3395	ebi-a-GCST90001554	EM CD8br AC	GRCh37	0.00650713	22.2233
rs1183901	C	T	10	90231718	-0.1356	0.02714	0.5872	6.17e-07	3395	ebi-a-GCST90001554	EM CD8br AC	GRCh37	0.00729925	24.9485
rs143237141	A	G	22	45176439	0.3181	0.06864	0.0365	3.71e-06	3395	ebi-a-GCST90001554	EM CD8br AC	GRCh37	0.00628629	21.4643
rs60220946	T	C	1	193505625	-0.3401	0.07363	0.0212	3.99e-06	3427	ebi-a-GCST90001555	EM CD8br %CD8br	GRCh37	0.0061872	21.3231
rs28578699	C	A	2	38899155	-0.16	0.02234	0.3669	9.44e-13	3427	ebi-a-GCST90001555	EM CD8br %CD8br	GRCh37	0.0147471	51.2649
rs116760504	A	C	3	47546791	-0.2168	0.04308	0.0696	5.09e-07	3427	ebi-a-GCST90001555	EM CD8br %CD8br	GRCh37	0.00733593	25.3113
rs7709566	G	T	5	117881168	-0.1251	0.02685	0.1913	3.3e-06	3427	ebi-a-GCST90001555	EM CD8br %CD8br	GRCh37	0.00629462	21.6956
rs146969910	C	T	5	171664213	0.3142	0.06689	0.0267	2.75e-06	3427	ebi-a-GCST90001555	EM CD8br %CD8br	GRCh37	0.00639718	22.0514
rs148770451	T	C	6	26044129	0.3999	0.08145	0.0198	9.56e-07	3427	ebi-a-GCST90001555	EM CD8br %CD8br	GRCh37	0.00698494	24.0917
rs7867019	T	A	9	13378083	-0.2268	0.04926	0.0471	4.28e-06	3427	ebi-a-GCST90001555	EM CD8br %CD8br	GRCh37	0.00614759	21.1857
rs14067	G	A	13	114110660	-0.1156	0.02505	0.234	4.1e-06	3427	ebi-a-GCST90001555	EM CD8br %CD8br	GRCh37	0.00617584	21.2837
rs4473273	C	T	18	27999885	0.1109	0.02246	0.6526	8.29e-07	3427	ebi-a-GCST90001555	EM CD8br %CD8br	GRCh37	0.007064	24.3663
rs58905133	G	A	2	38887964	0.1775	0.02609	0.3528	1.19e-11	3427	ebi-a-GCST90001556	EM CD8br %T cell	GRCh37	0.0133263	46.2589
rs4507432	G	A	4	1748200	0.1582	0.03036	0.7794	1.99e-07	3427	ebi-a-GCST90001556	EM CD8br %T cell	GRCh37	0.00786082	27.1366
rs1583072	G	A	5	118002423	-0.1301	0.02836	0.2604	4.67e-06	3427	ebi-a-GCST90001556	EM CD8br %T cell	GRCh37	0.00610336	21.0324
rs111551789	A	G	6	29720277	0.4285	0.09279	0.0204	4.01e-06	3427	ebi-a-GCST90001556	EM CD8br %T cell	GRCh37	0.00618431	21.3131
rs7496	T	C	6	52842839	0.2725	0.05671	0.0489	1.6e-06	3427	ebi-a-GCST90001556	EM CD8br %T cell	GRCh37	0.00669242	23.076
rs7583259	G	C	2	38921934	0.2816	0.02555	0.5024	8.64e-28	3395	ebi-a-GCST90001557	TD CD8br AC	GRCh37	0.0345443	121.402
rs6707421	G	A	2	38897781	0.1912	0.02822	0.3009	1.45e-11	3395	ebi-a-GCST90001557	TD CD8br AC	GRCh37	0.013341	45.8781
rs56669682	A	C	4	136465712	0.2215	0.04832	0.0756	4.72e-06	3395	ebi-a-GCST90001557	TD CD8br AC	GRCh37	0.0061514	21.0009
rs12352819	T	C	9	133271663	-0.3715	0.07868	0.0277	2.42e-06	3395	ebi-a-GCST90001557	TD CD8br AC	GRCh37	0.00652389	22.2809
rs561315248	A	G	10	68624972	0.1928	0.03862	0.1311	6.25e-07	3395	ebi-a-GCST90001557	TD CD8br AC	GRCh37	0.00728741	24.9077
rs7989683	T	C	13	96304050	-0.2482	0.0532	0.9393	3.21e-06	3395	ebi-a-GCST90001557	TD CD8br AC	GRCh37	0.00637038	21.7533
rs4796089	C	T	17	33814758	-0.1756	0.03821	0.134	4.44e-06	3395	ebi-a-GCST90001557	TD CD8br AC	GRCh37	0.00618247	21.1076
rs2837838	G	A	21	42191862	0.2286	0.04869	0.9264	2.77e-06	3395	ebi-a-GCST90001557	TD CD8br AC	GRCh37	0.00645093	22.0301
rs118009051	G	C	21	17079538	0.3408	0.07431	0.0311	4.69e-06	3395	ebi-a-GCST90001557	TD CD8br AC	GRCh37	0.00615719	21.0208
rs79479105	T	C	1	213569604	0.1774	0.03737	0.1255	2.13e-06	3427	ebi-a-GCST90001558	TD CD8br %CD8br	GRCh37	0.00653282	22.522
rs113702891	A	G	1	9586393	-0.1459	0.03145	0.1926	3.61e-06	3427	ebi-a-GCST90001558	TD CD8br %CD8br	GRCh37	0.00624074	21.5088
rs13023673	C	T	2	38594483	0.1837	0.03302	0.1792	2.87e-08	3427	ebi-a-GCST90001558	TD CD8br %CD8br	GRCh37	0.00895046	30.9322
rs79827501	T	G	2	38431267	-0.3142	0.04765	0.0732	4.97e-11	3427	ebi-a-GCST90001558	TD CD8br %CD8br	GRCh37	0.0125284	43.4543
rs7583259	G	C	2	38921934	0.352	0.02426	0.5023	2.39e-46	3427	ebi-a-GCST90001558	TD CD8br %CD8br	GRCh37	0.0578759	210.402
rs6707421	G	A	2	38897781	0.246	0.02696	0.3011	1.21e-19	3427	ebi-a-GCST90001558	TD CD8br %CD8br	GRCh37	0.0237187	83.2103
rs561315248	A	G	10	68624972	0.1906	0.03711	0.1309	2.94e-07	3427	ebi-a-GCST90001558	TD CD8br %CD8br	GRCh37	0.0076387	26.3639
rs56995664	C	T	17	71799960	-0.1994	0.04282	0.0878	3.32e-06	3427	ebi-a-GCST90001558	TD CD8br %CD8br	GRCh37	0.00628787	21.6722
rs77511728	C	T	17	2170021	-0.2461	0.05044	0.0657	1.12e-06	3427	ebi-a-GCST90001558	TD CD8br %CD8br	GRCh37	0.00689847	23.7914
rs13023673	C	T	2	38594483	0.1566	0.03366	0.1792	3.4e-06	3427	ebi-a-GCST90001559	TD CD8br %T cell	GRCh37	0.00627635	21.6323
rs6707421	G	A	2	38897781	0.1972	0.02757	0.3011	1.03e-12	3427	ebi-a-GCST90001559	TD CD8br %T cell	GRCh37	0.0147093	51.1313
rs7583259	G	C	2	38921934	0.3014	0.02491	0.5023	5.06e-33	3427	ebi-a-GCST90001559	TD CD8br %T cell	GRCh37	0.0409692	146.314
rs79827501	T	G	2	38431267	-0.2555	0.04862	0.0732	1.56e-07	3427	ebi-a-GCST90001559	TD CD8br %T cell	GRCh37	0.00799378	27.5993
rs561315248	A	G	10	68624972	0.1814	0.03779	0.1309	1.66e-06	3427	ebi-a-GCST90001559	TD CD8br %T cell	GRCh37	0.00667877	23.0286
rs28621553	A	G	17	71801578	-0.2085	0.04357	0.0878	1.78e-06	3427	ebi-a-GCST90001559	TD CD8br %T cell	GRCh37	0.0066379	22.8867
rs3865240	G	A	17	1991460	0.1278	0.02709	0.6878	2.46e-06	3427	ebi-a-GCST90001559	TD CD8br %T cell	GRCh37	0.00645236	22.2428
rs28578699	C	A	2	38899155	0.1216	0.02273	0.3664	9.48e-08	3395	ebi-a-GCST90001560	CD45RA+ CD8br AC	GRCh37	0.00835955	28.6031
rs114799586	T	C	5	27430294	0.2664	0.05548	0.0396	1.64e-06	3395	ebi-a-GCST90001560	CD45RA+ CD8br AC	GRCh37	0.00674553	23.043
rs3104369	C	T	6	32602482	0.1747	0.02866	0.7732	1.22e-09	3395	ebi-a-GCST90001560	CD45RA+ CD8br AC	GRCh37	0.010826	37.1345
rs6943221	A	T	7	10075089	0.1253	0.02717	0.2028	4.11e-06	3395	ebi-a-GCST90001560	CD45RA+ CD8br AC	GRCh37	0.00622545	21.2553
rs1550856	G	A	8	117805397	-0.1222	0.02651	0.7779	4.16e-06	3395	ebi-a-GCST90001560	CD45RA+ CD8br AC	GRCh37	0.00621976	21.2357
rs11110042	T	C	12	100186724	0.1248	0.02717	0.204	4.52e-06	3395	ebi-a-GCST90001560	CD45RA+ CD8br AC	GRCh37	0.00617617	21.086
rs62077212	C	T	18	27887990	0.1285	0.02492	0.2498	2.65e-07	3395	ebi-a-GCST90001560	CD45RA+ CD8br AC	GRCh37	0.0077711	26.5738
rs2837838	G	A	21	42191862	0.1995	0.04112	0.9264	1.28e-06	3395	ebi-a-GCST90001560	CD45RA+ CD8br AC	GRCh37	0.00688556	23.5247
rs190023756	A	G	1	199471227	0.5352	0.1057	0.0101	4.28e-07	3427	ebi-a-GCST90001561	CD45RA+ CD8br %CD8br	GRCh37	0.00742559	25.6229
rs28578699	C	A	2	38899155	0.174	0.02238	0.3669	9.93e-15	3427	ebi-a-GCST90001561	CD45RA+ CD8br %CD8br	GRCh37	0.0173329	60.4122
rs115475145	C	T	4	148303054	0.3476	0.07361	0.0238	2.43e-06	3427	ebi-a-GCST90001561	CD45RA+ CD8br %CD8br	GRCh37	0.0064648	22.286
rs146969910	C	T	5	171664213	-0.3103	0.06712	0.0267	3.94e-06	3427	ebi-a-GCST90001561	CD45RA+ CD8br %CD8br	GRCh37	0.00619791	21.3602
rs140764369	A	G	5	120985438	0.2369	0.05118	0.0463	3.82e-06	3427	ebi-a-GCST90001561	CD45RA+ CD8br %CD8br	GRCh37	0.00621311	21.4129
rs148770451	T	C	6	26044129	-0.404	0.08172	0.0198	8.04e-07	3427	ebi-a-GCST90001561	CD45RA+ CD8br %CD8br	GRCh37	0.00708118	24.426
rs117900773	T	C	11	97410635	0.3649	0.07955	0.0179	4.67e-06	3427	ebi-a-GCST90001561	CD45RA+ CD8br %CD8br	GRCh37	0.00610232	21.0288
rs14067	G	A	13	114110660	0.119	0.02513	0.234	2.28e-06	3427	ebi-a-GCST90001561	CD45RA+ CD8br %CD8br	GRCh37	0.00650073	22.4107
rs4473273	C	T	18	27999885	-0.1103	0.02253	0.6526	1.04e-06	3427	ebi-a-GCST90001561	CD45RA+ CD8br %CD8br	GRCh37	0.00694525	23.9538
rs12958506	T	G	18	75239395	0.4162	0.0905	0.9854	4.39e-06	3427	ebi-a-GCST90001561	CD45RA+ CD8br %CD8br	GRCh37	0.00613368	21.1375
rs7583259	G	C	2	38921934	0.2378	0.02213	0.5023	1.64e-26	3427	ebi-a-GCST90001562	CD45RA+ CD8br %T cell	GRCh37	0.0325953	115.4
rs6707421	G	A	2	38897781	0.1592	0.02442	0.3011	8.11e-11	3427	ebi-a-GCST90001562	CD45RA+ CD8br %T cell	GRCh37	0.0122498	42.4758
rs191749866	C	T	2	39603005	0.4924	0.107	0.0107	4.36e-06	3427	ebi-a-GCST90001562	CD45RA+ CD8br %T cell	GRCh37	0.00614156	21.1648
rs181615229	C	A	3	2937455	0.2292	0.04952	0.0525	3.82e-06	3427	ebi-a-GCST90001562	CD45RA+ CD8br %T cell	GRCh37	0.00621223	21.4099
rs140811183	A	G	4	135317580	-0.4375	0.09313	0.0136	2.73e-06	3427	ebi-a-GCST90001562	CD45RA+ CD8br %T cell	GRCh37	0.00639845	22.0558
rs2596459	T	G	6	31417540	0.1499	0.02649	0.5099	1.65e-08	3427	ebi-a-GCST90001562	CD45RA+ CD8br %T cell	GRCh37	0.00925734	32.0026
rs71569429	T	C	6	164449966	0.2816	0.05676	0.0403	7.31e-07	3427	ebi-a-GCST90001562	CD45RA+ CD8br %T cell	GRCh37	0.00713113	24.5995
rs6943827	A	G	7	41966718	-0.1017	0.02216	0.5156	4.66e-06	3427	ebi-a-GCST90001562	CD45RA+ CD8br %T cell	GRCh37	0.0061084	21.0498
rs8180936	T	C	8	61151574	0.1123	0.02344	0.6698	1.74e-06	3427	ebi-a-GCST90001562	CD45RA+ CD8br %T cell	GRCh37	0.00665321	22.9399
rs11629948	A	T	15	65376824	0.1585	0.03288	0.1358	1.49e-06	3427	ebi-a-GCST90001562	CD45RA+ CD8br %T cell	GRCh37	0.00673513	23.2242
rs79039330	T	G	17	43385620	0.1393	0.02929	0.1716	2.07e-06	3427	ebi-a-GCST90001562	CD45RA+ CD8br %T cell	GRCh37	0.00655681	22.6053
rs62107683	G	C	2	8430901	-0.2083	0.04497	0.0712	3.76e-06	3427	ebi-a-GCST90001564	CM DN (CD4-CD8-) %DN	GRCh37	0.00622169	21.4427
rs13439307	A	G	8	123030662	-0.2629	0.05554	0.0465	2.29e-06	3427	ebi-a-GCST90001564	CM DN (CD4-CD8-) %DN	GRCh37	0.00649569	22.3932
rs77759734	T	C	18	56943484	0.5006	0.0974	0.0147	2.9e-07	3427	ebi-a-GCST90001564	CM DN (CD4-CD8-) %DN	GRCh37	0.00764918	26.4004
rs60174111	C	T	20	20107611	0.2665	0.05815	0.0432	4.74e-06	3427	ebi-a-GCST90001564	CM DN (CD4-CD8-) %DN	GRCh37	0.00609154	20.9914
rs2363876	T	C	1	61776742	0.1288	0.02635	0.226	1.08e-06	3427	ebi-a-GCST90001565	CM DN (CD4-CD8-) %T cell	GRCh37	0.00692371	23.879
rs10976338	C	G	9	7510150	-0.3243	0.06286	0.0312	2.62e-07	3427	ebi-a-GCST90001565	CM DN (CD4-CD8-) %T cell	GRCh37	0.00770675	26.6006
rs78905646	A	G	2	189898847	0.3132	0.06629	0.0233	2.4e-06	3395	ebi-a-GCST90001566	Naive DN (CD4-CD8-) AC	GRCh37	0.00653223	22.3096
rs1348953	A	G	2	84213945	-0.4473	0.09644	0.0106	3.65e-06	3395	ebi-a-GCST90001566	Naive DN (CD4-CD8-) AC	GRCh37	0.00629652	21.4995
rs3819288	C	T	6	31322694	-0.1841	0.03898	0.1029	2.43e-06	3395	ebi-a-GCST90001566	Naive DN (CD4-CD8-) AC	GRCh37	0.0065274	22.293
rs2523614	C	T	6	31320654	-0.1356	0.02583	0.2641	1.62e-07	3395	ebi-a-GCST90001566	Naive DN (CD4-CD8-) AC	GRCh37	0.00805229	27.5432
rs73061672	A	T	7	8326430	0.1925	0.04146	0.0636	3.54e-06	3395	ebi-a-GCST90001566	Naive DN (CD4-CD8-) AC	GRCh37	0.00630978	21.545
rs7036108	A	G	9	107284126	0.1027	0.02107	0.3542	1.14e-06	3395	ebi-a-GCST90001566	Naive DN (CD4-CD8-) AC	GRCh37	0.00694934	23.7441
rs35761894	G	A	13	70921568	0.1429	0.02824	0.1529	4.44e-07	3395	ebi-a-GCST90001566	Naive DN (CD4-CD8-) AC	GRCh37	0.00748569	25.5905
rs113911480	G	T	14	29113167	0.2769	0.05655	0.0314	1.02e-06	3395	ebi-a-GCST90001566	Naive DN (CD4-CD8-) AC	GRCh37	0.00701269	23.9621
rs12907798	T	C	15	36349479	-0.1339	0.02765	0.1535	1.34e-06	3395	ebi-a-GCST90001566	Naive DN (CD4-CD8-) AC	GRCh37	0.00686027	23.4377
rs332818	G	A	1	61679283	0.1138	0.02267	0.5573	5.41e-07	3427	ebi-a-GCST90001567	Naive DN (CD4-CD8-) %DN	GRCh37	0.00729938	25.1842
rs141935759	A	G	6	145631468	0.494	0.1072	0.0108	4.24e-06	3427	ebi-a-GCST90001567	Naive DN (CD4-CD8-) %DN	GRCh37	0.00615839	21.2232
rs148768795	A	G	6	150715047	0.3892	0.08116	0.0198	1.69e-06	3427	ebi-a-GCST90001567	Naive DN (CD4-CD8-) %DN	GRCh37	0.00666566	22.9831
rs140929446	A	C	7	57131203	-0.2442	0.04996	0.0598	1.07e-06	3427	ebi-a-GCST90001567	Naive DN (CD4-CD8-) %DN	GRCh37	0.00692333	23.8777
rs12537183	C	T	7	153543926	-0.1284	0.02733	0.2221	2.73e-06	3427	ebi-a-GCST90001567	Naive DN (CD4-CD8-) %DN	GRCh37	0.00639954	22.0596
rs2331387	A	T	7	45898582	0.1064	0.02318	0.3748	4.63e-06	3427	ebi-a-GCST90001567	Naive DN (CD4-CD8-) %DN	GRCh37	0.00611055	21.0573
rs4386870	T	C	7	22747751	0.1481	0.02743	0.2228	7.23e-08	3427	ebi-a-GCST90001567	Naive DN (CD4-CD8-) %DN	GRCh37	0.00843462	29.1343
rs755280	G	T	12	95116986	0.4381	0.0948	0.0146	3.96e-06	3427	ebi-a-GCST90001567	Naive DN (CD4-CD8-) %DN	GRCh37	0.00619324	21.344
rs1290035	C	T	14	69856859	-0.126	0.02748	0.7776	4.73e-06	3427	ebi-a-GCST90001567	Naive DN (CD4-CD8-) %DN	GRCh37	0.0060973	21.0114
rs13339407	G	A	16	78156295	-0.1196	0.02611	0.2569	4.79e-06	3427	ebi-a-GCST90001567	Naive DN (CD4-CD8-) %DN	GRCh37	0.00608532	20.9698
rs55748312	T	C	17	70184940	-0.1076	0.02312	0.3783	3.36e-06	3427	ebi-a-GCST90001567	Naive DN (CD4-CD8-) %DN	GRCh37	0.00628056	21.6469
rs57726666	G	A	2	16203326	0.1914	0.04119	0.0676	3.47e-06	3427	ebi-a-GCST90001568	Naive DN (CD4-CD8-) %T cell	GRCh37	0.00626121	21.5798
rs2523614	C	T	6	31320654	-0.1522	0.02611	0.2642	6.1e-09	3427	ebi-a-GCST90001568	Naive DN (CD4-CD8-) %T cell	GRCh37	0.00981785	33.9596
rs3819288	C	T	6	31322694	-0.2052	0.03919	0.1032	1.73e-07	3427	ebi-a-GCST90001568	Naive DN (CD4-CD8-) %T cell	GRCh37	0.00793651	27.4
rs73061672	A	T	7	8326430	0.2055	0.04232	0.0638	1.24e-06	3427	ebi-a-GCST90001568	Naive DN (CD4-CD8-) %T cell	GRCh37	0.00683346	23.5656
rs12537183	C	T	7	153543926	-0.1193	0.02479	0.2221	1.55e-06	3427	ebi-a-GCST90001568	Naive DN (CD4-CD8-) %T cell	GRCh37	0.00671257	23.1459
rs10836189	A	G	11	34364512	-0.1557	0.03377	0.1029	4.17e-06	3427	ebi-a-GCST90001568	Naive DN (CD4-CD8-) %T cell	GRCh37	0.00616475	21.2452
rs35761894	G	A	13	70921568	0.1503	0.02877	0.1533	1.87e-07	3427	ebi-a-GCST90001568	Naive DN (CD4-CD8-) %T cell	GRCh37	0.00790095	27.2763
rs664597	C	T	13	37440708	-0.11	0.02306	0.726	1.92e-06	3427	ebi-a-GCST90001568	Naive DN (CD4-CD8-) %T cell	GRCh37	0.00659597	22.7412
rs112522622	T	G	16	51946807	0.1694	0.0351	0.0959	1.45e-06	3427	ebi-a-GCST90001568	Naive DN (CD4-CD8-) %T cell	GRCh37	0.00675082	23.2787
rs75858298	G	C	16	59757006	0.2319	0.0503	0.0446	4.18e-06	3427	ebi-a-GCST90001568	Naive DN (CD4-CD8-) %T cell	GRCh37	0.00616405	21.2428
rs111902980	A	G	1	157954450	0.4732	0.08644	0.0193	4.71e-08	3395	ebi-a-GCST90001569	EM DN (CD4-CD8-) AC	GRCh37	0.00874991	29.9505
rs76685729	G	A	2	188005200	-0.2618	0.05651	0.052	3.73e-06	3395	ebi-a-GCST90001569	EM DN (CD4-CD8-) AC	GRCh37	0.0062822	21.4503
rs6710361	A	G	2	87047145	0.177	0.03027	0.1985	5.45e-09	3395	ebi-a-GCST90001569	EM DN (CD4-CD8-) AC	GRCh37	0.0099708	34.1716
rs11124150	G	A	2	98905012	-0.1192	0.02478	0.5956	1.59e-06	3395	ebi-a-GCST90001569	EM DN (CD4-CD8-) AC	GRCh37	0.00676956	23.1257
rs13170001	T	C	5	2685550	-0.1307	0.02667	0.2758	9.92e-07	3395	ebi-a-GCST90001569	EM DN (CD4-CD8-) AC	GRCh37	0.00702431	24.0021
rs78522661	T	C	5	179850567	0.1848	0.0398	0.0975	3.57e-06	3395	ebi-a-GCST90001569	EM DN (CD4-CD8-) AC	GRCh37	0.00631028	21.5468
rs10947785	A	G	6	39132818	-0.1139	0.02462	0.5449	3.83e-06	3395	ebi-a-GCST90001569	EM DN (CD4-CD8-) AC	GRCh37	0.00626473	21.3902
rs113500908	T	C	6	100774499	0.2901	0.05795	0.0449	5.82e-07	3395	ebi-a-GCST90001569	EM DN (CD4-CD8-) AC	GRCh37	0.00732748	25.0457
rs139249541	G	A	6	102294761	0.3984	0.07064	0.0314	1.85e-08	3395	ebi-a-GCST90001569	EM DN (CD4-CD8-) AC	GRCh37	0.00928213	31.7893
rs437936	G	T	21	43364569	-0.1626	0.03525	0.133	4.12e-06	3395	ebi-a-GCST90001569	EM DN (CD4-CD8-) AC	GRCh37	0.0062283	21.2651
rs9647225	T	G	21	15259953	-0.1306	0.02745	0.5436	2.04e-06	3395	ebi-a-GCST90001569	EM DN (CD4-CD8-) AC	GRCh37	0.00662332	22.6228
rs2126332	G	A	1	226705690	0.1376	0.02629	0.3737	1.75e-07	3427	ebi-a-GCST90001570	EM DN (CD4-CD8-) %DN	GRCh37	0.00793019	27.378
rs111902980	A	G	1	157954450	0.5134	0.09207	0.0193	2.65e-08	3427	ebi-a-GCST90001570	EM DN (CD4-CD8-) %DN	GRCh37	0.00899163	31.0758
rs7530076	A	G	1	195825276	0.4531	0.08354	0.9748	6.25e-08	3427	ebi-a-GCST90001570	EM DN (CD4-CD8-) %DN	GRCh37	0.00851085	29.3999
rs1976208	C	A	1	82322706	0.1204	0.02569	0.4672	2.9e-06	3427	ebi-a-GCST90001570	EM DN (CD4-CD8-) %DN	GRCh37	0.00636848	21.9519
rs6659397	C	T	1	206796165	-0.1294	0.02597	0.4692	6.57e-07	3427	ebi-a-GCST90001570	EM DN (CD4-CD8-) %DN	GRCh37	0.00719243	24.8125
rs6751481	C	T	2	38897810	-0.1206	0.02574	0.4704	2.93e-06	3427	ebi-a-GCST90001570	EM DN (CD4-CD8-) %DN	GRCh37	0.00636488	21.9394
[truncated: 6,393 more rows]

## Sheet: Supplementary Table S3
Supplementary Table S3. Used instrumental variables for lipids
SNP	effect_allele.exposure	other_allele.exposure	chr.exposure	pos.exposure	beta.exposure	se.exposure	eaf.exposure	pval.exposure	samplesize.exposure	id.exposure	exposure	build	R2	F
rs10888682	A	T	1	39623307	-0.0341427	0.00438936	0.2978	7.34e-15	136016	GCST90301945	Apolipoprotein A-I levels	GRCh37	0.000444642	60.5044
rs1168124	T	C	1	63139730	0.0489164	0.00413672	0.6616	2.9e-32	136016	GCST90301945	Apolipoprotein A-I levels	GRCh37	0.00102697	139.826
rs72992015	T	C	1	150842696	0.0281978	0.00495975	0.1978	1.31e-08	136016	GCST90301945	Apolipoprotein A-I levels	GRCh37	0.000237584	32.3225
rs2305972	A	G	1	161574548	0.0274906	0.00424421	0.5879	9.34e-11	136016	GCST90301945	Apolipoprotein A-I levels	GRCh37	0.000308354	41.9534
rs337171	A	G	1	220899648	0.0356959	0.00593334	0.8528	1.79e-09	136016	GCST90301945	Apolipoprotein A-I levels	GRCh37	0.000266032	36.1937
rs4846916	A	G	1	230296492	0.0573497	0.00546473	0.8429	9.15e-26	136016	GCST90301945	Apolipoprotein A-I levels	GRCh37	0.000809067	110.134
rs6531216	A	G	2	20374286	0.0341258	0.00389421	0.5014	1.9e-18	136016	GCST90301945	Apolipoprotein A-I levels	GRCh37	0.000564278	76.7931
rs483621	A	T	2	21397035	0.0419174	0.00499052	0.7928	4.49e-17	136016	GCST90301945	Apolipoprotein A-I levels	GRCh37	0.000518421	70.5491
rs935614	A	G	2	135932720	-0.0363858	0.00663802	0.8717	4.22e-08	136016	GCST90301945	Apolipoprotein A-I levels	GRCh37	0.000220851	30.0455
rs79953491	A	G	2	165555539	-0.0365893	0.00613662	0.8822	2.49e-09	136016	GCST90301945	Apolipoprotein A-I levels	GRCh37	0.000261304	35.5503
rs72926966	A	C	2	203493293	-0.0328925	0.00449201	0.285	2.44e-13	136016	GCST90301945	Apolipoprotein A-I levels	GRCh37	0.000394049	53.6173
rs2138157	A	C	2	227103717	0.0292317	0.0042136	0.3503	3.99e-12	136016	GCST90301945	Apolipoprotein A-I levels	GRCh37	0.000353719	48.1278
rs56268840	T	C	3	12271381	-0.027136	0.00464827	0.2613	5.29e-09	136016	GCST90301945	Apolipoprotein A-I levels	GRCh37	0.000250502	34.0803
rs6438552	A	G	3	119631814	-0.0258931	0.00396451	0.6008	6.52e-11	136016	GCST90301945	Apolipoprotein A-I levels	GRCh37	0.000313518	42.6562
rs10020631	A	G	4	69353863	0.0361469	0.00508723	0.2408	1.2e-12	136016	GCST90301945	Apolipoprotein A-I levels	GRCh37	0.000371047	50.4864
rs9994887	A	G	4	69537475	-0.0243889	0.00432429	0.504	1.7e-08	136016	GCST90301945	Apolipoprotein A-I levels	GRCh37	0.00023381	31.8089
rs13107325	T	C	4	103188709	-0.0561711	0.00943982	0.0673	2.67e-09	136016	GCST90301945	Apolipoprotein A-I levels	GRCh37	0.000260252	35.4072
rs6907508	A	G	6	34592090	0.0581508	0.00597099	0.857	2.06e-22	136016	GCST90301945	Apolipoprotein A-I levels	GRCh37	0.000696829	94.8445
rs3822856	A	C	6	116316103	0.0227158	0.00394523	0.4357	8.52e-09	136016	GCST90301945	Apolipoprotein A-I levels	GRCh37	0.000243677	33.1516
rs9365172	A	C	6	160985035	-0.0320041	0.00513404	0.1993	4.56e-10	136016	GCST90301945	Apolipoprotein A-I levels	GRCh37	0.000285614	38.8587
rs10227709	T	G	7	1180515	-0.0316461	0.00479644	0.791	4.17e-11	136016	GCST90301945	Apolipoprotein A-I levels	GRCh37	0.000319943	43.5306
rs7807755	T	C	7	6488097	0.0303248	0.00475923	0.229	1.87e-10	136016	GCST90301945	Apolipoprotein A-I levels	GRCh37	0.000298404	40.5993
rs4142995	T	G	7	17919258	-0.0253108	0.00412221	0.3876	8.25e-10	136016	GCST90301945	Apolipoprotein A-I levels	GRCh37	0.000277102	37.7002
rs7784050	A	C	7	150213314	0.0249144	0.00447659	0.7396	2.61e-08	136016	GCST90301945	Apolipoprotein A-I levels	GRCh37	0.000227676	30.9742
rs4240624	A	G	8	9184231	0.0852886	0.00649942	0.8883	2.45e-39	136016	GCST90301945	Apolipoprotein A-I levels	GRCh37	0.00126443	172.198
rs59347135	C	G	8	19750044	0.0622372	0.00969668	0.9444	1.38e-10	136016	GCST90301945	Apolipoprotein A-I levels	GRCh37	0.000302784	41.1953
rs139915535	A	G	8	19766233	0.126213	0.0179552	0.981	2.08e-12	136016	GCST90301945	Apolipoprotein A-I levels	GRCh37	0.000363145	49.4107
rs15285	T	C	8	19824667	0.0790897	0.0043845	0.2787	9.72e-73	136016	GCST90301945	Apolipoprotein A-I levels	GRCh37	0.00238656	325.382
rs2009382	T	C	8	116633906	0.0237933	0.00416239	0.6392	1.09e-08	136016	GCST90301945	Apolipoprotein A-I levels	GRCh37	0.000240177	32.6752
rs58301047	C	G	8	144296480	0.0312807	0.00499699	0.1998	3.85e-10	136016	GCST90301945	Apolipoprotein A-I levels	GRCh37	0.000288019	39.1859
rs686030	A	C	9	15304782	0.0405667	0.00580485	0.8654	2.78e-12	136016	GCST90301945	Apolipoprotein A-I levels	GRCh37	0.000358932	48.8373
rs4149307	T	C	9	107589744	0.0444721	0.00539437	0.1832	1.66e-16	136016	GCST90301945	Apolipoprotein A-I levels	GRCh37	0.000499443	67.9651
rs11789603	T	C	9	107647019	0.0577796	0.00656745	0.1059	1.39e-18	136016	GCST90301945	Apolipoprotein A-I levels	GRCh37	0.000568747	77.4016
rs2575876	A	G	9	107665739	-0.0623343	0.00472135	0.2425	8.47e-40	136016	GCST90301945	Apolipoprotein A-I levels	GRCh37	0.0012799	174.307
rs10900223	T	C	10	46021631	-0.0356829	0.00450726	0.7477	2.44e-15	136016	GCST90301945	Apolipoprotein A-I levels	GRCh37	0.00046058	62.6742
rs2254537	A	T	10	113917085	-0.0430071	0.00457278	0.7146	5.2e-21	136016	GCST90301945	Apolipoprotein A-I levels	GRCh37	0.000649902	88.4532
rs56397607	A	G	10	114042643	0.0319214	0.00513075	0.809	4.92e-10	136016	GCST90301945	Apolipoprotein A-I levels	GRCh37	0.000284505	38.7076
rs11039255	T	G	11	47495746	-0.0396829	0.00420463	0.3407	3.8e-21	136016	GCST90301945	Apolipoprotein A-I levels	GRCh37	0.000654451	89.0728
rs174574	A	C	11	61600342	-0.0740683	0.00407888	0.3573	1.09e-73	136016	GCST90301945	Apolipoprotein A-I levels	GRCh37	0.00241847	329.744
rs11236519	T	C	11	75459015	-0.0493817	0.00653805	0.1065	4.26e-14	136016	GCST90301945	Apolipoprotein A-I levels	GRCh37	0.00041924	57.0465
rs625145	A	T	11	116727936	-0.0585364	0.00483092	0.7973	8.58e-34	136016	GCST90301945	Apolipoprotein A-I levels	GRCh37	0.00107829	146.821
rs10892880	T	C	11	122553453	0.0254895	0.00450643	0.2508	1.55e-08	136016	GCST90301945	Apolipoprotein A-I levels	GRCh37	0.000235162	31.9929
rs11067376	A	G	12	110027795	-0.0277439	0.00415547	0.6535	2.45e-11	136016	GCST90301945	Apolipoprotein A-I levels	GRCh37	0.000327616	44.5749
rs7310615	C	G	12	111865049	-0.038274	0.0042154	0.4519	1.09e-19	136016	GCST90301945	Apolipoprotein A-I levels	GRCh37	0.000605729	82.4376
rs5888	A	G	12	125284748	0.032128	0.00404434	0.4567	1.96e-15	136016	GCST90301945	Apolipoprotein A-I levels	GRCh37	0.000463748	63.1055
rs10773112	T	C	12	125338529	0.0404523	0.00444639	0.7267	9.22e-20	136016	GCST90301945	Apolipoprotein A-I levels	GRCh37	0.000608157	82.7682
rs2494748	T	C	14	105258892	-0.0283611	0.00432704	0.5892	5.59e-11	136016	GCST90301945	Apolipoprotein A-I levels	GRCh37	0.000315745	42.9593
rs1560390	T	C	15	58580781	0.0437211	0.00500089	0.7937	2.28e-18	136016	GCST90301945	Apolipoprotein A-I levels	GRCh37	0.000561634	76.433
rs261291	T	C	15	58680178	-0.1175	0.00402568	0.6313	2.79e-187	136016	GCST90301945	Apolipoprotein A-I levels	GRCh37	0.00622436	851.903
rs12914626	T	C	15	58738423	-0.0737719	0.00434124	0.6704	9.21e-65	136016	GCST90301945	Apolipoprotein A-I levels	GRCh37	0.00211857	288.767
rs11075253	A	C	16	15148646	0.0265632	0.0043989	0.2873	1.56e-09	136016	GCST90301945	Apolipoprotein A-I levels	GRCh37	0.000268019	36.4641
rs72786786	A	G	16	56985514	0.179569	0.00431247	0.3152	1e-200	136016	GCST90301945	Apolipoprotein A-I levels	GRCh37	0.012587	1733.83
rs75911530	A	G	16	57049137	-0.144879	0.0142861	0.0304	3.63e-24	136016	GCST90301945	Apolipoprotein A-I levels	GRCh37	0.000755551	102.843
rs116029244	A	G	16	57287953	0.0566856	0.0102674	0.0423	3.37e-08	136016	GCST90301945	Apolipoprotein A-I levels	GRCh37	0.000224046	30.4802
rs28465467	A	T	16	67843538	0.0557244	0.00581787	0.14	9.88e-22	136016	GCST90301945	Apolipoprotein A-I levels	GRCh37	0.000674031	91.7395
rs3803800	A	G	17	7462969	-0.0260329	0.00462183	0.2348	1.78e-08	136016	GCST90301945	Apolipoprotein A-I levels	GRCh37	0.000233198	31.7256
rs72836561	T	C	17	41926126	-0.15008	0.0120582	0.0323	1.46e-35	136016	GCST90301945	Apolipoprotein A-I levels	GRCh37	0.00113763	154.909
rs2376583	A	T	17	76402105	-0.0223441	0.00405709	0.4811	3.64e-08	136016	GCST90301945	Apolipoprotein A-I levels	GRCh37	0.000222951	30.3312
rs77960347	A	G	18	47109955	-0.377253	0.0196669	0.9878	5.22e-82	136016	GCST90301945	Apolipoprotein A-I levels	GRCh37	0.00269792	367.948
rs4939883	T	C	18	47167214	-0.0878265	0.00516133	0.1705	6.22e-65	136016	GCST90301945	Apolipoprotein A-I levels	GRCh37	0.0021243	289.549
rs9964730	T	C	18	47277082	0.0350164	0.00536721	0.1653	6.84e-11	136016	GCST90301945	Apolipoprotein A-I levels	GRCh37	0.000312837	42.5636
rs7351098	C	G	19	8451671	0.0315359	0.00404892	0.5138	6.77e-15	136016	GCST90301945	Apolipoprotein A-I levels	GRCh37	0.000445807	60.663
rs2278426	T	C	19	11350488	-0.10966	0.00868405	0.0918	1.48e-36	136016	GCST90301945	Apolipoprotein A-I levels	GRCh37	0.001171	159.459
rs7412	T	C	19	45412079	-0.0680094	0.00787039	0.0751	5.56e-18	136016	GCST90301945	Apolipoprotein A-I levels	GRCh37	0.000548676	74.6686
rs73045691	A	G	19	45440529	0.0300007	0.00429182	0.3392	2.75e-12	136016	GCST90301945	Apolipoprotein A-I levels	GRCh37	0.000359115	48.8622
rs384116	C	G	19	54796719	-0.0355948	0.00457159	0.7378	6.91e-15	136016	GCST90301945	Apolipoprotein A-I levels	GRCh37	0.000445508	60.6223
rs1800961	T	C	20	43042364	-0.133501	0.0112668	0.0338	2.18e-32	136016	GCST90301945	Apolipoprotein A-I levels	GRCh37	0.00103116	140.398
rs6018652	A	G	20	46340974	0.0306091	0.00485482	0.7953	2.88e-10	136016	GCST90301945	Apolipoprotein A-I levels	GRCh37	0.000292172	39.7511
rs5749502	A	T	22	21945096	-0.0404764	0.00476087	0.2439	1.87e-17	136016	GCST90301945	Apolipoprotein A-I levels	GRCh37	0.000531141	72.2811
rs6699113	T	C	1	25777743	0.031413	0.00405097	0.5306	8.87e-15	136016	GCST90301946	Apolipoprotein B levels	GRCh37	0.000441896	60.1306
rs79598313	T	C	1	27284913	0.119698	0.012809	0.03	9.2e-21	136016	GCST90301946	Apolipoprotein B levels	GRCh37	0.000641621	87.3255
rs11591147	T	G	1	55505647	-0.369342	0.0145577	0.0292	5.28e-142	136016	GCST90301946	Apolipoprotein B levels	GRCh37	0.00471014	643.677
rs693668	A	G	1	55521109	0.0472075	0.00410435	0.6274	1.29e-30	136016	GCST90301946	Apolipoprotein B levels	GRCh37	0.000971674	132.29
rs3737810	C	G	1	55699814	-0.0741446	0.0095023	0.9517	6.05e-15	136016	GCST90301946	Apolipoprotein B levels	GRCh37	0.000447422	60.8829
rs646776	T	C	1	109818530	0.112504	0.00471552	0.777	8.33e-126	136016	GCST90301946	Apolipoprotein B levels	GRCh37	0.00416745	569.203
rs11122455	C	G	1	230304930	0.027075	0.00419077	0.4224	1.04e-10	136016	GCST90301946	Apolipoprotein B levels	GRCh37	0.000306778	41.7389
rs484084	T	C	1	234857676	-0.0357059	0.00397406	0.4527	2.59e-19	136016	GCST90301946	Apolipoprotein B levels	GRCh37	0.000593149	80.7244
rs35135293	T	C	2	20363666	-0.0264165	0.0040119	0.5374	4.56e-11	136016	GCST90301946	Apolipoprotein B levels	GRCh37	0.000318655	43.3554
rs1318006	A	G	2	21214152	-0.0340763	0.00397501	0.5541	1.01e-17	136016	GCST90301946	Apolipoprotein B levels	GRCh37	0.000540012	73.4889
rs1041968	A	G	2	21232804	0.0942806	0.00399331	0.4678	3.07e-123	136016	GCST90301946	Apolipoprotein B levels	GRCh37	0.00408143	557.407
rs4665972	T	C	2	27598097	0.0650843	0.00422157	0.3844	1.26e-53	136016	GCST90301946	Apolipoprotein B levels	GRCh37	0.00174444	237.683
rs72875462	A	C	2	44079310	-0.105361	0.00818092	0.0694	5.92e-38	136016	GCST90301946	Apolipoprotein B levels	GRCh37	0.00121798	165.864
rs35561669	T	C	2	62858457	-0.0371946	0.00644875	0.118	8.04e-09	136016	GCST90301946	Apolipoprotein B levels	GRCh37	0.000244519	33.2661
rs146962013	A	G	2	118684133	0.0491581	0.00782242	0.9228	3.29e-10	136016	GCST90301946	Apolipoprotein B levels	GRCh37	0.000290263	39.4913
rs11693150	A	C	2	203496575	-0.0240984	0.00393768	0.4899	9.36e-10	136016	GCST90301946	Apolipoprotein B levels	GRCh37	0.000275286	37.453
rs78058190	A	G	2	219699999	0.0607403	0.009892	0.0675	8.23e-10	136016	GCST90301946	Apolipoprotein B levels	GRCh37	0.000277124	37.7033
rs56268840	T	C	3	12271381	-0.0287364	0.00468802	0.2611	8.8e-10	136016	GCST90301946	Apolipoprotein B levels	GRCh37	0.000276169	37.5732
rs6808903	A	G	3	58248918	-0.0405194	0.00711223	0.0877	1.22e-08	136016	GCST90301946	Apolipoprotein B levels	GRCh37	0.000238573	32.457
rs687339	T	C	3	135932359	0.0342946	0.00486739	0.7915	1.84e-12	136016	GCST90301946	Apolipoprotein B levels	GRCh37	0.000364847	49.6425
rs59950280	A	G	4	3452345	0.0297615	0.00438445	0.3164	1.14e-11	136016	GCST90301946	Apolipoprotein B levels	GRCh37	0.000338642	46.0756
rs1117816	A	C	4	69349018	-0.0347167	0.00497937	0.7614	3.12e-12	136016	GCST90301946	Apolipoprotein B levels	GRCh37	0.000357259	48.6096
rs143424675	T	C	4	73749419	0.0969751	0.0161332	0.0216	1.85e-09	136016	GCST90301946	Apolipoprotein B levels	GRCh37	0.000265566	36.1303
rs185567543	A	T	4	74990001	-0.166736	0.0252116	0.9869	3.76e-11	136016	GCST90301946	Apolipoprotein B levels	GRCh37	0.00032146	43.7371
rs442177	T	G	4	88030261	0.0227792	0.00393813	0.5652	7.28e-09	136016	GCST90301946	Apolipoprotein B levels	GRCh37	0.000245924	33.4573
rs9687846	A	G	5	55861894	0.0355695	0.00515647	0.1814	5.27e-12	136016	GCST90301946	Apolipoprotein B levels	GRCh37	0.00034971	47.5821
rs12916	T	C	5	74656539	-0.0681801	0.003958	0.5694	1.7e-66	136016	GCST90301946	Apolipoprotein B levels	GRCh37	0.00217685	296.727
rs6882345	A	G	5	156397673	0.0480482	0.00408955	0.6449	7.15e-32	136016	GCST90301946	Apolipoprotein B levels	GRCh37	0.00101384	138.037
rs7741879	T	G	6	16126673	-0.0283888	0.00410705	0.4736	4.77e-12	136016	GCST90301946	Apolipoprotein B levels	GRCh37	0.000351149	47.778
rs2523675	A	G	6	31436032	0.0242735	0.00428594	0.341	1.48e-08	136016	GCST90301946	Apolipoprotein B levels	GRCh37	0.000235766	32.075
rs6689	A	G	6	32627700	-0.0445925	0.00519209	0.782	8.81e-18	136016	GCST90301946	Apolipoprotein B levels	GRCh37	0.000542019	73.7622
rs6907795	T	C	6	35160639	-0.0285587	0.00510074	0.8129	2.16e-08	136016	GCST90301946	Apolipoprotein B levels	GRCh37	0.00023042	31.3475
rs9496567	A	G	6	100602753	-0.0284834	0.00492809	0.2308	7.48e-09	136016	GCST90301946	Apolipoprotein B levels	GRCh37	0.000245544	33.4056
rs6909746	T	C	6	116352750	-0.023351	0.00419045	0.3919	2.51e-08	136016	GCST90301946	Apolipoprotein B levels	GRCh37	0.000228244	31.0515
rs10872311	A	C	6	127438642	0.0253058	0.0044878	0.2675	1.71e-08	136016	GCST90301946	Apolipoprotein B levels	GRCh37	0.000233712	31.7955
rs632057	T	G	6	139834012	0.0230832	0.00415181	0.3946	2.7e-08	136016	GCST90301946	Apolipoprotein B levels	GRCh37	0.00022721	30.9107
rs80254170	A	G	6	160514283	-0.0807911	0.00776567	0.9259	2.39e-25	136016	GCST90301946	Apolipoprotein B levels	GRCh37	0.000795122	108.234
rs662138	C	G	6	160564476	-0.037076	0.00523865	0.8245	1.47e-12	136016	GCST90301946	Apolipoprotein B levels	GRCh37	0.000368126	50.0888
rs6938647	A	C	6	160986915	0.0342925	0.00515865	0.2106	2.98e-11	136016	GCST90301946	Apolipoprotein B levels	GRCh37	0.000324783	44.1894
rs6968865	A	T	7	17287269	-0.0256528	0.00427517	0.3835	1.97e-09	136016	GCST90301946	Apolipoprotein B levels	GRCh37	0.000264641	36.0045
rs73066485	T	G	7	21611970	-0.0440389	0.0048553	0.7911	1.19e-19	136016	GCST90301946	Apolipoprotein B levels	GRCh37	0.000604489	82.2687
rs41279633	T	G	7	44580876	0.0503025	0.00537115	0.1704	7.58e-21	136016	GCST90301946	Apolipoprotein B levels	GRCh37	0.000644428	87.7077
rs13240994	T	C	7	73016862	0.0405064	0.00526969	0.8155	1.51e-14	136016	GCST90301946	Apolipoprotein B levels	GRCh37	0.000434209	59.0842
rs15285	T	C	8	19824667	-0.0711471	0.00454829	0.2778	3.73e-55	136016	GCST90301946	Apolipoprotein B levels	GRCh37	0.00179575	244.687
rs112928559	T	C	8	19979846	0.0769921	0.0121867	0.0402	2.65e-10	136016	GCST90301946	Apolipoprotein B levels	GRCh37	0.000293362	39.913
rs28615248	T	C	8	55451193	-0.0285791	0.00502433	0.8028	1.28e-08	136016	GCST90301946	Apolipoprotein B levels	GRCh37	0.000237819	32.3544
rs4738684	A	G	8	59393273	0.0269733	0.00429221	0.3489	3.3e-10	136016	GCST90301946	Apolipoprotein B levels	GRCh37	0.000290261	39.4911
rs4876611	A	G	8	116671848	-0.0298438	0.00440272	0.2874	1.21e-11	136016	GCST90301946	Apolipoprotein B levels	GRCh37	0.000337698	45.9471
rs2954021	A	G	8	126482077	0.0769802	0.00407361	0.4891	1.2e-79	136016	GCST90301946	Apolipoprotein B levels	GRCh37	0.0026186	357.102
rs13300853	T	C	9	16901228	0.0259991	0.00412342	0.4042	2.88e-10	136016	GCST90301946	Apolipoprotein B levels	GRCh37	0.000292203	39.7553
rs2740488	A	C	9	107661742	0.0416145	0.00468755	0.7481	6.83e-19	136016	GCST90301946	Apolipoprotein B levels	GRCh37	0.000579103	78.8118
rs635634	T	C	9	136155000	0.054708	0.00502123	0.187	1.21e-27	136016	GCST90301946	Apolipoprotein B levels	GRCh37	0.000871992	118.707
rs12359135	T	C	10	94843535	0.0284769	0.00407074	0.4671	2.64e-12	136016	GCST90301946	Apolipoprotein B levels	GRCh37	0.000359662	48.9366
rs11601507	A	C	11	5701074	0.0467181	0.00733068	0.0888	1.85e-10	136016	GCST90301946	Apolipoprotein B levels	GRCh37	0.000298511	40.6138
rs10128711	T	C	11	18632984	-0.0254939	0.00428715	0.3146	2.74e-09	136016	GCST90301946	Apolipoprotein B levels	GRCh37	0.000259916	35.3615
rs28456	A	G	11	61589481	0.0244838	0.00432383	0.6728	1.49e-08	136016	GCST90301946	Apolipoprotein B levels	GRCh37	0.000235683	32.0637
rs964184	C	G	11	116648917	-0.155299	0.00567326	0.8498	5.61e-165	136016	GCST90301946	Apolipoprotein B levels	GRCh37	0.00547894	749.318
rs141469619	A	G	11	116714293	-0.182905	0.0240867	0.9891	3.11e-14	136016	GCST90301946	Apolipoprotein B levels	GRCh37	0.000423763	57.6621
rs78689694	C	G	11	126234820	0.0420412	0.00561686	0.1481	7.17e-14	136016	GCST90301946	Apolipoprotein B levels	GRCh37	0.000411711	56.0216
rs540730	T	C	12	57807114	-0.028322	0.00463303	0.2395	9.77e-10	136016	GCST90301946	Apolipoprotein B levels	GRCh37	0.000274668	37.369
rs3184504	T	C	12	111884608	-0.0243266	0.00408477	0.4507	2.59e-09	136016	GCST90301946	Apolipoprotein B levels	GRCh37	0.00026069	35.4667
rs2244608	A	G	12	121416988	-0.0246427	0.00411906	0.6493	2.2e-09	136016	GCST90301946	Apolipoprotein B levels	GRCh37	0.000263072	35.7909
rs11571725	A	G	13	32938881	0.0310361	0.00480318	0.7717	1.04e-10	136016	GCST90301946	Apolipoprotein B levels	GRCh37	0.00030687	41.7514
rs6602909	T	C	13	114551993	-0.0304687	0.00431864	0.6591	1.72e-12	136016	GCST90301946	Apolipoprotein B levels	GRCh37	0.000365817	49.7745
rs28929474	T	C	14	94844947	0.120952	0.0151773	0.0204	1.6e-15	136016	GCST90301946	Apolipoprotein B levels	GRCh37	0.000466706	63.5082
rs139974673	T	C	15	44027885	-0.120031	0.0143531	0.9737	6.13e-17	136016	GCST90301946	Apolipoprotein B levels	GRCh37	0.000513904	69.934
rs1532085	A	G	15	58683366	0.0490505	0.00404829	0.4097	8.65e-34	136016	GCST90301946	Apolipoprotein B levels	GRCh37	0.00107817	146.804
rs1800588	T	C	15	58723675	0.0663223	0.0046653	0.2324	7.28e-46	136016	GCST90301946	Apolipoprotein B levels	GRCh37	0.00148363	202.094
rs1864163	A	G	16	56997233	0.0484446	0.00463962	0.2403	1.6e-25	136016	GCST90301946	Apolipoprotein B levels	GRCh37	0.000800917	109.023
rs2287997	A	G	16	72140553	0.0502275	0.00488373	0.2097	8.26e-25	136016	GCST90301946	Apolipoprotein B levels	GRCh37	0.000777055	105.773
rs77262773	T	C	17	67249711	0.123594	0.0158368	0.0251	5.99e-15	136016	GCST90301946	Apolipoprotein B levels	GRCh37	0.000447587	60.9053
rs4789227	T	C	17	73794354	0.0240594	0.00415805	0.6611	7.2e-09	136016	GCST90301946	Apolipoprotein B levels	GRCh37	0.000246089	33.4798
rs73015024	T	G	19	11197598	-0.171188	0.00644189	0.1154	1.35e-155	136016	GCST90301946	Apolipoprotein B levels	GRCh37	0.00516514	706.178
rs2569550	T	C	19	11228745	-0.0438071	0.00399112	0.4006	4.98e-28	136016	GCST90301946	Apolipoprotein B levels	GRCh37	0.000884964	120.474
rs3745681	A	G	19	11303943	-0.0272887	0.00396708	0.5749	6.04e-12	136016	GCST90301946	Apolipoprotein B levels	GRCh37	0.000347762	47.317
rs58542926	T	C	19	19379549	-0.143885	0.0078116	0.0717	9.18e-76	136016	GCST90301946	Apolipoprotein B levels	GRCh37	0.00248816	339.269
rs74747585	T	C	19	45039971	0.103773	0.0162006	0.9755	1.5e-10	136016	GCST90301946	Apolipoprotein B levels	GRCh37	0.000301564	41.0293
rs28807203	A	C	19	45173951	0.0843807	0.00876521	0.9433	6.16e-22	136016	GCST90301946	Apolipoprotein B levels	GRCh37	0.000680888	92.6734
rs147711004	A	G	19	45337918	0.133744	0.0110013	0.0408	5.26e-34	136016	GCST90301946	Apolipoprotein B levels	GRCh37	0.00108543	147.794
rs7412	T	C	19	45412079	-0.397203	0.00792078	0.0752	1e-200	136016	GCST90301946	Apolipoprotein B levels	GRCh37	0.0181527	2514.67
rs1081105	A	C	19	45412955	-0.208332	0.0132673	0.9741	1.45e-55	136016	GCST90301946	Apolipoprotein B levels	GRCh37	0.00180954	246.568
rs2618568	A	C	20	17843968	-0.0321409	0.00417994	0.6031	1.48e-14	136016	GCST90301946	Apolipoprotein B levels	GRCh37	0.000434507	59.1248
rs117113213	A	G	20	39165692	0.134769	0.0114358	0.0456	4.68e-32	136016	GCST90301946	Apolipoprotein B levels	GRCh37	0.00102003	138.88
rs1997833	T	C	20	39690342	-0.0247305	0.0043055	0.7065	9.25e-09	136016	GCST90301946	Apolipoprotein B levels	GRCh37	0.000242507	32.9923
rs10903129	A	G	1	25768937	-0.0290709	0.00402655	0.4681	5.21e-13	136016	GCST90301977	Cholesterol esters in IDL	GRCh37	0.000383085	52.1248
rs79598313	T	C	1	27284913	0.0992186	0.012807	0.03	9.39e-15	136016	GCST90301977	Cholesterol esters in IDL	GRCh37	0.000441075	60.0189
rs12024817	A	T	1	49764577	-0.101767	0.0186214	0.0233	4.63e-08	136016	GCST90301977	Cholesterol esters in IDL	GRCh37	0.000219534	29.8662
rs646356	A	T	1	55167773	0.0350607	0.00596295	0.8389	4.11e-09	136016	GCST90301977	Cholesterol esters in IDL	GRCh37	0.000254108	34.571
rs11591147	T	G	1	55505647	-0.454266	0.014552	0.0291	1e-200	136016	GCST90301977	Cholesterol esters in IDL	GRCh37	0.00711356	974.476
rs693668	A	G	1	55521109	0.0591736	0.00409703	0.6274	2.77e-47	136016	GCST90301977	Cholesterol esters in IDL	GRCh37	0.0015313	208.598
rs3737810	C	G	1	55699814	-0.0774239	0.00955503	0.9516	5.36e-16	136016	GCST90301977	Cholesterol esters in IDL	GRCh37	0.000482488	65.6567
rs646776	T	C	1	109818530	0.12908	0.00470486	0.777	1.03e-165	136016	GCST90301977	Cholesterol esters in IDL	GRCh37	0.00550351	752.697
rs867772	A	G	1	220972343	-0.0294685	0.00438512	0.306	1.82e-11	136016	GCST90301977	Cholesterol esters in IDL	GRCh37	0.000331909	45.1593
rs484084	T	C	1	234857676	-0.0367628	0.00396653	0.4527	1.89e-20	136016	GCST90301977	Cholesterol esters in IDL	GRCh37	0.000631149	85.8993
rs35135293	T	C	2	20363666	-0.0260726	0.00400437	0.5374	7.46e-11	136016	GCST90301977	Cholesterol esters in IDL	GRCh37	0.000311585	42.3932
rs140798831	T	C	2	21149771	0.0440076	0.00434249	0.3259	3.9e-24	136016	GCST90301977	Cholesterol esters in IDL	GRCh37	0.000754502	102.7
rs563290	A	G	2	21288226	0.12081	0.0051109	0.8178	1.58e-123	136016	GCST90301977	Cholesterol esters in IDL	GRCh37	0.00409109	558.731
rs4299376	T	G	2	44072576	-0.0631072	0.00452928	0.708	3.98e-44	136016	GCST90301977	Cholesterol esters in IDL	GRCh37	0.00142525	194.13
rs6709904	A	G	2	44080324	0.0568058	0.00640763	0.8868	7.63e-19	136016	GCST90301977	Cholesterol esters in IDL	GRCh37	0.000577497	78.5931
rs2539985	A	T	2	63134507	0.0256734	0.00424521	0.6592	1.47e-09	136016	GCST90301977	Cholesterol esters in IDL	GRCh37	0.000268821	36.5732
rs72838098	C	G	2	118821597	-0.051642	0.00781347	0.076	3.86e-11	136016	GCST90301977	Cholesterol esters in IDL	GRCh37	0.000321062	43.6829
rs10184673	A	G	2	169827796	-0.0239225	0.00409826	0.5684	5.31e-09	136016	GCST90301977	Cholesterol esters in IDL	GRCh37	0.000250446	34.0727
rs13076933	T	G	3	12327431	0.0339999	0.00473104	0.744	6.64e-13	136016	GCST90301977	Cholesterol esters in IDL	GRCh37	0.000379567	51.646
rs9869276	A	G	3	58401076	-0.0411236	0.00717148	0.0891	9.79e-09	136016	GCST90301977	Cholesterol esters in IDL	GRCh37	0.000241697	32.8821
rs687339	T	C	3	135932359	0.0273992	0.00490675	0.7921	2.35e-08	136016	GCST90301977	Cholesterol esters in IDL	GRCh37	0.000229192	31.1805
rs1117816	A	C	4	69349018	-0.0338871	0.00497788	0.7614	9.93e-12	136016	GCST90301977	Cholesterol esters in IDL	GRCh37	0.000340598	46.3418
rs143424675	T	C	4	73749419	0.10043	0.0162888	0.0218	7.02e-10	136016	GCST90301977	Cholesterol esters in IDL	GRCh37	0.000279407	38.0139
rs185567543	A	T	4	74990001	-0.153679	0.0252519	0.9869	1.16e-09	136016	GCST90301977	Cholesterol esters in IDL	GRCh37	0.000272228	37.0369
rs12916	T	C	5	74656539	-0.0775822	0.00395004	0.5695	6.92e-86	136016	GCST90301977	Cholesterol esters in IDL	GRCh37	0.00282814	385.758
rs6882345	A	G	5	156397673	0.0354229	0.00408171	0.6448	4.01e-18	136016	GCST90301977	Cholesterol esters in IDL	GRCh37	0.000553418	75.3143
rs2066905	C	G	6	16131297	-0.032635	0.00410158	0.473	1.77e-15	136016	GCST90301977	Cholesterol esters in IDL	GRCh37	0.000465237	63.3081
rs80215559	T	C	6	25918225	0.0528995	0.008986	0.9354	3.94e-09	136016	GCST90301977	Cholesterol esters in IDL	GRCh37	0.000254724	34.6548
rs9391858	A	G	6	32341398	-0.0381334	0.00534785	0.823	9.99e-13	136016	GCST90301977	Cholesterol esters in IDL	GRCh37	0.000373681	50.8449
rs9496567	A	G	6	100602753	-0.027031	0.00491763	0.2308	3.87e-08	136016	GCST90301977	Cholesterol esters in IDL	GRCh37	0.00022209	30.214
rs3822858	T	C	6	116305064	0.0233693	0.00423299	0.6414	3.38e-08	136016	GCST90301977	Cholesterol esters in IDL	GRCh37	0.000224032	30.4783
rs80254170	A	G	6	160514283	-0.0692227	0.00782813	0.926	9.33e-19	136016	GCST90301977	Cholesterol esters in IDL	GRCh37	0.000574568	78.1942
rs662138	C	G	6	160564476	-0.03997	0.00522865	0.8245	2.1e-14	136016	GCST90301977	Cholesterol esters in IDL	GRCh37	0.000429449	58.4362
rs80094748	A	G	7	1103958	0.037453	0.00560366	0.1524	2.33e-11	136016	GCST90301977	Cholesterol esters in IDL	GRCh37	0.000328321	44.6709
rs12670798	T	C	7	21607352	-0.0443804	0.00450783	0.7486	7.19e-23	136016	GCST90301977	Cholesterol esters in IDL	GRCh37	0.000712111	96.9261
rs41279633	T	G	7	44580876	0.0510841	0.00540832	0.1708	3.54e-21	136016	GCST90301977	Cholesterol esters in IDL	GRCh37	0.000655498	89.2153
rs2126259	T	C	8	9185146	-0.0505812	0.00626895	0.1218	7.12e-16	136016	GCST90301977	Cholesterol esters in IDL	GRCh37	0.0004784	65.1002
rs4738684	A	G	8	59393273	0.0235765	0.00424654	0.3485	2.83e-08	136016	GCST90301977	Cholesterol esters in IDL	GRCh37	0.000226568	30.8234
rs4876611	A	G	8	116671848	-0.0284223	0.00439435	0.2875	9.94e-11	136016	GCST90301977	Cholesterol esters in IDL	GRCh37	0.000307472	41.8333
rs2954021	A	G	8	126482077	0.0463038	0.00406661	0.4891	4.89e-30	136016	GCST90301977	Cholesterol esters in IDL	GRCh37	0.000952279	129.647
rs11136343	A	G	8	145058986	-0.0262554	0.00426323	0.6228	7.34e-10	136016	GCST90301977	Cholesterol esters in IDL	GRCh37	0.000278771	37.9273
rs2740488	A	C	9	107661742	0.036826	0.00462981	0.7474	1.81e-15	136016	GCST90301977	Cholesterol esters in IDL	GRCh37	0.000464932	63.2666
rs635634	T	C	9	136155000	0.0733385	0.00501054	0.1871	1.64e-48	136016	GCST90301977	Cholesterol esters in IDL	GRCh37	0.00157261	214.234
rs7895472	A	G	10	64961412	0.0242073	0.00397149	0.479	1.09e-09	136016	GCST90301977	Cholesterol esters in IDL	GRCh37	0.000273072	37.1517
rs2255400	A	C	10	113936244	0.0261108	0.00446158	0.2848	4.85e-09	136016	GCST90301977	Cholesterol esters in IDL	GRCh37	0.000251746	34.2496
rs11601507	A	C	11	5701074	0.0521857	0.00731991	0.0887	1.01e-12	136016	GCST90301977	Cholesterol esters in IDL	GRCh37	0.000373542	50.8259
rs10832954	A	G	11	18643559	0.0284757	0.00428692	0.6855	3.09e-11	136016	GCST90301977	Cholesterol esters in IDL	GRCh37	0.000324285	44.1216
rs174574	A	C	11	61600342	-0.0705602	0.00410214	0.3575	2.62e-66	136016	GCST90301977	Cholesterol esters in IDL	GRCh37	0.00217052	295.863
rs10466533	A	G	11	116612128	-0.0492291	0.00700972	0.9137	2.17e-12	136016	GCST90301977	Cholesterol esters in IDL	GRCh37	0.000362489	49.3214
rs76970536	A	G	11	126250680	0.0516692	0.00685848	0.0983	4.94e-14	136016	GCST90301977	Cholesterol esters in IDL	GRCh37	0.000417096	56.7546
rs653178	T	C	12	112007756	0.0315735	0.00408039	0.5461	1.01e-14	136016	GCST90301977	Cholesterol esters in IDL	GRCh37	0.000440008	59.8736
rs2244608	A	G	12	121416988	-0.0336929	0.00411153	0.6495	2.51e-16	136016	GCST90301977	Cholesterol esters in IDL	GRCh37	0.000493474	67.1526
rs11571725	A	G	13	32938881	0.0312845	0.00479356	0.7717	6.74e-11	136016	GCST90301977	Cholesterol esters in IDL	GRCh37	0.000313052	42.5928
rs36012880	T	C	14	24881986	-0.0241998	0.00398421	0.5538	1.25e-09	136016	GCST90301977	Cholesterol esters in IDL	GRCh37	0.000271165	36.8922
rs28929474	T	C	14	94844947	0.108059	0.0151719	0.0204	1.06e-12	136016	GCST90301977	Cholesterol esters in IDL	GRCh37	0.000372811	50.7264
rs1560390	T	C	15	58580781	0.0290688	0.00503298	0.7938	7.67e-09	136016	GCST90301977	Cholesterol esters in IDL	GRCh37	0.000245192	33.3578
rs261291	T	C	15	58680178	-0.0651496	0.00408751	0.6312	3.41e-57	136016	GCST90301977	Cholesterol esters in IDL	GRCh37	0.00186426	254.039
rs12914626	T	C	15	58738423	-0.0394135	0.00429224	0.6714	4.21e-20	136016	GCST90301977	Cholesterol esters in IDL	GRCh37	0.000619531	84.3172
rs1864163	A	G	16	56997233	0.0373313	0.00463039	0.2404	7.49e-16	136016	GCST90301977	Cholesterol esters in IDL	GRCh37	0.000477655	64.9988
rs2287997	A	G	16	72140553	0.0458657	0.00487524	0.2096	5.06e-21	136016	GCST90301977	Cholesterol esters in IDL	GRCh37	0.000650295	88.5068
rs2255443	T	C	16	83988809	0.0225487	0.00410475	0.4333	3.94e-08	136016	GCST90301977	Cholesterol esters in IDL	GRCh37	0.000221811	30.1761
rs8078686	T	C	17	45735706	0.0288209	0.00402376	0.4813	7.91e-13	136016	GCST90301977	Cholesterol esters in IDL	GRCh37	0.000377047	51.3031
rs1801689	A	C	17	64210580	-0.0924814	0.0140466	0.9711	4.58e-11	136016	GCST90301977	Cholesterol esters in IDL	GRCh37	0.000318594	43.347
rs77542162	A	G	17	67081278	-0.166521	0.016927	0.9786	7.76e-23	136016	GCST90301977	Cholesterol esters in IDL	GRCh37	0.000711013	96.7766
rs77960347	A	G	18	47109955	-0.157169	0.0198531	0.9877	2.44e-15	136016	GCST90301977	Cholesterol esters in IDL	GRCh37	0.000460563	62.6718
rs4939883	T	C	18	47167214	-0.030165	0.00519011	0.1706	6.17e-09	136016	GCST90301977	Cholesterol esters in IDL	GRCh37	0.000248288	33.7791
rs73009557	A	G	19	11023367	-0.0749207	0.0128539	0.0285	5.59e-09	136016	GCST90301977	Cholesterol esters in IDL	GRCh37	0.000249711	33.9726
rs6511720	T	G	19	11202306	-0.196825	0.00642958	0.1155	1e-200	136016	GCST90301977	Cholesterol esters in IDL	GRCh37	0.00684265	937.109
rs2569550	T	C	19	11228745	-0.0511768	0.00398251	0.4006	8.56e-38	136016	GCST90301977	Cholesterol esters in IDL	GRCh37	0.00121259	165.13
rs2278426	T	C	19	11350488	-0.0644748	0.00871341	0.0921	1.37e-13	136016	GCST90301977	Cholesterol esters in IDL	GRCh37	0.000402383	54.7517
rs58542926	T	C	19	19379549	-0.111796	0.00779249	0.0717	1.12e-46	136016	GCST90301977	Cholesterol esters in IDL	GRCh37	0.00151097	205.825
rs118147862	A	G	19	45319631	-0.469287	0.0108312	0.0434	1e-200	136016	GCST90301977	Cholesterol esters in IDL	GRCh37	0.0136137	1877.21
rs147711004	A	G	19	45337918	0.1449	0.0109795	0.0408	9.09e-40	136016	GCST90301977	Cholesterol esters in IDL	GRCh37	0.00127888	174.168
rs148601586	C	G	19	45346666	-0.144179	0.0211466	0.9866	9.23e-12	136016	GCST90301977	Cholesterol esters in IDL	GRCh37	0.000341651	46.4853
rs113743631	A	G	19	45384700	0.0996851	0.0177444	0.0201	1.93e-08	136016	GCST90301977	Cholesterol esters in IDL	GRCh37	0.000231978	31.5596
rs7254892	A	G	19	45389596	-0.481689	0.0116141	0.0347	1e-200	136016	GCST90301977	Cholesterol esters in IDL	GRCh37	0.0124885	1720.09
rs118170342	T	C	19	45401868	-0.152144	0.0106048	0.9599	1.12e-46	136016	GCST90301977	Cholesterol esters in IDL	GRCh37	0.00151096	205.823
rs147825223	C	G	19	45479553	0.123861	0.0198929	0.0446	4.77e-10	136016	GCST90301977	Cholesterol esters in IDL	GRCh37	0.000284945	38.7675
rs35081008	T	C	19	58662235	-0.036215	0.00586708	0.1495	6.72e-10	136016	GCST90301977	Cholesterol esters in IDL	GRCh37	0.000280041	38.1002
rs2618568	A	C	20	17843968	-0.0401321	0.0041714	0.6032	6.53e-22	136016	GCST90301977	Cholesterol esters in IDL	GRCh37	0.000680043	92.5583
rs6058322	A	G	20	34367277	0.0322153	0.00568435	0.8591	1.45e-08	136016	GCST90301977	Cholesterol esters in IDL	GRCh37	0.000236085	32.1185
rs117113213	A	G	20	39165692	0.135327	0.0114368	0.0456	2.65e-32	136016	GCST90301977	Cholesterol esters in IDL	GRCh37	0.0010283	140.008
rs1800961	T	C	20	43042364	-0.0642908	0.0113396	0.0338	1.43e-08	136016	GCST90301977	Cholesterol esters in IDL	GRCh37	0.000236272	32.1439
rs12753981	A	G	1	27001893	-0.0580273	0.00736053	0.0841	3.18e-15	136016	GCST90301997	Cholesterol esters in large HDL	GRCh37	0.000456728	62.1498
rs10888682	A	T	1	39623307	-0.0366535	0.00438516	0.2978	6.35e-17	136016	GCST90301997	Cholesterol esters in large HDL	GRCh37	0.000513389	69.8639
rs4847419	A	T	1	93845655	-0.0255577	0.00431524	0.6395	3.17e-09	136016	GCST90301997	Cholesterol esters in large HDL	GRCh37	0.00025783	35.0775
rs12740374	T	G	1	109817590	0.0289095	0.0047491	0.2225	1.15e-09	136016	GCST90301997	Cholesterol esters in large HDL	GRCh37	0.000272365	37.0556
rs2093770	A	C	1	178604633	0.0254593	0.00394208	0.4226	1.06e-10	136016	GCST90301997	Cholesterol esters in large HDL	GRCh37	0.000306562	41.7095
rs1779825	T	C	1	182170792	0.0330125	0.00418586	0.6783	3.1e-15	136016	GCST90301997	Cholesterol esters in large HDL	GRCh37	0.000457087	62.1987
rs2642442	T	C	1	220973563	0.0322968	0.00425623	0.6911	3.25e-14	136016	GCST90301997	Cholesterol esters in large HDL	GRCh37	0.00042315	57.5786
rs10864728	A	G	1	230304914	-0.0531848	0.00397421	0.4201	7.66e-41	136016	GCST90301997	Cholesterol esters in large HDL	GRCh37	0.00131496	179.088
rs11894335	A	G	2	20368196	0.0237478	0.0042363	0.3575	2.07e-08	136016	GCST90301997	Cholesterol esters in large HDL	GRCh37	0.000230985	31.4244
rs676210	A	G	2	21231524	0.0640882	0.00461503	0.2698	7.61e-44	136016	GCST90301997	Cholesterol esters in large HDL	GRCh37	0.0014158	192.842
rs1260326	T	C	2	27730940	-0.0372489	0.00402561	0.3816	2.18e-20	136016	GCST90301997	Cholesterol esters in large HDL	GRCh37	0.000629072	85.6165
rs1861410	T	C	2	58933591	0.0218455	0.00393943	0.5689	2.93e-08	136016	GCST90301997	Cholesterol esters in large HDL	GRCh37	0.000226031	30.7504
rs10166868	A	T	2	136122622	-0.0404073	0.00679649	0.8793	2.76e-09	136016	GCST90301997	Cholesterol esters in large HDL	GRCh37	0.000259805	35.3463
rs1128249	T	G	2	165528624	0.0389349	0.00406391	0.3738	9.64e-22	136016	GCST90301997	Cholesterol esters in large HDL	GRCh37	0.000674384	91.7876
rs78058190	A	G	2	219699999	-0.0655875	0.0101126	0.068	8.83e-11	136016	GCST90301997	Cholesterol esters in large HDL	GRCh37	0.000309166	42.0639
rs1024137	T	G	2	227095876	-0.0392048	0.00422174	0.6495	1.6e-20	136016	GCST90301997	Cholesterol esters in large HDL	GRCh37	0.000633622	86.2361
rs13149209	T	C	4	89750668	-0.0255179	0.00453642	0.7166	1.85e-08	136016	GCST90301997	Cholesterol esters in large HDL	GRCh37	0.000232579	31.6414
rs9687846	A	G	5	55861894	-0.0452458	0.00523574	0.1815	5.54e-18	136016	GCST90301997	Cholesterol esters in large HDL	GRCh37	0.000548746	74.6781
rs9380455	A	C	6	34690778	0.0323675	0.00415711	0.6617	6.91e-15	136016	GCST90301997	Cholesterol esters in large HDL	GRCh37	0.000445503	60.6216
rs4711750	A	T	6	43757082	-0.0363565	0.00405856	0.5079	3.31e-19	136016	GCST90301997	Cholesterol esters in large HDL	GRCh37	0.000589621	80.244
rs72959041	A	G	6	127454893	-0.0661889	0.00922511	0.0581	7.24e-13	136016	GCST90301997	Cholesterol esters in large HDL	GRCh37	0.000378332	51.4779
rs41272086	A	G	6	161008646	-0.0426894	0.00689555	0.1035	5.98e-10	136016	GCST90301997	Cholesterol esters in large HDL	GRCh37	0.000281702	38.3262
rs10277990	A	C	7	1219656	-0.0273009	0.00433472	0.6089	3.01e-10	136016	GCST90301997	Cholesterol esters in large HDL	GRCh37	0.000291551	39.6665
rs11763354	A	T	7	6428798	-0.0275014	0.00475008	0.7784	7.05e-09	136016	GCST90301997	Cholesterol esters in large HDL	GRCh37	0.000246383	33.5197
rs4142995	T	G	7	17919258	-0.0267809	0.00413855	0.3876	9.73e-11	136016	GCST90301997	Cholesterol esters in large HDL	GRCh37	0.000307774	41.8744
rs7385730	T	G	7	50318938	0.0299704	0.00537413	0.168	2.45e-08	136016	GCST90301997	Cholesterol esters in large HDL	GRCh37	0.000228601	31.1001
rs55747707	A	G	7	73037366	0.0598234	0.00502192	0.19	1.02e-32	136016	GCST90301997	Cholesterol esters in large HDL	GRCh37	0.00104222	141.905
rs705379	A	G	7	94953895	-0.024295	0.00405259	0.4383	2.04e-09	136016	GCST90301997	Cholesterol esters in large HDL	GRCh37	0.000264159	35.9388
rs3996352	A	G	7	130444934	-0.024857	0.00391292	0.5261	2.12e-10	136016	GCST90301997	Cholesterol esters in large HDL	GRCh37	0.000296605	40.3544
rs7784050	A	C	7	150213314	0.026933	0.00449232	0.7394	2.03e-09	136016	GCST90301997	Cholesterol esters in large HDL	GRCh37	0.000264195	35.9437
rs4841133	A	G	8	9183664	-0.0483957	0.00652086	0.1119	1.16e-13	136016	GCST90301997	Cholesterol esters in large HDL	GRCh37	0.000404797	55.0804
rs59347135	C	G	8	19750044	0.0810031	0.00974997	0.9444	9.73e-17	136016	GCST90301997	Cholesterol esters in large HDL	GRCh37	0.000507208	69.0224
rs139915535	A	G	8	19766233	0.173862	0.017926	0.981	3.05e-22	136016	GCST90301997	Cholesterol esters in large HDL	GRCh37	0.000691124	94.0675
rs15285	T	C	8	19824667	0.111448	0.00439978	0.2785	1.48e-141	136016	GCST90301997	Cholesterol esters in large HDL	GRCh37	0.00469517	641.622
rs2737205	T	C	8	116610180	-0.0314043	0.00414641	0.3944	3.62e-14	136016	GCST90301997	Cholesterol esters in large HDL	GRCh37	0.000421562	57.3625
rs2980888	T	C	8	126507308	-0.0530579	0.00439424	0.2869	1.44e-33	136016	GCST90301997	Cholesterol esters in large HDL	GRCh37	0.00107072	145.79
rs4360309	T	C	8	126523523	-0.0248239	0.00426294	0.5119	5.77e-09	136016	GCST90301997	Cholesterol esters in large HDL	GRCh37	0.000249243	33.909
rs56925758	A	G	8	144299352	0.0328794	0.00507236	0.1994	9.05e-11	136016	GCST90301997	Cholesterol esters in large HDL	GRCh37	0.000308818	42.0165
rs686030	A	C	9	15304782	0.0332803	0.00583087	0.8656	1.15e-08	136016	GCST90301997	Cholesterol esters in large HDL	GRCh37	0.000239449	32.5762
rs4149310	A	T	9	107589134	-0.0303591	0.00539147	0.8153	1.79e-08	136016	GCST90301997	Cholesterol esters in large HDL	GRCh37	0.000233062	31.707
rs11789603	T	C	9	107647019	0.0453633	0.00659432	0.1059	6.02e-12	136016	GCST90301997	Cholesterol esters in large HDL	GRCh37	0.000347799	47.322
rs1883025	T	C	9	107664301	-0.0389944	0.00469817	0.247	1.04e-16	136016	GCST90301997	Cholesterol esters in large HDL	GRCh37	0.000506218	68.8876
rs12249012	A	G	10	45992470	0.0308675	0.00474848	0.2358	8.01e-11	136016	GCST90301997	Cholesterol esters in large HDL	GRCh37	0.000310578	42.2561
rs12359135	T	C	10	94843535	-0.0264991	0.0039433	0.4677	1.82e-11	136016	GCST90301997	Cholesterol esters in large HDL	GRCh37	0.000331901	45.1582
rs1129555	A	G	10	113910721	0.0383593	0.00447664	0.2847	1.05e-17	136016	GCST90301997	Cholesterol esters in large HDL	GRCh37	0.000539528	73.4229
rs56397607	A	G	10	114042643	0.0283373	0.00515145	0.8091	3.78e-08	136016	GCST90301997	Cholesterol esters in large HDL	GRCh37	0.000222418	30.2587
rs3758672	A	G	11	47278417	-0.0452667	0.00411371	0.6396	3.66e-28	136016	GCST90301997	Cholesterol esters in large HDL	GRCh37	0.000889434	121.083
rs174574	A	C	11	61600342	-0.0862786	0.00409411	0.3574	1.38e-98	136016	GCST90301997	Cholesterol esters in large HDL	GRCh37	0.00325448	444.1
rs600626	A	G	11	75455309	0.0320584	0.00521949	0.8168	8.15e-10	136016	GCST90301997	Cholesterol esters in large HDL	GRCh37	0.000277279	37.7242
rs964184	C	G	11	116648917	0.118393	0.00551145	0.8507	2.33e-102	136016	GCST90301997	Cholesterol esters in large HDL	GRCh37	0.00338109	461.436
rs141469619	A	G	11	116714293	0.192153	0.0247433	0.9891	8.11e-15	136016	GCST90301997	Cholesterol esters in large HDL	GRCh37	0.000443195	60.3075
rs76604009	T	C	11	117085261	0.0927462	0.0101602	0.0493	6.95e-20	136016	GCST90301997	Cholesterol esters in large HDL	GRCh37	0.000612259	83.3268
rs79719909	A	G	12	20474706	-0.0327769	0.00510346	0.7968	1.34e-10	136016	GCST90301997	Cholesterol esters in large HDL	GRCh37	0.000303169	41.2477
rs12314392	A	G	12	110010866	-0.0294993	0.00399816	0.5725	1.6e-13	136016	GCST90301997	Cholesterol esters in large HDL	GRCh37	0.000400073	54.4373
rs1054852	A	G	12	124496316	-0.0346424	0.0043143	0.6531	9.77e-16	136016	GCST90301997	Cholesterol esters in large HDL	GRCh37	0.000473804	64.4745
rs838878	A	G	12	125260645	0.0371754	0.00429746	0.334	5.12e-18	136016	GCST90301997	Cholesterol esters in large HDL	GRCh37	0.000549871	74.8313
rs10773112	T	C	12	125338529	0.0430727	0.00446403	0.7267	4.97e-22	136016	GCST90301997	Cholesterol esters in large HDL	GRCh37	0.000684012	93.0988
rs2494748	T	C	14	105258892	-0.0232471	0.00424364	0.5905	4.3e-08	136016	GCST90301997	Cholesterol esters in large HDL	GRCh37	0.000220584	30.0092
rs139974673	T	C	15	44027885	0.0917702	0.0146831	0.9737	4.1e-10	136016	GCST90301997	Cholesterol esters in large HDL	GRCh37	0.000287113	39.0626
rs1560390	T	C	15	58580781	0.0605371	0.00502016	0.7937	1.74e-33	136016	GCST90301997	Cholesterol esters in large HDL	GRCh37	0.00106796	145.412
rs261291	T	C	15	58680178	-0.154345	0.00403774	0.6313	1e-200	136016	GCST90301997	Cholesterol esters in large HDL	GRCh37	0.0106287	1461.18
rs12914626	T	C	15	58738423	-0.0942796	0.00435529	0.6697	6.47e-104	136016	GCST90301997	Cholesterol esters in large HDL	GRCh37	0.00343335	468.592
rs12595265	C	G	15	58846817	0.0417118	0.00674164	0.1126	6.13e-10	136016	GCST90301997	Cholesterol esters in large HDL	GRCh37	0.000281368	38.2807
rs11644601	T	C	16	15172118	-0.0332488	0.00444793	0.7126	7.71e-14	136016	GCST90301997	Cholesterol esters in large HDL	GRCh37	0.000410648	55.8768
rs72786786	A	G	16	56985514	0.187542	0.00433014	0.3151	1e-200	136016	GCST90301997	Cholesterol esters in large HDL	GRCh37	0.0136036	1875.8
rs75911530	A	G	16	57049137	-0.148641	0.0142762	0.0304	2.19e-25	136016	GCST90301997	Cholesterol esters in large HDL	GRCh37	0.000796371	108.404
rs112900803	C	G	16	67829627	0.054388	0.00612913	0.1236	7.08e-19	136016	GCST90301997	Cholesterol esters in large HDL	GRCh37	0.000578585	78.7412
rs56140527	C	G	16	81515361	0.0286624	0.00522473	0.178	4.11e-08	136016	GCST90301997	Cholesterol esters in large HDL	GRCh37	0.000221214	30.0949
rs12453682	T	C	17	37770005	0.0239325	0.00427388	0.6925	2.15e-08	136016	GCST90301997	Cholesterol esters in large HDL	GRCh37	0.000230484	31.3563
rs72836561	T	C	17	41926126	-0.174427	0.0121141	0.0323	5.27e-47	136016	GCST90301997	Cholesterol esters in large HDL	GRCh37	0.00152193	207.319
rs77960347	A	G	18	47109955	-0.308852	0.0196653	0.9878	1.39e-55	136016	GCST90301997	Cholesterol esters in large HDL	GRCh37	0.00181019	246.658
rs10438978	T	C	18	47158186	-0.07158	0.00514013	0.1764	4.42e-44	136016	GCST90301997	Cholesterol esters in large HDL	GRCh37	0.00142373	193.923
rs34633411	T	C	18	57854694	-0.0300301	0.00474654	0.2423	2.5e-10	136016	GCST90301997	Cholesterol esters in large HDL	GRCh37	0.000294199	40.027
rs116843064	A	G	19	8429323	0.211923	0.0150385	0.0213	4.25e-45	136016	GCST90301997	Cholesterol esters in large HDL	GRCh37	0.00145788	198.582
rs737337	T	C	19	11347493	0.0590448	0.00696312	0.8952	2.26e-17	136016	GCST90301997	Cholesterol esters in large HDL	GRCh37	0.000528367	71.9033
rs58542926	T	C	19	19379549	0.0493983	0.00757089	0.0718	6.81e-11	136016	GCST90301997	Cholesterol esters in large HDL	GRCh37	0.000312899	42.5719
rs57457691	T	C	19	33911705	-0.0251453	0.00400016	0.4024	3.26e-10	136016	GCST90301997	Cholesterol esters in large HDL	GRCh37	0.00029043	39.514
rs429358	T	C	19	45411941	0.103923	0.00557667	0.8432	1.66e-77	136016	GCST90301997	Cholesterol esters in large HDL	GRCh37	0.00254667	347.268
rs144311893	T	C	19	45423944	0.13411	0.0165776	0.0211	5.98e-16	136016	GCST90301997	Cholesterol esters in large HDL	GRCh37	0.000480928	65.4444
rs35193317	T	C	19	45470344	-0.0296206	0.00403557	0.4786	2.14e-13	136016	GCST90301997	Cholesterol esters in large HDL	GRCh37	0.000395927	53.873
rs1645782	T	G	19	54827480	0.0311239	0.00439019	0.3262	1.35e-12	136016	GCST90301997	Cholesterol esters in large HDL	GRCh37	0.000369379	50.2593
rs150224153	T	C	20	43008981	-0.0763633	0.0108435	0.0495	1.89e-12	136016	GCST90301997	Cholesterol esters in large HDL	GRCh37	0.000364488	49.5935
rs6073958	T	C	20	44551855	0.10968	0.00499663	0.8006	8.51e-107	136016	GCST90301997	Cholesterol esters in large HDL	GRCh37	0.00353001	481.831
rs6018652	A	G	20	46340974	0.0300507	0.00491799	0.7952	9.94e-10	136016	GCST90301997	Cholesterol esters in large HDL	GRCh37	0.000274425	37.3359
rs4821114	C	G	22	21970810	-0.0332842	0.00477972	0.2429	3.32e-12	136016	GCST90301997	Cholesterol esters in large HDL	GRCh37	0.000356392	48.4916
rs731821	A	C	22	38559448	0.024274	0.00406084	0.3612	2.27e-09	136016	GCST90301997	Cholesterol esters in large HDL	GRCh37	0.000262632	35.731
rs6699113	T	C	1	25777743	0.0325319	0.00406124	0.5305	1.14e-15	136016	GCST90302009	Cholesterol esters in large LDL	GRCh37	0.000471527	64.1646
rs79598313	T	C	1	27284913	0.110952	0.0128119	0.03	4.71e-18	136016	GCST90302009	Cholesterol esters in large LDL	GRCh37	0.000551079	74.9958
rs646356	A	T	1	55167773	0.0349921	0.00585284	0.8391	2.25e-09	136016	GCST90302009	Cholesterol esters in large LDL	GRCh37	0.000262726	35.7437
rs11591147	T	G	1	55505647	-0.453893	0.0145562	0.0292	1e-200	136016	GCST90302009	Cholesterol esters in large LDL	GRCh37	0.00709783	972.305
rs693668	A	G	1	55521109	0.0562138	0.00411441	0.6273	1.7e-42	136016	GCST90302009	Cholesterol esters in large LDL	GRCh37	0.00137052	186.666
rs3005923	A	G	1	56801542	-0.171987	0.0170515	0.0403	6.35e-24	136016	GCST90302009	Cholesterol esters in large LDL	GRCh37	0.000747397	101.733
rs646776	T	C	1	109818530	0.144272	0.00472439	0.7769	1e-200	136016	GCST90302009	Cholesterol esters in large LDL	GRCh37	0.00680953	932.541
rs867772	A	G	1	220972343	-0.0253843	0.00440515	0.3059	8.29e-09	136016	GCST90302009	Cholesterol esters in large LDL	GRCh37	0.00024407	33.205
rs484084	T	C	1	234857676	-0.0397126	0.00398358	0.4526	2.08e-23	136016	GCST90302009	Cholesterol esters in large LDL	GRCh37	0.000730136	99.3813
rs35135293	T	C	2	20363666	-0.0223068	0.00402178	0.5375	2.92e-08	136016	GCST90302009	Cholesterol esters in large LDL	GRCh37	0.000226125	30.7632
rs140798831	T	C	2	21149771	0.0508433	0.0043618	0.3259	2.13e-31	136016	GCST90302009	Cholesterol esters in large LDL	GRCh37	0.000997956	135.872
rs563290	A	G	2	21288226	0.128714	0.00513159	0.8177	7.69e-139	136016	GCST90302009	Cholesterol esters in large LDL	GRCh37	0.00460418	629.13
rs780093	T	C	2	27742603	0.0274413	0.00413105	0.3743	3.08e-11	136016	GCST90302009	Cholesterol esters in large LDL	GRCh37	0.000324308	44.1247
rs4245791	T	C	2	44074431	-0.062104	0.0045337	0.7073	1.04e-42	136016	GCST90302009	Cholesterol esters in large LDL	GRCh37	0.00137767	187.641
rs6709904	A	G	2	44080324	0.0554679	0.00643741	0.8868	6.9e-18	136016	GCST90302009	Cholesterol esters in large LDL	GRCh37	0.00054555	74.243
rs6705798	T	C	2	63259881	0.0245679	0.00415299	0.6493	3.3e-09	136016	GCST90302009	Cholesterol esters in large LDL	GRCh37	0.000257225	34.9952
rs72838098	C	G	2	118821597	-0.0515615	0.00784305	0.0761	4.89e-11	136016	GCST90302009	Cholesterol esters in large LDL	GRCh37	0.000317653	43.2191
rs10184673	A	G	2	169827796	-0.0239413	0.00411611	0.568	6.01e-09	136016	GCST90302009	Cholesterol esters in large LDL	GRCh37	0.00024867	33.8311
rs11693150	A	C	2	203496575	-0.0237984	0.00394678	0.4897	1.64e-09	136016	GCST90302009	Cholesterol esters in large LDL	GRCh37	0.000267241	36.3582
rs2959271	A	G	3	12444463	-0.0282798	0.00407308	0.3696	3.84e-12	136016	GCST90302009	Cholesterol esters in large LDL	GRCh37	0.000354292	48.2058
rs9869276	A	G	3	58401076	-0.040699	0.00720025	0.0892	1.58e-08	136016	GCST90302009	Cholesterol esters in large LDL	GRCh37	0.000234845	31.9497
rs10020631	A	G	4	69353863	0.0303499	0.00503978	0.2409	1.72e-09	136016	GCST90302009	Cholesterol esters in large LDL	GRCh37	0.000266553	36.2647
rs143424675	T	C	4	73749419	0.117183	0.0162938	0.0218	6.39e-13	136016	GCST90302009	Cholesterol esters in large LDL	GRCh37	0.000380131	51.7228
rs185567543	A	T	4	74990001	-0.193188	0.0252651	0.9869	2.07e-14	136016	GCST90302009	Cholesterol esters in large LDL	GRCh37	0.000429677	58.4672
rs12916	T	C	5	74656539	-0.0782174	0.00396663	0.5693	1.49e-86	136016	GCST90302009	Cholesterol esters in large LDL	GRCh37	0.00285058	388.827
rs6882345	A	G	5	156397673	0.0376847	0.00409885	0.645	3.79e-20	136016	GCST90302009	Cholesterol esters in large LDL	GRCh37	0.000621079	84.5279
rs7776156	A	G	6	16113321	-0.0340787	0.00410679	0.4722	1.06e-16	136016	GCST90302009	Cholesterol esters in large LDL	GRCh37	0.000506002	68.8582
rs80215559	T	C	6	25918225	0.0552686	0.00902953	0.9354	9.31e-10	136016	GCST90302009	Cholesterol esters in large LDL	GRCh37	0.00027537	37.4646
rs9391858	A	G	6	32341398	-0.038922	0.00536723	0.8227	4.11e-13	136016	GCST90302009	Cholesterol esters in large LDL	GRCh37	0.000386485	52.5876
rs9496567	A	G	6	100602753	-0.026958	0.00494115	0.2308	4.88e-08	136016	GCST90302009	Cholesterol esters in large LDL	GRCh37	0.000218793	29.7655
rs12202641	T	C	6	116314634	-0.0228371	0.00414276	0.3949	3.54e-08	136016	GCST90302009	Cholesterol esters in large LDL	GRCh37	0.000223364	30.3875
rs80254170	A	G	6	160514283	-0.0682843	0.00778415	0.9259	1.75e-18	136016	GCST90302009	Cholesterol esters in large LDL	GRCh37	0.000565437	76.9508
rs1564348	T	C	6	160578860	-0.0413633	0.00543883	0.8398	2.85e-14	136016	GCST90302009	Cholesterol esters in large LDL	GRCh37	0.000425053	57.8378
rs4724102	A	G	7	1120571	0.0297198	0.00477899	0.2342	5.01e-10	136016	GCST90302009	Cholesterol esters in large LDL	GRCh37	0.000284254	38.6735
rs73066485	T	G	7	21611970	-0.0465737	0.00482133	0.7909	4.46e-22	136016	GCST90302009	Cholesterol esters in large LDL	GRCh37	0.000685583	93.3129
rs116858122	T	C	7	26031833	0.0662675	0.0114636	0.038	7.44e-09	136016	GCST90302009	Cholesterol esters in large LDL	GRCh37	0.000245621	33.4161
rs41279633	T	G	7	44580876	0.0507939	0.0054318	0.1709	8.67e-21	136016	GCST90302009	Cholesterol esters in large LDL	GRCh37	0.000642488	87.4436
rs2126259	T	C	8	9185146	-0.0520627	0.00629253	0.122	1.3e-16	136016	GCST90302009	Cholesterol esters in large LDL	GRCh37	0.00050303	68.4536
rs10283206	T	C	8	55410392	0.0287679	0.00488303	0.2156	3.83e-09	136016	GCST90302009	Cholesterol esters in large LDL	GRCh37	0.000255115	34.7081
rs4876611	A	G	8	116671848	-0.0293936	0.00441387	0.2874	2.75e-11	136016	GCST90302009	Cholesterol esters in large LDL	GRCh37	0.000325938	44.3466
rs28601761	C	G	8	126500031	0.0496902	0.00426007	0.5927	1.94e-31	136016	GCST90302009	Cholesterol esters in large LDL	GRCh37	0.000999276	136.051
rs11779776	T	C	8	145072539	-0.0255926	0.00433885	0.6353	3.67e-09	136016	GCST90302009	Cholesterol esters in large LDL	GRCh37	0.000255729	34.7917
rs2740488	A	C	9	107661742	0.0405802	0.00465059	0.7475	2.64e-18	136016	GCST90302009	Cholesterol esters in large LDL	GRCh37	0.000559474	76.139
rs635634	T	C	9	136155000	0.0712082	0.00503165	0.1871	1.81e-45	136016	GCST90302009	Cholesterol esters in large LDL	GRCh37	0.00147031	200.277
rs7910726	A	G	10	124662143	-0.0221766	0.00396161	0.4385	2.17e-08	136016	GCST90302009	Cholesterol esters in large LDL	GRCh37	0.000230332	31.3357
rs11601507	A	C	11	5701074	0.0549624	0.00734458	0.0889	7.24e-14	136016	GCST90302009	Cholesterol esters in large LDL	GRCh37	0.000411555	56.0003
rs10832954	A	G	11	18643559	0.0300548	0.00430359	0.685	2.88e-12	136016	GCST90302009	Cholesterol esters in large LDL	GRCh37	0.000358443	48.7707
rs174574	A	C	11	61600342	-0.0560497	0.00411955	0.3576	3.7e-42	136016	GCST90302009	Cholesterol esters in large LDL	GRCh37	0.00135914	185.114
rs964184	C	G	11	116648917	-0.0452353	0.00569101	0.8498	1.89e-15	136016	GCST90302009	Cholesterol esters in large LDL	GRCh37	0.000464285	63.1786
rs78689694	C	G	11	126234820	0.0425669	0.00562983	0.1481	4e-14	136016	GCST90302009	Cholesterol esters in large LDL	GRCh37	0.000420127	57.1672
rs3184504	T	C	12	111884608	-0.0313013	0.00409504	0.4505	2.11e-14	136016	GCST90302009	Cholesterol esters in large LDL	GRCh37	0.000429372	58.4256
rs2244608	A	G	12	121416988	-0.0305583	0.00412799	0.6491	1.34e-13	136016	GCST90302009	Cholesterol esters in large LDL	GRCh37	0.00040273	54.799
rs11571725	A	G	13	32938881	0.0329492	0.00481347	0.7716	7.64e-12	136016	GCST90302009	Cholesterol esters in large LDL	GRCh37	0.000344376	46.8561
rs61965607	C	G	13	95268140	0.0297612	0.00473968	0.2314	3.4e-10	136016	GCST90302009	Cholesterol esters in large LDL	GRCh37	0.000289793	39.4273
rs36012880	T	C	14	24881986	-0.0281708	0.00400193	0.5542	1.93e-12	136016	GCST90302009	Cholesterol esters in large LDL	GRCh37	0.000364175	49.5509
rs4902813	A	G	14	70768918	0.0324022	0.00561811	0.8552	8.05e-09	136016	GCST90302009	Cholesterol esters in large LDL	GRCh37	0.000244496	33.2631
rs28929474	T	C	14	94844947	0.137125	0.0151766	0.0204	1.64e-19	136016	GCST90302009	Cholesterol esters in large LDL	GRCh37	0.000599837	81.6352
rs7177289	T	C	15	58680184	0.048824	0.00411838	0.3615	2.02e-32	136016	GCST90302009	Cholesterol esters in large LDL	GRCh37	0.00103222	140.542
rs12914626	T	C	15	58738423	-0.0286534	0.0043094	0.6709	2.95e-11	136016	GCST90302009	Cholesterol esters in large LDL	GRCh37	0.000324927	44.209
rs2287997	A	G	16	72140553	0.0510025	0.00489424	0.2098	1.99e-25	136016	GCST90302009	Cholesterol esters in large LDL	GRCh37	0.000797765	108.594
rs4794048	A	C	17	45763073	-0.0279447	0.00393335	0.5375	1.21e-12	136016	GCST90302009	Cholesterol esters in large LDL	GRCh37	0.000370955	50.4737
rs1801689	A	C	17	64210580	-0.095648	0.014053	0.9711	1e-11	136016	GCST90302009	Cholesterol esters in large LDL	GRCh37	0.000340469	46.3244
rs77542162	A	G	17	67081278	-0.168638	0.0169365	0.9786	2.35e-23	136016	GCST90302009	Cholesterol esters in large LDL	GRCh37	0.000728376	99.1416
rs77960347	A	G	18	47109955	-0.117191	0.0198593	0.9877	3.61e-09	136016	GCST90302009	Cholesterol esters in large LDL	GRCh37	0.000255952	34.822
rs73009557	A	G	19	11023367	-0.0811551	0.0128593	0.0285	2.77e-10	136016	GCST90302009	Cholesterol esters in large LDL	GRCh37	0.000292739	39.8283
rs6511720	T	G	19	11202306	-0.201056	0.00646019	0.1155	1e-200	136016	GCST90302009	Cholesterol esters in large LDL	GRCh37	0.00707085	968.583
rs111234557	C	G	19	19436229	0.0620342	0.00641002	0.8896	3.75e-22	136016	GCST90302009	Cholesterol esters in large LDL	GRCh37	0.000688103	93.6561
rs118147862	A	G	19	45319631	-0.502177	0.0108822	0.0435	1e-200	136016	GCST90302009	Cholesterol esters in large LDL	GRCh37	0.015415	2129.48
rs147711004	A	G	19	45337918	0.167191	0.0110343	0.0408	7.37e-52	136016	GCST90302009	Cholesterol esters in large LDL	GRCh37	0.00168504	229.575
rs148601586	C	G	19	45346666	-0.155337	0.0211578	0.9866	2.11e-13	136016	GCST90302009	Cholesterol esters in large LDL	GRCh37	0.000396139	53.9018
rs7254892	A	G	19	45389596	-0.519838	0.011672	0.0347	1e-200	136016	GCST90302009	Cholesterol esters in large LDL	GRCh37	0.0143735	1983.51
rs118170342	T	C	19	45401868	-0.158166	0.0106465	0.9599	6.35e-50	136016	GCST90302009	Cholesterol esters in large LDL	GRCh37	0.00162	220.7
rs12709888	A	G	19	45451662	0.14191	0.0199722	0.0446	1.2e-12	136016	GCST90302009	Cholesterol esters in large LDL	GRCh37	0.000371039	50.4853
rs35081008	T	C	19	58662235	-0.0347008	0.00589647	0.1493	3.98e-09	136016	GCST90302009	Cholesterol esters in large LDL	GRCh37	0.000254562	34.6329
rs2618566	T	G	20	17844684	-0.041659	0.00426349	0.652	1.5e-22	136016	GCST90302009	Cholesterol esters in large LDL	GRCh37	0.000701444	95.4732
rs117113213	A	G	20	39165692	0.129043	0.0114362	0.0456	1.58e-29	136016	GCST90302009	Cholesterol esters in large LDL	GRCh37	0.000935223	127.323
rs6124297	A	C	20	39616268	-0.0244999	0.00429696	0.695	1.19e-08	136016	GCST90302009	Cholesterol esters in large LDL	GRCh37	0.000238952	32.5086
rs1800961	T	C	20	43042364	-0.065364	0.0113927	0.0338	9.62e-09	136016	GCST90302009	Cholesterol esters in large LDL	GRCh37	0.000241952	32.9168
rs62217829	T	C	21	42366206	-0.0455133	0.00830737	0.0726	4.29e-08	136016	GCST90302009	Cholesterol esters in large LDL	GRCh37	0.00022063	30.0154
rs79598313	T	C	1	27284913	0.0729269	0.0129399	0.0301	1.74e-08	136016	GCST90302021	Cholesterol esters in large VLDL	GRCh37	0.000233465	31.7619
rs1007205	T	C	1	62936912	-0.0740165	0.0041925	0.3405	9.4e-70	136016	GCST90302021	Cholesterol esters in large VLDL	GRCh37	0.00228626	311.676
rs2605097	A	C	1	219642109	0.0244028	0.00425878	0.6922	1e-08	136016	GCST90302021	Cholesterol esters in large VLDL	GRCh37	0.000241332	32.8324
rs2144300	T	C	1	230294916	-0.0364972	0.00412666	0.5684	9.22e-19	136016	GCST90302021	Cholesterol esters in large VLDL	GRCh37	0.000574752	78.2193
rs4665710	A	C	2	21221035	-0.081093	0.00462099	0.2701	6.07e-69	136016	GCST90302021	Cholesterol esters in large VLDL	GRCh37	0.00225904	307.957
rs1260326	T	C	2	27730940	0.0958338	0.00417559	0.3819	1.44e-116	136016	GCST90302021	Cholesterol esters in large VLDL	GRCh37	0.00385774	526.739
rs76866386	T	C	2	44075483	0.0490687	0.00807046	0.928	1.2e-09	136016	GCST90302021	Cholesterol esters in large VLDL	GRCh37	0.000271709	36.9663
rs13389219	T	C	2	165528876	-0.0378841	0.00422652	0.371	3.15e-19	136016	GCST90302021	Cholesterol esters in large VLDL	GRCh37	0.000590339	80.3418
rs75598250	T	C	2	178382623	0.0323799	0.00583923	0.851	2.94e-08	136016	GCST90302021	Cholesterol esters in large VLDL	GRCh37	0.000226023	30.7492
rs78058190	A	G	2	219699999	0.0806238	0.00990205	0.0676	3.88e-16	136016	GCST90302021	Cholesterol esters in large VLDL	GRCh37	0.000487164	66.2934
rs1024137	T	G	2	227095876	0.0328213	0.00413976	0.6484	2.22e-15	136016	GCST90302021	Cholesterol esters in large VLDL	GRCh37	0.000461924	62.8571
rs6445879	T	C	3	57418286	0.0282231	0.00428709	0.6926	4.6e-11	136016	GCST90302021	Cholesterol esters in large VLDL	GRCh37	0.000318533	43.3388
rs687339	T	C	3	135932359	0.0335278	0.00489755	0.7916	7.6e-12	136016	GCST90302021	Cholesterol esters in large VLDL	GRCh37	0.000344439	46.8647
rs59950280	A	G	4	3452345	0.0259812	0.00450226	0.3156	7.89e-09	136016	GCST90302021	Cholesterol esters in large VLDL	GRCh37	0.000244773	33.3006
rs442177	T	G	4	88030261	0.0336986	0.00396053	0.565	1.76e-17	136016	GCST90302021	Cholesterol esters in large VLDL	GRCh37	0.000531981	72.3953
rs9687846	A	G	5	55861894	0.0506072	0.00523841	0.181	4.42e-22	136016	GCST90302021	Cholesterol esters in large VLDL	GRCh37	0.000685706	93.3296
rs12916	T	C	5	74656539	-0.0283712	0.00401714	0.5682	1.64e-12	136016	GCST90302021	Cholesterol esters in large VLDL	GRCh37	0.000366584	49.8788
rs7712182	A	T	5	132386242	-0.0259419	0.00459611	0.2639	1.66e-08	136016	GCST90302021	Cholesterol esters in large VLDL	GRCh37	0.000234169	31.8578
rs6874202	T	C	5	156391628	-0.0380621	0.00411239	0.3551	2.13e-20	136016	GCST90302021	Cholesterol esters in large VLDL	GRCh37	0.00062941	85.6625
rs35857242	T	C	6	31253121	-0.0416917	0.00570495	0.8463	2.71e-13	136016	GCST90302021	Cholesterol esters in large VLDL	GRCh37	0.000392496	53.4059
rs28718232	A	G	6	32626750	-0.050272	0.00526902	0.755	1.41e-21	136016	GCST90302021	Cholesterol esters in large VLDL	GRCh37	0.000668826	91.0306
rs998584	A	C	6	43757896	0.032046	0.00405072	0.4921	2.55e-15	136016	GCST90302021	Cholesterol esters in large VLDL	GRCh37	0.000459932	62.586
rs10872311	A	C	6	127438642	0.0297812	0.00451308	0.2678	4.14e-11	136016	GCST90302021	Cholesterol esters in large VLDL	GRCh37	0.000320044	43.5444
rs11155073	T	C	6	139837128	0.0264563	0.00411756	0.4341	1.32e-10	136016	GCST90302021	Cholesterol esters in large VLDL	GRCh37	0.00030343	41.2832
rs146203232	T	C	6	160521885	0.0643147	0.00801914	0.0726	1.06e-15	136016	GCST90302021	Cholesterol esters in large VLDL	GRCh37	0.000472683	64.3219
rs117733303	A	G	6	160922870	0.169232	0.0158695	0.9709	1.5e-26	136016	GCST90302021	Cholesterol esters in large VLDL	GRCh37	0.00083538	113.718
rs141550222	C	G	6	160992001	-0.0635401	0.011149	0.9554	1.2e-08	136016	GCST90302021	Cholesterol esters in large VLDL	GRCh37	0.000238742	32.48
rs10455872	A	G	6	161010118	0.163454	0.008525	0.9298	6.16e-82	136016	GCST90302021	Cholesterol esters in large VLDL	GRCh37	0.00269552	367.619
rs117301556	T	C	6	161017052	0.0982573	0.0179127	0.9634	4.13e-08	136016	GCST90302021	Cholesterol esters in large VLDL	GRCh37	0.000221168	30.0886
rs2106727	A	G	7	17287998	-0.0246926	0.00414	0.3799	2.46e-09	136016	GCST90302021	Cholesterol esters in large VLDL	GRCh37	0.000261474	35.5734
rs41279633	T	G	7	44580876	0.0326221	0.00540409	0.1705	1.57e-09	136016	GCST90302021	Cholesterol esters in large VLDL	GRCh37	0.000267839	36.4396
rs13240065	A	G	7	73015369	-0.0971897	0.00613836	0.1258	1.84e-56	136016	GCST90302021	Cholesterol esters in large VLDL	GRCh37	0.00183969	250.685
rs6974288	A	G	7	130424212	0.0264184	0.00412226	0.5265	1.47e-10	136016	GCST90302021	Cholesterol esters in large VLDL	GRCh37	0.00030187	41.071
rs7841093	A	C	8	10683333	0.0244948	0.00443809	0.2847	3.41e-08	136016	GCST90302021	Cholesterol esters in large VLDL	GRCh37	0.000223908	30.4615
rs115849089	A	G	8	19912370	-0.176662	0.00642508	0.1176	1.98e-166	136016	GCST90302021	Cholesterol esters in large VLDL	GRCh37	0.00552753	756.001
rs73600289	T	C	8	19951752	-0.0919604	0.012563	0.9695	2.48e-13	136016	GCST90302021	Cholesterol esters in large VLDL	GRCh37	0.000393783	53.5811
rs2081687	T	C	8	59388565	0.0248357	0.00431732	0.3493	8.79e-09	136016	GCST90302021	Cholesterol esters in large VLDL	GRCh37	0.000243238	33.0918
rs2954021	A	G	8	126482077	0.084668	0.00409857	0.4891	8.28e-95	136016	GCST90302021	Cholesterol esters in large VLDL	GRCh37	0.00312769	426.744
rs7070761	A	T	10	65317056	-0.0235952	0.00393217	0.5241	1.97e-09	136016	GCST90302021	Cholesterol esters in large VLDL	GRCh37	0.000264654	36.0061
rs7921261	T	C	10	74687808	-0.0441582	0.00808499	0.898	4.72e-08	136016	GCST90302021	Cholesterol esters in large VLDL	GRCh37	0.000219269	29.8302
rs12359135	T	C	10	94843535	0.0308229	0.00409746	0.4668	5.38e-14	136016	GCST90302021	Cholesterol esters in large VLDL	GRCh37	0.000415859	56.5862
rs326214	A	G	11	47298360	0.0289886	0.00417467	0.6256	3.81e-12	136016	GCST90302021	Cholesterol esters in large VLDL	GRCh37	0.000354377	48.2174
rs174529	T	C	11	61543961	-0.0418614	0.00413102	0.6255	3.93e-24	136016	GCST90302021	Cholesterol esters in large VLDL	GRCh37	0.000754389	102.685
rs2846205	T	C	11	68758487	-0.0251553	0.0043049	0.2975	5.11e-09	136016	GCST90302021	Cholesterol esters in large VLDL	GRCh37	0.000250977	34.145
rs964184	C	G	11	116648917	-0.233725	0.00569689	0.8494	1e-200	136016	GCST90302021	Cholesterol esters in large VLDL	GRCh37	0.0122237	1683.17
rs144018203	C	G	11	116916060	0.2922	0.0241674	0.0111	1.18e-33	136016	GCST90302021	Cholesterol esters in large VLDL	GRCh37	0.0010736	146.182
rs12271743	T	C	11	117026154	0.0773619	0.0104732	0.9509	1.51e-13	136016	GCST90302021	Cholesterol esters in large VLDL	GRCh37	0.000400989	54.562
rs2460760	A	G	12	124545118	-0.0277525	0.00450871	0.2579	7.49e-10	136016	GCST90302021	Cholesterol esters in large VLDL	GRCh37	0.000278477	37.8873
rs4489873	A	T	13	95242527	0.0225323	0.004092	0.3811	3.66e-08	136016	GCST90302021	Cholesterol esters in large VLDL	GRCh37	0.00022287	30.3202
rs7337339	A	G	13	114544155	0.0313621	0.0046912	0.263	2.3e-11	136016	GCST90302021	Cholesterol esters in large VLDL	GRCh37	0.000328481	44.6927
rs139974673	T	C	15	44027885	-0.152064	0.0143854	0.9737	4.07e-26	136016	GCST90302021	Cholesterol esters in large VLDL	GRCh37	0.000820847	111.738
rs183130	T	C	16	56991363	-0.0973294	0.00438099	0.3145	2.39e-109	136016	GCST90302021	Cholesterol esters in large VLDL	GRCh37	0.00361559	493.556
rs72836561	T	C	17	41926126	0.139069	0.011839	0.0328	7.34e-32	136016	GCST90302021	Cholesterol esters in large VLDL	GRCh37	0.00101345	137.983
rs9956279	T	C	18	57942799	0.02447	0.00436754	0.2996	2.11e-08	136016	GCST90302021	Cholesterol esters in large VLDL	GRCh37	0.00023073	31.3897
rs3679	T	C	19	7978430	0.0245709	0.00442357	0.3546	2.78e-08	136016	GCST90302021	Cholesterol esters in large VLDL	GRCh37	0.000226782	30.8526
rs116843064	A	G	19	8429323	-0.246212	0.0155999	0.0212	4.08e-56	136016	GCST90302021	Cholesterol esters in large VLDL	GRCh37	0.00182806	249.097
rs58542926	T	C	19	19379549	-0.135012	0.00786993	0.0715	5.72e-66	136016	GCST90302021	Cholesterol esters in large VLDL	GRCh37	0.00215913	294.307
rs187429064	A	G	19	19380513	0.189378	0.0149831	0.958	1.28e-36	136016	GCST90302021	Cholesterol esters in large VLDL	GRCh37	0.00117316	159.754
rs4805881	A	C	19	33896432	0.0242894	0.00424646	0.365	1.07e-08	136016	GCST90302021	Cholesterol esters in large VLDL	GRCh37	0.000240484	32.717
rs584007	A	G	19	45416478	-0.0815096	0.00419093	0.3658	2.97e-84	136016	GCST90302021	Cholesterol esters in large VLDL	GRCh37	0.00277333	378.26
rs71352248	A	C	19	45502503	0.0577353	0.010016	0.9522	8.2e-09	136016	GCST90302021	Cholesterol esters in large VLDL	GRCh37	0.000244231	33.227
rs60220392	T	C	19	56092549	-0.0400898	0.0065272	0.8916	8.15e-10	136016	GCST90302021	Cholesterol esters in large VLDL	GRCh37	0.00027727	37.723
rs1883711	C	G	20	39179822	0.0687581	0.0115656	0.0442	2.76e-09	136016	GCST90302021	Cholesterol esters in large VLDL	GRCh37	0.000259783	35.3433
rs2267375	T	G	22	38601231	0.0237575	0.00399231	0.5736	2.67e-09	136016	GCST90302021	Cholesterol esters in large VLDL	GRCh37	0.000260285	35.4116
rs71640337	A	G	1	27004388	-0.0570385	0.00737505	0.088	1.04e-14	136016	GCST90302033	Cholesterol esters in medium HDL	GRCh37	0.000439568	59.8137
rs967530	A	T	1	39596137	0.0363292	0.00440822	0.6988	1.7e-16	136016	GCST90302033	Cholesterol esters in medium HDL	GRCh37	0.000499091	67.9172
rs17414716	A	G	1	55759138	-0.127073	0.0197281	0.9763	1.19e-10	136016	GCST90302033	Cholesterol esters in medium HDL	GRCh37	0.000304937	41.4883
rs1168086	A	G	1	63112389	-0.035455	0.00415339	0.3417	1.39e-17	136016	GCST90302033	Cholesterol esters in medium HDL	GRCh37	0.000535458	72.8688
rs12740374	T	G	1	109817590	0.0411448	0.00477294	0.2224	6.67e-18	136016	GCST90302033	Cholesterol esters in medium HDL	GRCh37	0.000546047	74.3106
rs72992015	T	C	1	150842696	0.0438777	0.00500201	0.1978	1.76e-18	136016	GCST90302033	Cholesterol esters in medium HDL	GRCh37	0.000565408	76.947
rs4656292	A	G	1	161194641	-0.0475615	0.00409666	0.3768	3.67e-31	136016	GCST90302033	Cholesterol esters in medium HDL	GRCh37	0.000989992	134.786
rs910502	A	T	1	230294185	-0.0686889	0.00568507	0.1566	1.31e-33	136016	GCST90302033	Cholesterol esters in medium HDL	GRCh37	0.00107213	145.981
rs673548	A	G	2	21237544	0.0452223	0.00460852	0.2689	9.92e-23	136016	GCST90302033	Cholesterol esters in medium HDL	GRCh37	0.000707431	96.2886
rs1260326	T	C	2	27730940	0.0293304	0.00415933	0.3821	1.77e-12	136016	GCST90302033	Cholesterol esters in medium HDL	GRCh37	0.00036546	49.7258
rs4245791	T	C	2	44074431	0.0257516	0.00452019	0.706	1.22e-08	136016	GCST90302033	Cholesterol esters in medium HDL	GRCh37	0.000238563	32.4556
rs17049712	T	C	2	58961136	-0.0246307	0.00450376	0.2847	4.53e-08	136016	GCST90302033	Cholesterol esters in medium HDL	GRCh37	0.000219845	29.9085
rs2138161	T	C	2	227095159	0.0263581	0.00424845	0.3495	5.5e-10	136016	GCST90302033	Cholesterol esters in medium HDL	GRCh37	0.000282914	38.4912
rs61791757	A	G	3	135905325	0.0281693	0.00480148	0.2147	4.44e-09	136016	GCST90302033	Cholesterol esters in medium HDL	GRCh37	0.000252989	34.4188
rs1421656	A	G	5	72928034	-0.02651	0.00441544	0.2718	1.93e-09	136016	GCST90302033	Cholesterol esters in medium HDL	GRCh37	0.000264952	36.0468
rs4714551	A	T	6	41990941	0.0299963	0.00472964	0.7488	2.27e-10	136016	GCST90302033	Cholesterol esters in medium HDL	GRCh37	0.000295639	40.2229
rs2296804	C	G	6	42931261	-0.0319409	0.00404412	0.4331	2.83e-15	136016	GCST90302033	Cholesterol esters in medium HDL	GRCh37	0.000458413	62.3792
rs4841133	A	G	8	9183664	-0.0896485	0.00657993	0.1105	2.86e-42	136016	GCST90302033	Cholesterol esters in medium HDL	GRCh37	0.00136289	185.625
rs59347135	C	G	8	19750044	0.0653327	0.00978249	0.9441	2.41e-11	136016	GCST90302033	Cholesterol esters in medium HDL	GRCh37	0.000327816	44.6021
rs139915535	A	G	8	19766233	0.152889	0.0179575	0.981	1.68e-17	136016	GCST90302033	Cholesterol esters in medium HDL	GRCh37	0.000532645	72.4858
rs15285	T	C	8	19824667	0.0934459	0.00441992	0.2789	3.27e-99	136016	GCST90302033	Cholesterol esters in medium HDL	GRCh37	0.00327549	446.976
rs4336630	T	G	8	126484276	-0.0273413	0.00424838	0.3422	1.23e-10	136016	GCST90302033	Cholesterol esters in medium HDL	GRCh37	0.000304418	41.4178
rs56925758	A	G	8	144299352	0.0292775	0.00506332	0.1985	7.37e-09	136016	GCST90302033	Cholesterol esters in medium HDL	GRCh37	0.000245755	33.4343
rs2254537	A	T	10	113917085	-0.0319334	0.00460407	0.7154	4.04e-12	136016	GCST90302033	Cholesterol esters in medium HDL	GRCh37	0.00035356	48.1062
rs75393320	C	G	11	47266471	0.0356963	0.00520644	0.1917	7.07e-12	136016	GCST90302033	Cholesterol esters in medium HDL	GRCh37	0.000345482	47.0066
rs499974	A	C	11	75455021	-0.0554817	0.00520728	0.182	1.66e-26	136016	GCST90302033	Cholesterol esters in medium HDL	GRCh37	0.000833922	113.52
rs964184	C	G	11	116648917	0.0560154	0.00553634	0.8505	4.61e-24	136016	GCST90302033	Cholesterol esters in medium HDL	GRCh37	0.000752059	102.368
rs141469619	A	G	11	116714293	0.152331	0.02466	0.9891	6.52e-10	136016	GCST90302033	Cholesterol esters in medium HDL	GRCh37	0.000280467	38.1581
rs59781045	T	C	11	117095283	0.0654513	0.00768196	0.0746	1.59e-17	136016	GCST90302033	Cholesterol esters in medium HDL	GRCh37	0.000533421	72.5915
rs7308864	A	G	12	109871179	-0.0238409	0.00399055	0.4822	2.31e-09	136016	GCST90302033	Cholesterol esters in medium HDL	GRCh37	0.000262347	35.6922
rs10773112	T	C	12	125338529	0.0263624	0.00448257	0.7261	4.08e-09	136016	GCST90302033	Cholesterol esters in medium HDL	GRCh37	0.000254224	34.5868
rs183130	T	C	16	56991363	0.140514	0.00422901	0.3164	1e-200	136016	GCST90302033	Cholesterol esters in medium HDL	GRCh37	0.00805126	1103.97
rs75911530	A	G	16	57049137	-0.109878	0.0143045	0.0305	1.57e-14	136016	GCST90302033	Cholesterol esters in medium HDL	GRCh37	0.00043361	59.0026
rs55661503	A	T	16	67836552	0.0450417	0.00584198	0.1368	1.26e-14	136016	GCST90302033	Cholesterol esters in medium HDL	GRCh37	0.000436847	59.4433
rs4889323	A	G	16	81499054	0.0275913	0.00498587	0.1998	3.13e-08	136016	GCST90302033	Cholesterol esters in medium HDL	GRCh37	0.000225099	30.6235
rs72836561	T	C	17	41926126	-0.124869	0.0121719	0.0324	1.08e-24	136016	GCST90302033	Cholesterol esters in medium HDL	GRCh37	0.000773146	105.24
rs2292644	T	C	17	76394449	0.0240326	0.00402647	0.6151	2.39e-09	136016	GCST90302033	Cholesterol esters in medium HDL	GRCh37	0.000261846	35.6241
rs77960347	A	G	18	47109955	-0.313757	0.0197502	0.9877	7.89e-57	136016	GCST90302033	Cholesterol esters in medium HDL	GRCh37	0.00185203	252.37
rs2156552	A	T	18	47181668	-0.085025	0.00537575	0.1691	2.4e-56	136016	GCST90302033	Cholesterol esters in medium HDL	GRCh37	0.00183581	250.155
rs116843064	A	G	19	8429323	0.162042	0.0151501	0.0213	1.07e-26	136016	GCST90302033	Cholesterol esters in medium HDL	GRCh37	0.000840366	114.398
rs17242395	A	G	19	11206969	0.0352441	0.00628647	0.1198	2.07e-08	136016	GCST90302033	Cholesterol esters in medium HDL	GRCh37	0.00023103	31.4305
rs3745683	A	G	19	11348521	-0.0718094	0.00702083	0.1042	1.49e-24	136016	GCST90302033	Cholesterol esters in medium HDL	GRCh37	0.000768532	104.612
rs2965169	A	C	19	45251156	-0.0247659	0.00412019	0.6099	1.85e-09	136016	GCST90302033	Cholesterol esters in medium HDL	GRCh37	0.000265564	36.13
rs429358	T	C	19	45411941	0.113339	0.00566062	0.8434	3.52e-89	136016	GCST90302033	Cholesterol esters in medium HDL	GRCh37	0.00293874	400.888
rs144311893	T	C	19	45423944	0.115701	0.0160544	0.0212	5.73e-13	136016	GCST90302033	Cholesterol esters in medium HDL	GRCh37	0.000381711	51.9379
rs2288911	T	G	19	45449284	-0.0398036	0.00396064	0.4837	9.21e-24	136016	GCST90302033	Cholesterol esters in medium HDL	GRCh37	0.000741994	100.997
rs367070	A	G	19	54800500	-0.0338122	0.00472322	0.753	8.14e-13	136016	GCST90302033	Cholesterol esters in medium HDL	GRCh37	0.000376633	51.2466
rs6059692	T	C	20	32746203	-0.0253529	0.00453611	0.7463	2.28e-08	136016	GCST90302033	Cholesterol esters in medium HDL	GRCh37	0.000229614	31.2379
rs150224153	T	C	20	43008981	-0.0760349	0.0109785	0.0487	4.34e-12	136016	GCST90302033	Cholesterol esters in medium HDL	GRCh37	0.000352528	47.9657
rs7679	T	C	20	44576502	-0.0956724	0.00513732	0.8198	2.09e-77	136016	GCST90302033	Cholesterol esters in medium HDL	GRCh37	0.00254334	346.812
rs131665	A	G	22	21920903	0.0307198	0.00477565	0.7356	1.25e-10	136016	GCST90302033	Cholesterol esters in medium HDL	GRCh37	0.000304124	41.3777
rs7554255	T	C	1	25778106	0.0326646	0.00406591	0.5306	9.45e-16	136016	GCST90302045	Cholesterol esters in medium LDL	GRCh37	0.000474289	64.5405
rs79598313	T	C	1	27284913	0.114423	0.0128161	0.03	4.33e-19	136016	GCST90302045	Cholesterol esters in medium LDL	GRCh37	0.000585701	79.7103
rs646356	A	T	1	55167773	0.0342287	0.00585428	0.8391	5.01e-09	136016	GCST90302045	Cholesterol esters in medium LDL	GRCh37	0.000251267	34.1844
rs11591147	T	G	1	55505647	-0.44111	0.0145614	0.0292	1e-200	136016	GCST90302045	Cholesterol esters in medium LDL	GRCh37	0.00670159	917.66
rs693668	A	G	1	55521109	0.0532462	0.00411827	0.6273	3.08e-38	136016	GCST90302045	Cholesterol esters in medium LDL	GRCh37	0.00122751	167.164
rs3005923	A	G	1	56801542	-0.165544	0.0170578	0.0403	2.87e-22	136016	GCST90302045	Cholesterol esters in medium LDL	GRCh37	0.000691974	94.1833
rs646776	T	C	1	109818530	0.148758	0.00472824	0.7769	1e-200	136016	GCST90302045	Cholesterol esters in medium LDL	GRCh37	0.00722473	989.815
rs496800	A	C	1	234851216	-0.0386069	0.00395363	0.4571	1.59e-22	136016	GCST90302045	Cholesterol esters in medium LDL	GRCh37	0.000700557	95.3524
rs10188514	T	C	2	21134064	-0.0508682	0.00426643	0.6589	8.99e-33	136016	GCST90302045	Cholesterol esters in medium LDL	GRCh37	0.00104405	142.153
rs563290	A	G	2	21288226	0.128501	0.00513599	0.8177	3.74e-138	136016	GCST90302045	Cholesterol esters in medium LDL	GRCh37	0.00458119	625.974
rs219562	A	G	2	21580112	-0.0284311	0.00435421	0.696	6.6e-11	136016	GCST90302045	Cholesterol esters in medium LDL	GRCh37	0.000313358	42.6345
rs4245791	T	C	2	44074431	-0.0589816	0.00453812	0.7074	1.27e-38	136016	GCST90302045	Cholesterol esters in medium LDL	GRCh37	0.00124037	168.917
rs6709904	A	G	2	44080324	0.0525272	0.00644346	0.8868	3.58e-16	136016	GCST90302045	Cholesterol esters in medium LDL	GRCh37	0.000488346	66.4544
rs6705798	T	C	2	63259881	0.0247177	0.00415635	0.6493	2.73e-09	136016	GCST90302045	Cholesterol esters in medium LDL	GRCh37	0.00025995	35.366
rs72838098	C	G	2	118821597	-0.0488518	0.00784946	0.0762	4.86e-10	136016	GCST90302045	Cholesterol esters in medium LDL	GRCh37	0.000284687	38.7324
rs11693150	A	C	2	203496575	-0.0244888	0.00395017	0.4897	5.67e-10	136016	GCST90302045	Cholesterol esters in medium LDL	GRCh37	0.000282482	38.4324
rs2959271	A	G	3	12444463	-0.0272559	0.00407646	0.3696	2.29e-11	136016	GCST90302045	Cholesterol esters in medium LDL	GRCh37	0.000328565	44.7042
rs143424675	T	C	4	73749419	0.115882	0.0162971	0.0218	1.16e-12	136016	GCST90302045	Cholesterol esters in medium LDL	GRCh37	0.000371587	50.5599
rs114483871	T	C	4	73990168	0.0788194	0.0136921	0.0297	8.58e-09	136016	GCST90302045	Cholesterol esters in medium LDL	GRCh37	0.000243574	33.1376
rs185567543	A	T	4	74990001	-0.194412	0.0252748	0.987	1.45e-14	136016	GCST90302045	Cholesterol esters in medium LDL	GRCh37	0.000434801	59.1647
rs12916	T	C	5	74656539	-0.0750812	0.00396974	0.5692	8.85e-80	136016	GCST90302045	Cholesterol esters in medium LDL	GRCh37	0.00262306	357.711
rs6882345	A	G	5	156397673	0.0354542	0.00410233	0.645	5.5e-18	136016	GCST90302045	Cholesterol esters in medium LDL	GRCh37	0.000548839	74.6908
rs1569446	A	G	6	16114248	0.0342909	0.00410868	0.5273	7.06e-17	136016	GCST90302045	Cholesterol esters in medium LDL	GRCh37	0.000511847	69.654
rs79920061	A	G	6	25857920	-0.0552593	0.00875918	0.069	2.81e-10	136016	GCST90302045	Cholesterol esters in medium LDL	GRCh37	0.000292528	39.7995
rs9391858	A	G	6	32341398	-0.0368587	0.00537182	0.8227	6.81e-12	136016	GCST90302045	Cholesterol esters in medium LDL	GRCh37	0.000346017	47.0795
rs80254170	A	G	6	160514283	-0.0647985	0.00779086	0.9259	9e-17	136016	GCST90302045	Cholesterol esters in medium LDL	GRCh37	0.000508332	69.1755
rs1564348	T	C	6	160578860	-0.0396747	0.00544331	0.8398	3.13e-13	136016	GCST90302045	Cholesterol esters in medium LDL	GRCh37	0.000390428	53.1244
rs4252185	T	C	6	161123451	-0.0477827	0.00758994	0.9072	3.06e-10	136016	GCST90302045	Cholesterol esters in medium LDL	GRCh37	0.000291305	39.6331
rs4724102	A	G	7	1120571	0.028308	0.00478331	0.2341	3.26e-09	136016	GCST90302045	Cholesterol esters in medium LDL	GRCh37	0.00025743	35.0231
rs12670798	T	C	7	21607352	-0.0412391	0.00452949	0.7484	8.66e-20	136016	GCST90302045	Cholesterol esters in medium LDL	GRCh37	0.000609067	82.8921
rs116858122	T	C	7	26031833	0.069719	0.0114636	0.038	1.19e-09	136016	GCST90302045	Cholesterol esters in medium LDL	GRCh37	0.000271864	36.9873
rs41279633	T	G	7	44580876	0.0479843	0.00543636	0.1709	1.08e-18	136016	GCST90302045	Cholesterol esters in medium LDL	GRCh37	0.000572456	77.9067
rs3842	T	C	7	87133366	0.0322288	0.00578137	0.8522	2.48e-08	136016	GCST90302045	Cholesterol esters in medium LDL	GRCh37	0.000228422	31.0757
rs1461729	A	G	8	9187242	-0.0483168	0.00630231	0.1221	1.77e-14	136016	GCST90302045	Cholesterol esters in medium LDL	GRCh37	0.000431936	58.7748
rs10283206	T	C	8	55410392	0.0288764	0.00488692	0.2156	3.44e-09	136016	GCST90302045	Cholesterol esters in medium LDL	GRCh37	0.000256634	34.9148
rs4876611	A	G	8	116671848	-0.0274752	0.00441764	0.2874	4.99e-10	136016	GCST90302045	Cholesterol esters in medium LDL	GRCh37	0.000284307	38.6807
rs28601761	C	G	8	126500031	0.0444209	0.00426408	0.5928	2.06e-25	136016	GCST90302045	Cholesterol esters in medium LDL	GRCh37	0.000797238	108.522
rs11136343	A	G	8	145058986	-0.0246906	0.0042868	0.6229	8.43e-09	136016	GCST90302045	Cholesterol esters in medium LDL	GRCh37	0.000243837	33.1734
rs2740488	A	C	9	107661742	0.0384627	0.00465439	0.7475	1.41e-16	136016	GCST90302045	Cholesterol esters in medium LDL	GRCh37	0.000501818	68.2886
rs635634	T	C	9	136155000	0.067134	0.00503597	0.187	1.53e-40	136016	GCST90302045	Cholesterol esters in medium LDL	GRCh37	0.00130485	177.71
rs11601507	A	C	11	5701074	0.0545695	0.00734936	0.089	1.13e-13	136016	GCST90302045	Cholesterol esters in medium LDL	GRCh37	0.000405168	55.1309
rs10832954	A	G	11	18643559	0.0299755	0.00430671	0.685	3.4e-12	136016	GCST90302045	Cholesterol esters in medium LDL	GRCh37	0.000356038	48.4435
rs174574	A	C	11	61600342	-0.0522461	0.00412303	0.3576	8.48e-37	136016	GCST90302045	Cholesterol esters in medium LDL	GRCh37	0.00117916	160.571
rs4520	T	C	11	116701535	0.0257885	0.00448291	0.3146	8.79e-09	136016	GCST90302045	Cholesterol esters in medium LDL	GRCh37	0.00024324	33.0922
rs76970536	A	G	11	126250680	0.053443	0.00688872	0.0984	8.63e-15	136016	GCST90302045	Cholesterol esters in medium LDL	GRCh37	0.000442305	60.1863
rs35882350	A	G	12	623129	-0.0253774	0.00459095	0.7306	3.24e-08	136016	GCST90302045	Cholesterol esters in medium LDL	GRCh37	0.000224596	30.5551
rs3184504	T	C	12	111884608	-0.0299073	0.00409897	0.4505	2.96e-13	136016	GCST90302045	Cholesterol esters in medium LDL	GRCh37	0.000391242	53.2352
rs2244608	A	G	12	121416988	-0.0272033	0.00413096	0.6491	4.54e-11	136016	GCST90302045	Cholesterol esters in medium LDL	GRCh37	0.000318724	43.3648
rs11571725	A	G	13	32938881	0.0326342	0.00481703	0.7715	1.25e-11	136016	GCST90302045	Cholesterol esters in medium LDL	GRCh37	0.000337327	45.8967
rs61965607	C	G	13	95268140	0.033013	0.00474374	0.2314	3.42e-12	136016	GCST90302045	Cholesterol esters in medium LDL	GRCh37	0.000355946	48.4309
rs36012880	T	C	14	24881986	-0.0307678	0.00400543	0.5543	1.57e-14	136016	GCST90302045	Cholesterol esters in medium LDL	GRCh37	0.000433627	59.0049
rs4902813	A	G	14	70768918	0.0356114	0.00562294	0.8552	2.4e-10	136016	GCST90302045	Cholesterol esters in medium LDL	GRCh37	0.000294804	40.1093
rs28929474	T	C	14	94844947	0.144946	0.0151801	0.0204	1.32e-21	136016	GCST90302045	Cholesterol esters in medium LDL	GRCh37	0.000669857	91.171
rs7177289	T	C	15	58680184	0.0342166	0.00412183	0.3616	1.03e-16	136016	GCST90302045	Cholesterol esters in medium LDL	GRCh37	0.00050639	68.911
rs12445401	A	G	16	72148419	-0.0562523	0.00491508	0.7837	2.5e-30	136016	GCST90302045	Cholesterol esters in medium LDL	GRCh37	0.000962077	130.982
rs4794048	A	C	17	45763073	-0.0280823	0.00393659	0.5375	9.77e-13	136016	GCST90302045	Cholesterol esters in medium LDL	GRCh37	0.000374	50.8883
rs1801689	A	C	17	64210580	-0.0964149	0.0139139	0.9711	4.23e-12	136016	GCST90302045	Cholesterol esters in medium LDL	GRCh37	0.000352895	48.0156
rs77542162	A	G	17	67081278	-0.16491	0.0169398	0.9786	2.14e-22	136016	GCST90302045	Cholesterol esters in medium LDL	GRCh37	0.000696277	94.7694
rs73009557	A	G	19	11023367	-0.0805489	0.0125446	0.0288	1.35e-10	136016	GCST90302045	Cholesterol esters in medium LDL	GRCh37	0.00030303	41.2288
rs6511720	T	G	19	11202306	-0.197869	0.00646581	0.1155	1e-200	136016	GCST90302045	Cholesterol esters in medium LDL	GRCh37	0.00683815	936.488
rs111234557	C	G	19	19436229	0.0543797	0.0064149	0.8896	2.31e-17	136016	GCST90302045	Cholesterol esters in medium LDL	GRCh37	0.000528049	71.86
rs118147862	A	G	19	45319631	-0.519894	0.0108932	0.0434	1e-200	136016	GCST90302045	Cholesterol esters in medium LDL	GRCh37	0.0164708	2277.77
rs147711004	A	G	19	45337918	0.174478	0.0110436	0.0408	3.16e-56	136016	GCST90302045	Cholesterol esters in medium LDL	GRCh37	0.00183179	249.606
rs148601586	C	G	19	45346666	-0.160599	0.0211594	0.9866	3.2e-14	136016	GCST90302045	Cholesterol esters in medium LDL	GRCh37	0.000423356	57.6068
rs7254892	A	G	19	45389596	-0.54322	0.0116785	0.0347	1e-200	136016	GCST90302045	Cholesterol esters in medium LDL	GRCh37	0.015658	2163.58
rs143473297	T	C	19	45393352	-0.151889	0.0203183	0.9575	7.69e-14	136016	GCST90302045	Cholesterol esters in medium LDL	GRCh37	0.000410686	55.882
rs118170342	T	C	19	45401868	-0.156688	0.010656	0.9599	6.06e-49	136016	GCST90302045	Cholesterol esters in medium LDL	GRCh37	0.0015871	216.211
rs12983728	A	G	19	58671267	-0.0321185	0.00583855	0.1517	3.77e-08	136016	GCST90302045	Cholesterol esters in medium LDL	GRCh37	0.00022244	30.2617
rs2618566	T	G	20	17844684	-0.0424997	0.00426678	0.652	2.27e-23	136016	GCST90302045	Cholesterol esters in medium LDL	GRCh37	0.000728893	99.212
rs117113213	A	G	20	39165692	0.121992	0.0114352	0.0457	1.43e-26	136016	GCST90302045	Cholesterol esters in medium LDL	GRCh37	0.000836039	113.808
rs6124297	A	C	20	39616268	-0.0241544	0.0043003	0.695	1.94e-08	136016	GCST90302045	Cholesterol esters in medium LDL	GRCh37	0.000231903	31.5494
rs62217829	T	C	21	42366206	-0.0478734	0.00831524	0.0727	8.55e-09	136016	GCST90302045	Cholesterol esters in medium LDL	GRCh37	0.000243637	33.1461
rs79598313	T	C	1	27284913	0.0872681	0.0128217	0.03	1e-11	136016	GCST90302059	Cholesterol esters in medium VLDL	GRCh37	0.000340471	46.3245
rs12750160	T	C	1	55674000	-0.139432	0.0231748	0.0134	1.78e-09	136016	GCST90302059	Cholesterol esters in medium VLDL	GRCh37	0.000266065	36.1982
rs17414716	A	G	1	55759138	0.189537	0.0195606	0.975	3.33e-22	136016	GCST90302059	Cholesterol esters in medium VLDL	GRCh37	0.000689822	93.8902
rs1007205	T	C	1	62936912	-0.0830117	0.00418723	0.3405	1.81e-87	136016	GCST90302059	Cholesterol esters in medium VLDL	GRCh37	0.00288125	393.023
rs646776	T	C	1	109818530	0.0554739	0.00474061	0.7769	1.25e-31	136016	GCST90302059	Cholesterol esters in medium VLDL	GRCh37	0.00100573	136.931
rs748273	A	G	1	219650950	-0.0238997	0.00430269	0.2966	2.78e-08	136016	GCST90302059	Cholesterol esters in medium VLDL	GRCh37	0.000226785	30.853
rs11122455	C	G	1	230304930	0.029906	0.00419312	0.4225	9.88e-13	136016	GCST90302059	Cholesterol esters in medium VLDL	GRCh37	0.000373843	50.8669
rs870526	T	C	2	20369562	-0.0259333	0.00402869	0.5484	1.22e-10	136016	GCST90302059	Cholesterol esters in medium VLDL	GRCh37	0.000304554	41.4362
rs4665710	A	C	2	21221035	-0.0929193	0.00461629	0.2698	4.15e-90	136016	GCST90302059	Cholesterol esters in medium VLDL	GRCh37	0.00296991	405.153
rs17398765	A	G	2	21270751	-0.0610077	0.00812739	0.9261	6.08e-14	136016	GCST90302059	Cholesterol esters in medium VLDL	GRCh37	0.000414092	56.3457
rs1260326	T	C	2	27730940	0.0823767	0.00417113	0.3818	8.14e-87	136016	GCST90302059	Cholesterol esters in medium VLDL	GRCh37	0.00285935	390.027
rs56132765	A	G	2	44078853	-0.0759113	0.00822159	0.0695	2.63e-20	136016	GCST90302059	Cholesterol esters in medium VLDL	GRCh37	0.000626382	85.2501
rs7573158	A	G	2	118828445	-0.0432133	0.00768568	0.9043	1.88e-08	136016	GCST90302059	Cholesterol esters in medium VLDL	GRCh37	0.00023237	31.6129
rs10184004	T	C	2	165508389	-0.030278	0.00419271	0.3832	5.14e-13	136016	GCST90302059	Cholesterol esters in medium VLDL	GRCh37	0.000383272	52.1504
rs78058190	A	G	2	219699999	0.0679933	0.00989942	0.0675	6.49e-12	136016	GCST90302059	Cholesterol esters in medium VLDL	GRCh37	0.000346715	47.1744
rs1024137	T	G	2	227095876	0.0279038	0.00417555	0.6487	2.35e-11	136016	GCST90302059	Cholesterol esters in medium VLDL	GRCh37	0.000328222	44.6575
rs2317877	T	C	3	57423925	-0.0269118	0.0042837	0.3072	3.34e-10	136016	GCST90302059	Cholesterol esters in medium VLDL	GRCh37	0.000290088	39.4674
rs687339	T	C	3	135932359	0.0389998	0.00489102	0.7915	1.54e-15	136016	GCST90302059	Cholesterol esters in medium VLDL	GRCh37	0.000467234	63.58
rs59950280	A	G	4	3452345	0.0271019	0.00449644	0.3157	1.67e-09	136016	GCST90302059	Cholesterol esters in medium VLDL	GRCh37	0.000267027	36.3291
rs4860948	A	T	4	69340991	0.0299634	0.00499052	0.2389	1.92e-09	136016	GCST90302059	Cholesterol esters in medium VLDL	GRCh37	0.000264964	36.0483
rs442177	T	G	4	88030261	0.0327461	0.00395622	0.5652	1.26e-16	136016	GCST90302059	Cholesterol esters in medium VLDL	GRCh37	0.00050344	68.5094
rs9687846	A	G	5	55861894	0.0455284	0.00523204	0.1811	3.27e-18	136016	GCST90302059	Cholesterol esters in medium VLDL	GRCh37	0.000556404	75.7209
rs12916	T	C	5	74656539	-0.0479645	0.00397717	0.5691	1.72e-33	136016	GCST90302059	Cholesterol esters in medium VLDL	GRCh37	0.00106816	145.44
rs6874202	T	C	5	156391628	-0.0452779	0.00410736	0.3552	2.94e-28	136016	GCST90302059	Cholesterol esters in medium VLDL	GRCh37	0.000892627	121.518
rs28397289	T	C	6	31197407	0.0308024	0.00498004	0.2063	6.2e-10	136016	GCST90302059	Cholesterol esters in medium VLDL	GRCh37	0.000281185	38.2558
rs28533694	T	C	6	32587235	0.0445808	0.00456395	0.3407	1.54e-22	136016	GCST90302059	Cholesterol esters in medium VLDL	GRCh37	0.000701004	95.4133
rs998584	A	C	6	43757896	0.0274612	0.00404554	0.492	1.14e-11	136016	GCST90302059	Cholesterol esters in medium VLDL	GRCh37	0.000338649	46.0766
rs13202045	A	T	6	106354225	0.0227127	0.00399448	0.4386	1.3e-08	136016	GCST90302059	Cholesterol esters in medium VLDL	GRCh37	0.000237642	32.3303
rs10872311	A	C	6	127438642	0.029502	0.00450793	0.2677	5.97e-11	136016	GCST90302059	Cholesterol esters in medium VLDL	GRCh37	0.000314792	42.8296
rs632057	T	G	6	139834012	0.0257129	0.0041722	0.3946	7.14e-10	136016	GCST90302059	Cholesterol esters in medium VLDL	GRCh37	0.000279164	37.9808
rs146203232	T	C	6	160521885	0.0735076	0.00793073	0.0725	1.88e-20	136016	GCST90302059	Cholesterol esters in medium VLDL	GRCh37	0.000631209	85.9075
rs117733303	A	G	6	160922870	0.134271	0.0158726	0.971	2.69e-17	136016	GCST90302059	Cholesterol esters in medium VLDL	GRCh37	0.000525835	71.5585
rs10455872	A	G	6	161010118	0.113476	0.00851081	0.9298	1.48e-40	136016	GCST90302059	Cholesterol esters in medium VLDL	GRCh37	0.0013053	177.771
rs6968865	A	T	7	17287269	-0.0258903	0.00427742	0.3837	1.42e-09	136016	GCST90302059	Cholesterol esters in medium VLDL	GRCh37	0.000269279	36.6355
rs73066481	C	G	7	21611187	0.0330151	0.00487867	0.2091	1.31e-11	136016	GCST90302059	Cholesterol esters in medium VLDL	GRCh37	0.000336579	45.7949
rs41279633	T	G	7	44580876	0.0448023	0.00539734	0.1705	1.03e-16	136016	GCST90302059	Cholesterol esters in medium VLDL	GRCh37	0.000506327	68.9024
rs13240994	T	C	7	73016862	0.0667523	0.00529787	0.8156	2.12e-36	136016	GCST90302059	Cholesterol esters in medium VLDL	GRCh37	0.00116583	158.754
rs6974288	A	G	7	130424212	0.0261869	0.00411712	0.5264	2.01e-10	136016	GCST90302059	Cholesterol esters in medium VLDL	GRCh37	0.000297345	40.4551
rs59347135	C	G	8	19750044	-0.0693028	0.0095738	0.9448	4.53e-13	136016	GCST90302059	Cholesterol esters in medium VLDL	GRCh37	0.000385101	52.3994
rs115849089	A	G	8	19912370	-0.160151	0.00641857	0.1176	2.07e-137	136016	GCST90302059	Cholesterol esters in medium VLDL	GRCh37	0.00455626	622.552
rs112928559	T	C	8	19979846	0.076884	0.0122652	0.0403	3.65e-10	136016	GCST90302059	Cholesterol esters in medium VLDL	GRCh37	0.000288809	39.2934
rs4738684	A	G	8	59393273	0.0267907	0.00431316	0.3491	5.25e-10	136016	GCST90302059	Cholesterol esters in medium VLDL	GRCh37	0.000283571	38.5806
rs2954021	A	G	8	126482077	0.0838245	0.00409409	0.4891	3.63e-93	136016	GCST90302059	Cholesterol esters in medium VLDL	GRCh37	0.00307256	419.199
rs62543565	A	C	9	16901067	-0.0254057	0.00425421	0.5939	2.35e-09	136016	GCST90302059	Cholesterol esters in medium VLDL	GRCh37	0.000262133	35.6631
rs2740488	A	C	9	107661742	0.0305591	0.00461959	0.7479	3.71e-11	136016	GCST90302059	Cholesterol esters in medium VLDL	GRCh37	0.000321621	43.759
rs649129	T	C	9	136154304	0.0307758	0.00491022	0.2061	3.66e-10	136016	GCST90302059	Cholesterol esters in medium VLDL	GRCh37	0.000288737	39.2836
rs12359135	T	C	10	94843535	0.0309639	0.00409229	0.4669	3.84e-14	136016	GCST90302059	Cholesterol esters in medium VLDL	GRCh37	0.000420731	57.2493
rs7395581	A	G	11	47246397	0.0273769	0.00415712	0.638	4.53e-11	136016	GCST90302059	Cholesterol esters in medium VLDL	GRCh37	0.000318754	43.3688
rs964184	C	G	11	116648917	-0.219997	0.0056937	0.8495	1e-200	136016	GCST90302059	Cholesterol esters in medium VLDL	GRCh37	0.0108571	1492.93
rs141469619	A	G	11	116714293	-0.267351	0.0240973	0.9891	1.33e-28	136016	GCST90302059	Cholesterol esters in medium VLDL	GRCh37	0.000904157	123.089
rs12271743	T	C	11	117026154	0.0619389	0.0103053	0.9515	1.85e-09	136016	GCST90302059	Cholesterol esters in medium VLDL	GRCh37	0.000265519	36.1239
rs540730	T	C	12	57807114	-0.0260821	0.00465764	0.2392	2.15e-08	136016	GCST90302059	Cholesterol esters in medium VLDL	GRCh37	0.000230496	31.3579
rs61933421	A	C	12	125235171	-0.0370376	0.00642187	0.1231	8.05e-09	136016	GCST90302059	Cholesterol esters in medium VLDL	GRCh37	0.000244494	33.2627
rs7337339	A	G	13	114544155	0.0327978	0.00468537	0.2629	2.56e-12	136016	GCST90302059	Cholesterol esters in medium VLDL	GRCh37	0.000360128	49.0001
rs139974673	T	C	15	44027885	-0.138514	0.0143706	0.9737	5.49e-22	136016	GCST90302059	Cholesterol esters in medium VLDL	GRCh37	0.000682576	92.9033
rs2043085	T	C	15	58680954	0.0296514	0.00410901	0.4102	5.35e-13	136016	GCST90302059	Cholesterol esters in medium VLDL	GRCh37	0.000382701	52.0727
rs1800588	T	C	15	58723675	0.0435707	0.00468533	0.2327	1.41e-20	136016	GCST90302059	Cholesterol esters in medium VLDL	GRCh37	0.000635393	86.4773
rs183130	T	C	16	56991363	-0.104282	0.0043755	0.3146	1.51e-125	136016	GCST90302059	Cholesterol esters in medium VLDL	GRCh37	0.00415878	568.015
rs2287997	A	G	16	72140553	0.0278325	0.00490517	0.21	1.39e-08	136016	GCST90302059	Cholesterol esters in medium VLDL	GRCh37	0.000236649	32.1952
rs72836561	T	C	17	41926126	0.115453	0.0118247	0.0328	1.61e-22	136016	GCST90302059	Cholesterol esters in medium VLDL	GRCh37	0.000700392	95.3299
rs4789227	T	C	17	73794354	0.0245279	0.00417776	0.661	4.33e-09	136016	GCST90302059	Cholesterol esters in medium VLDL	GRCh37	0.000253356	34.4687
rs1540037	A	G	18	47182664	-0.0310813	0.00495393	0.22	3.52e-10	136016	GCST90302059	Cholesterol esters in medium VLDL	GRCh37	0.000289323	39.3633
rs112107114	A	G	19	11190074	-0.108788	0.00650767	0.1155	9.87e-63	136016	GCST90302059	Cholesterol esters in medium VLDL	GRCh37	0.00205037	279.451
rs2738447	A	C	19	11227480	-0.0244044	0.00400052	0.4018	1.06e-09	136016	GCST90302059	Cholesterol esters in medium VLDL	GRCh37	0.000273524	37.2132
rs4804576	T	G	19	11331354	-0.054875	0.00880303	0.0903	4.56e-10	136016	GCST90302059	Cholesterol esters in medium VLDL	GRCh37	0.000285608	38.8577
rs58542926	T	C	19	19379549	-0.154867	0.0078595	0.0716	1.98e-86	136016	GCST90302059	Cholesterol esters in medium VLDL	GRCh37	0.00284641	388.257
rs141864196	A	G	19	45405499	-0.0993462	0.0139996	0.0255	1.28e-12	136016	GCST90302059	Cholesterol esters in medium VLDL	GRCh37	0.000370099	50.3573
rs429358	T	C	19	45411941	-0.120307	0.00551089	0.8431	1.18e-105	136016	GCST90302059	Cholesterol esters in medium VLDL	GRCh37	0.00349165	476.577
rs10420434	A	G	19	45451190	-0.0580818	0.0102666	0.0438	1.54e-08	136016	GCST90302059	Cholesterol esters in medium VLDL	GRCh37	0.000235254	32.0054
rs34827707	A	G	19	45541782	-0.0907466	0.0145705	0.0279	4.72e-10	136016	GCST90302059	Cholesterol esters in medium VLDL	GRCh37	0.000285101	38.7888
rs60220392	T	C	19	56092549	-0.036007	0.00651995	0.8916	3.34e-08	136016	GCST90302059	Cholesterol esters in medium VLDL	GRCh37	0.000224181	30.4986
rs117113213	A	G	20	39165692	0.101975	0.0113784	0.0454	3.19e-19	136016	GCST90302059	Cholesterol esters in medium VLDL	GRCh37	0.000590164	80.3179
rs77823653	T	C	22	46762266	0.03951	0.00722001	0.0883	4.44e-08	136016	GCST90302059	Cholesterol esters in medium VLDL	GRCh37	0.000220116	29.9455
rs11591147	T	G	1	55505647	-0.174417	0.0145473	0.0291	4.03e-33	136016	GCST90302081	Cholesterol esters in small HDL	GRCh37	0.00105576	143.75
rs646776	T	C	1	109818530	0.0806397	0.00472425	0.7769	2.51e-65	136016	GCST90302081	Cholesterol esters in small HDL	GRCh37	0.00213753	291.357
rs486142	A	G	1	234848609	0.0263521	0.00397316	0.5429	3.3e-11	136016	GCST90302081	Cholesterol esters in small HDL	GRCh37	0.000323317	43.9899
rs668948	A	G	2	21291529	0.0593529	0.00516555	0.8207	1.48e-30	136016	GCST90302081	Cholesterol esters in small HDL	GRCh37	0.000969705	132.022
rs10935473	T	G	3	98416900	0.029858	0.00395503	0.4413	4.37e-14	136016	GCST90302081	Cholesterol esters in small HDL	GRCh37	0.000418841	56.9921
rs77645768	A	G	4	73668828	0.105588	0.0151655	0.0239	3.35e-12	136016	GCST90302081	Cholesterol esters in small HDL	GRCh37	0.000356263	48.474
rs79146711	T	C	4	74290628	0.0960044	0.0135683	0.0303	1.49e-12	136016	GCST90302081	Cholesterol esters in small HDL	GRCh37	0.000367941	50.0636
rs182695896	A	C	4	74813227	-0.152387	0.0198828	0.9844	1.8e-14	136016	GCST90302081	Cholesterol esters in small HDL	GRCh37	0.000431685	58.7406
rs12916	T	C	5	74656539	-0.0362528	0.00396447	0.5692	6e-20	136016	GCST90302081	Cholesterol esters in small HDL	GRCh37	0.000614405	83.6191
rs13165038	T	C	5	131813350	-0.0259138	0.00428028	0.6754	1.41e-09	136016	GCST90302081	Cholesterol esters in small HDL	GRCh37	0.000269408	36.6531
rs117733303	A	G	6	160922870	-0.120306	0.0160258	0.9706	6.05e-14	136016	GCST90302081	Cholesterol esters in small HDL	GRCh37	0.000414162	56.3552
rs10455872	A	G	6	161010118	-0.117184	0.00840346	0.9298	3.39e-44	136016	GCST90302081	Cholesterol esters in small HDL	GRCh37	0.00142762	194.454
rs4722551	T	C	7	25991826	-0.0319559	0.00537391	0.8246	2.74e-09	136016	GCST90302081	Cholesterol esters in small HDL	GRCh37	0.000259908	35.3604
rs1055302	T	C	7	87132916	-0.0346315	0.00588826	0.1403	4.07e-09	136016	GCST90302081	Cholesterol esters in small HDL	GRCh37	0.000254255	34.591
rs854572	C	G	7	94954696	-0.022648	0.004084	0.5176	2.93e-08	136016	GCST90302081	Cholesterol esters in small HDL	GRCh37	0.000226049	30.7527
rs1461729	A	G	8	9187242	-0.0568264	0.00629213	0.122	1.7e-19	136016	GCST90302081	Cholesterol esters in small HDL	GRCh37	0.000599313	81.5639
rs115849089	A	G	8	19912370	0.0600768	0.00621747	0.118	4.35e-22	136016	GCST90302081	Cholesterol esters in small HDL	GRCh37	0.00068596	93.3642
rs2740488	A	C	9	107661742	0.0321859	0.00469425	0.7481	7.06e-12	136016	GCST90302081	Cholesterol esters in small HDL	GRCh37	0.000345508	47.0102
rs635634	T	C	9	136155000	0.0548668	0.00502699	0.1871	9.83e-28	136016	GCST90302081	Cholesterol esters in small HDL	GRCh37	0.000875053	119.124
rs4369382	A	G	11	18625610	-0.0249034	0.00429772	0.3191	6.85e-09	136016	GCST90302081	Cholesterol esters in small HDL	GRCh37	0.000246799	33.5764
rs174594	A	C	11	61619829	0.0236001	0.00409507	0.6219	8.26e-09	136016	GCST90302081	Cholesterol esters in small HDL	GRCh37	0.000244123	33.2123
rs12721030	T	C	11	116705278	0.0418352	0.00484142	0.2171	5.57e-18	136016	GCST90302081	Cholesterol esters in small HDL	GRCh37	0.000548668	74.6675
rs7928577	T	G	11	126227723	0.0501593	0.00735018	0.0786	8.84e-12	136016	GCST90302081	Cholesterol esters in small HDL	GRCh37	0.00034227	46.5694
rs9524570	A	T	13	95281618	-0.0316479	0.00474206	0.7678	2.49e-11	136016	GCST90302081	Cholesterol esters in small HDL	GRCh37	0.000327359	44.54
rs11621594	A	G	14	24875832	-0.0299806	0.00414948	0.5874	5.01e-13	136016	GCST90302081	Cholesterol esters in small HDL	GRCh37	0.000383651	52.2019
rs17475516	A	G	14	70832479	-0.0235841	0.00406676	0.6191	6.66e-09	136016	GCST90302081	Cholesterol esters in small HDL	GRCh37	0.000247197	33.6306
rs2073333	T	C	14	94844562	0.029334	0.00454218	0.2651	1.06e-10	136016	GCST90302081	Cholesterol esters in small HDL	GRCh37	0.000306541	41.7067
rs1601935	T	G	15	58671765	0.0255121	0.00417132	0.6486	9.59e-10	136016	GCST90302081	Cholesterol esters in small HDL	GRCh37	0.00027494	37.4059
rs261334	C	G	15	58726744	0.0495629	0.00478023	0.7766	3.46e-25	136016	GCST90302081	Cholesterol esters in small HDL	GRCh37	0.000789737	107.5
rs183130	T	C	16	56991363	0.0351177	0.00427742	0.3154	2.21e-16	136016	GCST90302081	Cholesterol esters in small HDL	GRCh37	0.000495316	67.4033
rs12445401	A	G	16	72148419	-0.0385047	0.00490724	0.7837	4.28e-15	136016	GCST90302081	Cholesterol esters in small HDL	GRCh37	0.000452446	61.5669
rs9901869	A	G	17	45575206	0.0239059	0.00392645	0.5123	1.14e-09	136016	GCST90302081	Cholesterol esters in small HDL	GRCh37	0.000272459	37.0683
rs3744219	A	G	17	76400236	0.0244997	0.00402164	0.6096	1.12e-09	136016	GCST90302081	Cholesterol esters in small HDL	GRCh37	0.000272776	37.1114
rs6511720	T	G	19	11202306	-0.0924425	0.0064613	0.1155	1.98e-46	136016	GCST90302081	Cholesterol esters in small HDL	GRCh37	0.00150266	204.69
rs28807203	A	C	19	45173951	0.0684454	0.00877926	0.9432	6.38e-15	136016	GCST90302081	Cholesterol esters in small HDL	GRCh37	0.000446672	60.7808
rs147711004	A	G	19	45337918	0.112882	0.0110516	0.0408	1.72e-24	136016	GCST90302081	Cholesterol esters in small HDL	GRCh37	0.000766436	104.326
rs143473297	T	C	19	45393352	-0.123126	0.0203274	0.9575	1.39e-09	136016	GCST90302081	Cholesterol esters in small HDL	GRCh37	0.000269666	36.6882
rs7412	T	C	19	45412079	-0.364458	0.00793415	0.0752	1e-200	136016	GCST90302081	Cholesterol esters in small HDL	GRCh37	0.0152763	2110.03
rs150966173	T	C	19	45421204	0.0835822	0.0136088	0.0271	8.16e-10	136016	GCST90302081	Cholesterol esters in small HDL	GRCh37	0.000277255	37.7211
rs2618568	A	C	20	17843968	-0.0242619	0.00418672	0.603	6.83e-09	136016	GCST90302081	Cholesterol esters in small HDL	GRCh37	0.000246835	33.5813
rs6016505	T	C	20	39678289	0.02304	0.00400783	0.5607	8.99e-09	136016	GCST90302081	Cholesterol esters in small HDL	GRCh37	0.000242913	33.0475
rs76122697	T	C	20	44110722	0.0555231	0.00913376	0.0676	1.21e-09	136016	GCST90302081	Cholesterol esters in small HDL	GRCh37	0.000271607	36.9524
rs6073958	T	C	20	44551855	-0.108042	0.00487861	0.8	1.14e-108	136016	GCST90302081	Cholesterol esters in small HDL	GRCh37	0.00359288	490.443
rs7554255	T	C	1	25778106	0.0326879	0.00406573	0.5306	8.99e-16	136016	GCST90302093	Cholesterol esters in small LDL	GRCh37	0.000475008	64.6385
rs79598313	T	C	1	27284913	0.111964	0.0128152	0.03	2.4e-18	136016	GCST90302093	Cholesterol esters in small LDL	GRCh37	0.000560884	76.3309
rs646356	A	T	1	55167773	0.0345872	0.00585334	0.8391	3.44e-09	136016	GCST90302093	Cholesterol esters in small LDL	GRCh37	0.000256638	34.9154
rs11591147	T	G	1	55505647	-0.443026	0.0145593	0.0292	1e-200	136016	GCST90302093	Cholesterol esters in small LDL	GRCh37	0.00676146	925.914
rs693668	A	G	1	55521109	0.0526025	0.00411799	0.6273	2.3e-37	136016	GCST90302093	Cholesterol esters in small LDL	GRCh37	0.00119821	163.168
rs3005923	A	G	1	56801542	-0.168274	0.0170608	0.0403	6.01e-23	136016	GCST90302093	Cholesterol esters in small LDL	GRCh37	0.000714713	97.2805
rs646776	T	C	1	109818530	0.149541	0.00472783	0.7769	1e-200	136016	GCST90302093	Cholesterol esters in small LDL	GRCh37	0.00730168	1000.44
rs2784259	A	T	1	221032324	-0.0235387	0.00429783	0.3376	4.33e-08	136016	GCST90302093	Cholesterol esters in small LDL	GRCh37	0.000220486	29.9958
rs496800	A	C	1	234851216	-0.039187	0.00395323	0.457	3.67e-23	136016	GCST90302093	Cholesterol esters in small LDL	GRCh37	0.000721896	98.2588
rs10188514	T	C	2	21134064	-0.0508904	0.004266	0.6589	8.33e-33	136016	GCST90302093	Cholesterol esters in small LDL	GRCh37	0.00104517	142.306
rs563290	A	G	2	21288226	0.128581	0.00513538	0.8177	2.34e-138	136016	GCST90302093	Cholesterol esters in small LDL	GRCh37	0.00458802	626.912
rs219562	A	G	2	21580112	-0.028363	0.00435384	0.696	7.29e-11	136016	GCST90302093	Cholesterol esters in small LDL	GRCh37	0.000311913	42.4378
rs4245791	T	C	2	44074431	-0.0595225	0.00453775	0.7074	2.63e-39	136016	GCST90302093	Cholesterol esters in small LDL	GRCh37	0.0012634	172.058
rs6709904	A	G	2	44080324	0.052569	0.00644243	0.8868	3.36e-16	136016	GCST90302093	Cholesterol esters in small LDL	GRCh37	0.00048928	66.5815
rs6705798	T	C	2	63259881	0.0242403	0.004156	0.6493	5.46e-09	136016	GCST90302093	Cholesterol esters in small LDL	GRCh37	0.000250049	34.0186
rs72838016	A	G	2	118729582	-0.0491714	0.00779314	0.077	2.8e-10	136016	GCST90302093	Cholesterol esters in small LDL	GRCh37	0.000292605	39.8101
rs72926966	A	C	2	203493293	-0.0296151	0.00454409	0.2844	7.16e-11	136016	GCST90302093	Cholesterol esters in small LDL	GRCh37	0.000312181	42.4743
rs2959271	A	G	3	12444463	-0.0273918	0.00407639	0.3696	1.82e-11	136016	GCST90302093	Cholesterol esters in small LDL	GRCh37	0.00033186	45.1526
rs9869276	A	G	3	58401076	-0.0401808	0.00720632	0.0892	2.46e-08	136016	GCST90302093	Cholesterol esters in small LDL	GRCh37	0.000228518	31.0887
rs143424675	T	C	4	73749419	0.113715	0.0162991	0.0218	3.02e-12	136016	GCST90302093	Cholesterol esters in small LDL	GRCh37	0.000357735	48.6744
rs114483871	T	C	4	73990168	0.0792033	0.0136964	0.0297	7.35e-09	136016	GCST90302093	Cholesterol esters in small LDL	GRCh37	0.000245797	33.44
rs185567543	A	T	4	74990001	-0.188083	0.0252703	0.987	9.85e-14	136016	GCST90302093	Cholesterol esters in small LDL	GRCh37	0.000407111	55.3954
rs12916	T	C	5	74656539	-0.0752784	0.00396954	0.5692	3.39e-80	136016	GCST90302093	Cholesterol esters in small LDL	GRCh37	0.00263707	359.627
rs51777	T	C	5	123072033	0.0219389	0.00396667	0.4706	3.19e-08	136016	GCST90302093	Cholesterol esters in small LDL	GRCh37	0.000224849	30.5895
rs6882345	A	G	5	156397673	0.0350032	0.00410198	0.645	1.42e-17	136016	GCST90302093	Cholesterol esters in small LDL	GRCh37	0.000535065	72.8153
rs1569446	A	G	6	16114248	0.0341754	0.00410842	0.5272	8.92e-17	136016	GCST90302093	Cholesterol esters in small LDL	GRCh37	0.00050847	69.1943
rs79920061	A	G	6	25857920	-0.0552448	0.00875768	0.069	2.82e-10	136016	GCST90302093	Cholesterol esters in small LDL	GRCh37	0.000292474	39.7923
rs9391858	A	G	6	32341398	-0.0375173	0.00537184	0.8227	2.87e-12	136016	GCST90302093	Cholesterol esters in small LDL	GRCh37	0.000358485	48.7764
rs2239619	A	C	6	52453220	0.0220238	0.00402277	0.6138	4.38e-08	136016	GCST90302093	Cholesterol esters in small LDL	GRCh37	0.000220317	29.9728
rs12208357	T	C	6	160543148	0.0626633	0.00799695	0.0703	4.66e-15	136016	GCST90302093	Cholesterol esters in small LDL	GRCh37	0.000451224	61.4004
rs55730499	T	C	6	161005610	0.0713875	0.00830662	0.0714	8.4e-18	136016	GCST90302093	Cholesterol esters in small LDL	GRCh37	0.000542713	73.8566
rs4724102	A	G	7	1120571	0.0276631	0.00478286	0.2341	7.3e-09	136016	GCST90302093	Cholesterol esters in small LDL	GRCh37	0.000245882	33.4517
rs73066485	T	G	7	21611970	-0.0423159	0.0048248	0.7909	1.78e-18	136016	GCST90302093	Cholesterol esters in small LDL	GRCh37	0.000565214	76.9205
rs116858122	T	C	7	26031833	0.0701954	0.0114619	0.038	9.11e-10	136016	GCST90302093	Cholesterol esters in small LDL	GRCh37	0.000275675	37.506
rs41279633	T	G	7	44580876	0.0463662	0.0054362	0.1709	1.47e-17	136016	GCST90302093	Cholesterol esters in small LDL	GRCh37	0.000534552	72.7454
rs3842	T	C	7	87133366	0.0326829	0.00578098	0.8522	1.57e-08	136016	GCST90302093	Cholesterol esters in small LDL	GRCh37	0.000234935	31.9619
rs1461729	A	G	8	9187242	-0.0525828	0.00630157	0.1221	7.16e-17	136016	GCST90302093	Cholesterol esters in small LDL	GRCh37	0.000511655	69.6279
rs10283206	T	C	8	55410392	0.0286538	0.0048865	0.2156	4.52e-09	136016	GCST90302093	Cholesterol esters in small LDL	GRCh37	0.000252737	34.3845
rs4876611	A	G	8	116671848	-0.0284594	0.0044172	0.2874	1.17e-10	136016	GCST90302093	Cholesterol esters in small LDL	GRCh37	0.000305094	41.5097
rs28601761	C	G	8	126500031	0.0415865	0.00426362	0.5928	1.78e-22	136016	GCST90302093	Cholesterol esters in small LDL	GRCh37	0.000698962	95.1351
rs55853893	A	G	8	145069806	0.0245845	0.00434217	0.3646	1.5e-08	136016	GCST90302093	Cholesterol esters in small LDL	GRCh37	0.000235622	32.0554
rs2575876	A	G	9	107665739	-0.0390894	0.00472404	0.243	1.29e-16	136016	GCST90302093	Cholesterol esters in small LDL	GRCh37	0.000503131	68.4673
rs635634	T	C	9	136155000	0.0667329	0.00503563	0.1871	4.39e-40	136016	GCST90302093	Cholesterol esters in small LDL	GRCh37	0.0012895	175.617
rs11601507	A	C	11	5701074	0.0538313	0.00734831	0.089	2.38e-13	136016	GCST90302093	Cholesterol esters in small LDL	GRCh37	0.000394396	53.6645
rs10832954	A	G	11	18643559	0.0302029	0.00430647	0.685	2.33e-12	136016	GCST90302093	Cholesterol esters in small LDL	GRCh37	0.000361499	49.1867
rs174574	A	C	11	61600342	-0.0569405	0.00412253	0.3576	2.16e-43	136016	GCST90302093	Cholesterol esters in small LDL	GRCh37	0.00140061	190.769
rs76970536	A	G	11	126250680	0.052951	0.00688789	0.0984	1.5e-14	136016	GCST90302093	Cholesterol esters in small LDL	GRCh37	0.000434307	59.0976
rs35882350	A	G	12	623129	-0.0256439	0.00459046	0.7306	2.32e-08	136016	GCST90302093	Cholesterol esters in small LDL	GRCh37	0.000229386	31.2069
rs3184504	T	C	12	111884608	-0.0326577	0.00409867	0.4505	1.61e-15	136016	GCST90302093	Cholesterol esters in small LDL	GRCh37	0.000466545	63.4862
rs2244608	A	G	12	121416988	-0.0272172	0.0041306	0.649	4.42e-11	136016	GCST90302093	Cholesterol esters in small LDL	GRCh37	0.000319103	43.4163
rs1012129	C	G	13	32970736	-0.0275102	0.00403606	0.532	9.35e-12	136016	GCST90302093	Cholesterol esters in small LDL	GRCh37	0.000341456	46.4587
rs61965607	C	G	13	95268140	0.0330809	0.00474317	0.2314	3.07e-12	136016	GCST90302093	Cholesterol esters in small LDL	GRCh37	0.000357498	48.6422
rs36012880	T	C	14	24881986	-0.0311389	0.00400492	0.5543	7.54e-15	136016	GCST90302093	Cholesterol esters in small LDL	GRCh37	0.000444257	60.452
rs4902813	A	G	14	70768918	0.0369258	0.00562228	0.8552	5.11e-11	136016	GCST90302093	Cholesterol esters in small LDL	GRCh37	0.000317034	43.1348
rs28929474	T	C	14	94844947	0.147136	0.0151785	0.0204	3.21e-22	136016	GCST90302093	Cholesterol esters in small LDL	GRCh37	0.000690389	93.9674
rs7177289	T	C	15	58680184	0.0292693	0.00412157	0.3616	1.23e-12	136016	GCST90302093	Cholesterol esters in small LDL	GRCh37	0.000370638	50.4306
rs34042070	C	G	16	72101525	-0.0568521	0.00488256	0.7837	2.46e-31	136016	GCST90302093	Cholesterol esters in small LDL	GRCh37	0.000995808	135.579
rs4794048	A	C	17	45763073	-0.0283749	0.00393608	0.5375	5.64e-13	136016	GCST90302093	Cholesterol esters in small LDL	GRCh37	0.000381931	51.9678
rs1801689	A	C	17	64210580	-0.0992048	0.0140557	0.9711	1.69e-12	136016	GCST90302093	Cholesterol esters in small LDL	GRCh37	0.000366112	49.8146
rs77542162	A	G	17	67081278	-0.166388	0.0169381	0.9786	8.94e-23	136016	GCST90302093	Cholesterol esters in small LDL	GRCh37	0.000708948	96.4952
rs73009557	A	G	19	11023367	-0.0800766	0.0125435	0.0288	1.73e-10	136016	GCST90302093	Cholesterol esters in small LDL	GRCh37	0.000299538	40.7536
rs6511720	T	G	19	11202306	-0.197231	0.00646492	0.1155	1e-200	136016	GCST90302093	Cholesterol esters in small LDL	GRCh37	0.00679632	930.721
rs111234557	C	G	19	19436229	0.0535436	0.00641418	0.8896	6.96e-17	136016	GCST90302093	Cholesterol esters in small LDL	GRCh37	0.00051206	69.683
rs118147862	A	G	19	45319631	-0.528233	0.0108907	0.0435	1e-200	136016	GCST90302093	Cholesterol esters in small LDL	GRCh37	0.0170022	2352.53
rs147711004	A	G	19	45337918	0.176588	0.0110429	0.0408	1.47e-57	136016	GCST90302093	Cholesterol esters in small LDL	GRCh37	0.00187652	255.712
rs148601586	C	G	19	45346666	-0.161512	0.0211551	0.9866	2.27e-14	136016	GCST90302093	Cholesterol esters in small LDL	GRCh37	0.000428352	58.2869
rs7254892	A	G	19	45389596	-0.554567	0.0116759	0.0347	1e-200	136016	GCST90302093	Cholesterol esters in small LDL	GRCh37	0.0163152	2255.9
rs143473297	T	C	19	45393352	-0.155487	0.0203195	0.9575	1.98e-14	136016	GCST90302093	Cholesterol esters in small LDL	GRCh37	0.000430313	58.5538
rs118170342	T	C	19	45401868	-0.156656	0.0106555	0.9599	6.27e-49	136016	GCST90302093	Cholesterol esters in small LDL	GRCh37	0.0015866	216.142
rs2618566	T	G	20	17844684	-0.0428225	0.00426619	0.652	1.04e-23	136016	GCST90302093	Cholesterol esters in small LDL	GRCh37	0.000740204	100.753
rs117113213	A	G	20	39165692	0.119213	0.011433	0.0457	1.87e-25	136016	GCST90302093	Cholesterol esters in small LDL	GRCh37	0.000798702	108.721
rs6124297	A	C	20	39616268	-0.0245058	0.00429989	0.695	1.2e-08	136016	GCST90302093	Cholesterol esters in small LDL	GRCh37	0.000238743	32.4801
rs1800961	T	C	20	43042364	-0.0626696	0.0114014	0.0338	3.87e-08	136016	GCST90302093	Cholesterol esters in small LDL	GRCh37	0.000222082	30.2129
rs62217829	T	C	21	42366206	-0.0474712	0.0083145	0.0727	1.13e-08	136016	GCST90302093	Cholesterol esters in small LDL	GRCh37	0.000239603	32.5972
rs6699113	T	C	1	25777743	0.024955	0.00401881	0.5307	5.31e-10	136016	GCST90302106	Cholesterol esters in small VLDL	GRCh37	0.000283406	38.558
rs79598313	T	C	1	27284913	0.0973347	0.0128032	0.03	2.91e-14	136016	GCST90302106	Cholesterol esters in small VLDL	GRCh37	0.000424742	57.7955
rs11591147	T	G	1	55505647	-0.312774	0.014544	0.0291	1.39e-102	136016	GCST90302106	Cholesterol esters in small VLDL	GRCh37	0.00338866	462.472
rs693668	A	G	1	55521109	0.0432145	0.00407459	0.6276	2.8e-26	136016	GCST90302106	Cholesterol esters in small VLDL	GRCh37	0.000826308	112.482
rs3737810	C	G	1	55699814	-0.0669552	0.00950995	0.9517	1.92e-12	136016	GCST90302106	Cholesterol esters in small VLDL	GRCh37	0.000364304	49.5685
rs646776	T	C	1	109818530	0.0868726	0.0046809	0.777	6.9e-77	136016	GCST90302106	Cholesterol esters in small VLDL	GRCh37	0.00252592	344.43
rs1779823	T	G	1	182171957	0.0250259	0.00420033	0.3131	2.55e-09	136016	GCST90302106	Cholesterol esters in small VLDL	GRCh37	0.000260921	35.4982
rs484084	T	C	1	234857676	-0.0270519	0.00394455	0.4528	6.98e-12	136016	GCST90302106	Cholesterol esters in small VLDL	GRCh37	0.000345669	47.0321
rs35135293	T	C	2	20363666	-0.0220378	0.00391076	0.537	1.75e-08	136016	GCST90302106	Cholesterol esters in small VLDL	GRCh37	0.000233412	31.7548
rs1318005	A	G	2	21214208	-0.0353224	0.0039545	0.5563	4.18e-19	136016	GCST90302106	Cholesterol esters in small VLDL	GRCh37	0.000586236	79.7831
rs952275	T	G	2	21221399	-0.0860567	0.00396252	0.5314	1.4e-104	136016	GCST90302106	Cholesterol esters in small VLDL	GRCh37	0.00345567	471.649
rs4665972	T	C	2	27598097	0.0489185	0.00418952	0.3843	1.68e-31	136016	GCST90302106	Cholesterol esters in small VLDL	GRCh37	0.00100137	136.336
rs72875462	A	C	2	44079310	-0.0897879	0.00812076	0.0693	2.04e-28	136016	GCST90302106	Cholesterol esters in small VLDL	GRCh37	0.000897971	122.246
rs55809639	A	T	2	118842801	-0.0441043	0.00723863	0.0911	1.11e-09	136016	GCST90302106	Cholesterol esters in small VLDL	GRCh37	0.000272861	37.1231
rs687339	T	C	3	135932359	0.0308065	0.00483026	0.7916	1.8e-10	136016	GCST90302106	Cholesterol esters in small VLDL	GRCh37	0.000298968	40.6759
rs59950280	A	G	4	3452345	0.0273983	0.00443393	0.3162	6.44e-10	136016	GCST90302106	Cholesterol esters in small VLDL	GRCh37	0.000280645	38.1823
rs4860948	A	T	4	69340991	0.0305131	0.0049856	0.239	9.34e-10	136016	GCST90302106	Cholesterol esters in small VLDL	GRCh37	0.000275314	37.4569
rs143424675	T	C	4	73749419	0.107626	0.0161227	0.0216	2.47e-11	136016	GCST90302106	Cholesterol esters in small VLDL	GRCh37	0.000327514	44.5611
rs185567543	A	T	4	74990001	-0.191417	0.0250818	0.987	2.32e-14	136016	GCST90302106	Cholesterol esters in small VLDL	GRCh37	0.000428021	58.2418
rs442177	T	G	4	88030261	0.0230275	0.00390902	0.5652	3.84e-09	136016	GCST90302106	Cholesterol esters in small VLDL	GRCh37	0.000255069	34.7018
rs9687846	A	G	5	55861894	0.0318951	0.00511777	0.1815	4.6e-10	136016	GCST90302106	Cholesterol esters in small VLDL	GRCh37	0.000285478	38.84
rs12916	T	C	5	74656539	-0.0576641	0.00392888	0.5696	9.05e-49	136016	GCST90302106	Cholesterol esters in small VLDL	GRCh37	0.00158124	215.411
rs6882345	A	G	5	156397673	0.0396916	0.00405929	0.6445	1.4e-22	136016	GCST90302106	Cholesterol esters in small VLDL	GRCh37	0.000702431	95.6076
rs7748270	T	C	6	32448599	0.0242909	0.0041983	0.5149	7.21e-09	136016	GCST90302106	Cholesterol esters in small VLDL	GRCh37	0.00024606	33.4759
rs28533694	T	C	6	32587235	0.0415548	0.00451535	0.3389	3.48e-20	136016	GCST90302106	Cholesterol esters in small VLDL	GRCh37	0.000622299	84.6941
rs2982521	A	T	6	139835329	0.0236454	0.00426625	0.3943	2.98e-08	136016	GCST90302106	Cholesterol esters in small VLDL	GRCh37	0.000225795	30.7182
rs80254170	A	G	6	160514283	-0.0725851	0.00771197	0.9261	4.87e-21	136016	GCST90302106	Cholesterol esters in small VLDL	GRCh37	0.000650866	88.5846
rs11753995	A	G	6	160575366	0.0306059	0.00536003	0.1618	1.13e-08	136016	GCST90302106	Cholesterol esters in small VLDL	GRCh37	0.000239652	32.6039
rs73066481	C	G	7	21611187	0.036398	0.00477572	0.2091	2.51e-14	136016	GCST90302106	Cholesterol esters in small VLDL	GRCh37	0.000426876	58.0859
rs41279633	T	G	7	44580876	0.0483822	0.00532993	0.1703	1.11e-19	136016	GCST90302106	Cholesterol esters in small VLDL	GRCh37	0.000605444	82.3988
rs13240994	T	C	7	73016862	0.0421619	0.00522511	0.8152	7.08e-16	136016	GCST90302106	Cholesterol esters in small VLDL	GRCh37	0.000478467	65.1093
rs6467315	C	G	7	130463192	-0.0221224	0.00402884	0.4734	4e-08	136016	GCST90302106	Cholesterol esters in small VLDL	GRCh37	0.000221624	30.1507
rs115849089	A	G	8	19912370	-0.105367	0.0063287	0.1179	3.07e-62	136016	GCST90302106	Cholesterol esters in small VLDL	GRCh37	0.0020338	277.189
rs112928559	T	C	8	19979846	0.077329	0.0120727	0.0401	1.5e-10	136016	GCST90302106	Cholesterol esters in small VLDL	GRCh37	0.000301547	41.0269
rs10283206	T	C	8	55410392	0.0309303	0.00492066	0.216	3.26e-10	136016	GCST90302106	Cholesterol esters in small VLDL	GRCh37	0.000290406	39.5108
rs2737218	T	C	8	116631278	0.0264404	0.00471881	0.7531	2.1e-08	136016	GCST90302106	Cholesterol esters in small VLDL	GRCh37	0.00023077	31.3952
rs2954021	A	G	8	126482077	0.0678245	0.00404195	0.4891	3.41e-63	136016	GCST90302106	Cholesterol esters in small VLDL	GRCh37	0.00206587	281.569
rs13300853	T	C	9	16901228	0.0284379	0.00409194	0.4037	3.66e-12	136016	GCST90302106	Cholesterol esters in small VLDL	GRCh37	0.00035497	48.2981
rs2740488	A	C	9	107661742	0.034973	0.00456079	0.7476	1.74e-14	136016	GCST90302106	Cholesterol esters in small VLDL	GRCh37	0.000432123	58.8002
rs635634	T	C	9	136155000	0.0669111	0.00498317	0.187	4.18e-41	136016	GCST90302106	Cholesterol esters in small VLDL	GRCh37	0.00132379	180.293
rs12359135	T	C	10	94843535	0.0303991	0.00403776	0.4674	5.12e-14	136016	GCST90302106	Cholesterol esters in small VLDL	GRCh37	0.000416553	56.6807
rs10832963	T	G	11	18664241	-0.0249087	0.00430918	0.3116	7.45e-09	136016	GCST90302106	Cholesterol esters in small VLDL	GRCh37	0.000245593	33.4123
rs830085	A	G	11	47251199	0.0244249	0.00410616	0.6391	2.71e-09	136016	GCST90302106	Cholesterol esters in small VLDL	GRCh37	0.000260069	35.3822
rs28456	A	G	11	61589481	0.0429685	0.00429097	0.6732	1.33e-23	136016	GCST90302106	Cholesterol esters in small VLDL	GRCh37	0.000736681	100.273
rs964184	C	G	11	116648917	-0.147165	0.0056323	0.85	1.72e-150	136016	GCST90302106	Cholesterol esters in small VLDL	GRCh37	0.00499431	682.705
rs141469619	A	G	11	116714293	-0.176867	0.0240419	0.9891	1.89e-13	136016	GCST90302106	Cholesterol esters in small VLDL	GRCh37	0.000397731	54.1186
rs4307732	A	G	11	126244955	0.0433461	0.00582384	0.1419	9.85e-14	136016	GCST90302106	Cholesterol esters in small VLDL	GRCh37	0.000407113	55.3957
rs540730	T	C	12	57807114	-0.0262396	0.00459614	0.2399	1.14e-08	136016	GCST90302106	Cholesterol esters in small VLDL	GRCh37	0.000239572	32.593
rs2244608	A	G	12	121416988	-0.0259363	0.00409081	0.65	2.3e-10	136016	GCST90302106	Cholesterol esters in small VLDL	GRCh37	0.000295447	40.1969
rs11571787	T	G	13	32958466	0.0279474	0.00478097	0.7718	5.05e-09	136016	GCST90302106	Cholesterol esters in small VLDL	GRCh37	0.00025116	34.1698
rs6602909	T	C	13	114551993	-0.0235834	0.00428436	0.6591	3.7e-08	136016	GCST90302106	Cholesterol esters in small VLDL	GRCh37	0.000222717	30.2994
rs139974673	T	C	15	44027885	-0.0948985	0.0143327	0.9737	3.57e-11	136016	GCST90302106	Cholesterol esters in small VLDL	GRCh37	0.000322203	43.8383
rs7177289	T	C	15	58680184	0.055353	0.00404132	0.3617	1.06e-42	136016	GCST90302106	Cholesterol esters in small VLDL	GRCh37	0.00137736	187.598
rs12914626	T	C	15	58738423	-0.0355542	0.00434223	0.6704	2.66e-16	136016	GCST90302106	Cholesterol esters in small VLDL	GRCh37	0.000492666	67.0425
rs735144	A	G	16	56883924	0.0252646	0.00407922	0.5845	5.89e-10	136016	GCST90302106	Cholesterol esters in small VLDL	GRCh37	0.00028194	38.3587
rs3764261	A	C	16	56993324	-0.12508	0.00430646	0.3148	1.8e-185	136016	GCST90302106	Cholesterol esters in small VLDL	GRCh37	0.00616391	843.578
rs2287997	A	G	16	72140553	0.0381151	0.00488702	0.2101	6.23e-15	136016	GCST90302106	Cholesterol esters in small VLDL	GRCh37	0.000447014	60.8274
rs77697917	T	C	17	41840849	0.0765101	0.0124485	0.0305	7.94e-10	136016	GCST90302106	Cholesterol esters in small VLDL	GRCh37	0.000277645	37.7741
rs77542162	A	G	17	67081278	-0.140104	0.016906	0.9786	1.16e-16	136016	GCST90302106	Cholesterol esters in small VLDL	GRCh37	0.000504671	68.677
rs4789227	T	C	17	73794354	0.0240767	0.00412736	0.6613	5.43e-09	136016	GCST90302106	Cholesterol esters in small VLDL	GRCh37	0.000250121	34.0285
rs73015024	T	G	19	11197598	-0.14763	0.00638968	0.1154	4.18e-118	136016	GCST90302106	Cholesterol esters in small VLDL	GRCh37	0.00390928	533.804
rs2569550	T	C	19	11228745	-0.0371662	0.00396206	0.4007	6.57e-21	136016	GCST90302106	Cholesterol esters in small VLDL	GRCh37	0.000646522	87.9929
rs2278426	T	C	19	11350488	-0.0500323	0.00868753	0.0917	8.46e-09	136016	GCST90302106	Cholesterol esters in small VLDL	GRCh37	0.000243788	33.1667
rs58542926	T	C	19	19379549	-0.132271	0.00774502	0.0718	2.16e-65	136016	GCST90302106	Cholesterol esters in small VLDL	GRCh37	0.00213976	291.661
rs28807203	A	C	19	45173951	0.0558716	0.00871273	0.9435	1.43e-10	136016	GCST90302106	Cholesterol esters in small VLDL	GRCh37	0.000302241	41.1214
rs147711004	A	G	19	45337918	0.0956474	0.0109078	0.0408	1.81e-18	136016	GCST90302106	Cholesterol esters in small VLDL	GRCh37	0.000564989	76.8898
rs7412	T	C	19	45412079	-0.227068	0.00786669	0.0751	3.33e-183	136016	GCST90302106	Cholesterol esters in small VLDL	GRCh37	0.00608817	833.148
rs1081105	A	C	19	45412955	-0.157978	0.0132555	0.9741	9.55e-33	136016	GCST90302106	Cholesterol esters in small VLDL	GRCh37	0.00104317	142.034
rs2618568	A	C	20	17843968	-0.0266365	0.00414722	0.6035	1.34e-10	136016	GCST90302106	Cholesterol esters in small VLDL	GRCh37	0.000303192	41.2509
rs117113213	A	G	20	39165692	0.123177	0.0114295	0.0456	4.42e-27	136016	GCST90302106	Cholesterol esters in small VLDL	GRCh37	0.000853187	116.145
rs1997833	T	C	20	39690342	-0.0245683	0.00427156	0.7062	8.84e-09	136016	GCST90302106	Cholesterol esters in small VLDL	GRCh37	0.000243153	33.0802
rs11591147	T	G	1	55505647	-0.121931	0.0145403	0.0291	5.04e-17	136016	GCST90302128	Cholesterol esters in very large HDL	GRCh37	0.000516736	70.3197
rs771462	A	T	1	93814825	0.0309863	0.00494439	0.1998	3.68e-10	136016	GCST90302128	Cholesterol esters in very large HDL	GRCh37	0.000288668	39.2742
rs4970836	A	G	1	109821797	0.0279696	0.00470533	0.7733	2.78e-09	136016	GCST90302128	Cholesterol esters in very large HDL	GRCh37	0.00025971	35.3334
rs2305972	A	G	1	161574548	0.047862	0.00429449	0.5882	7.58e-29	136016	GCST90302128	Cholesterol esters in very large HDL	GRCh37	0.000912374	124.209
rs35801335	A	G	1	161716885	0.0647691	0.0109642	0.0403	3.48e-09	136016	GCST90302128	Cholesterol esters in very large HDL	GRCh37	0.000256497	34.8962
rs867772	A	G	1	220972343	-0.0337728	0.00428866	0.3063	3.41e-15	136016	GCST90302128	Cholesterol esters in very large HDL	GRCh37	0.000455727	62.0135
rs2281721	T	C	1	230297136	0.0331619	0.00397179	0.5798	6.86e-17	136016	GCST90302128	Cholesterol esters in very large HDL	GRCh37	0.000512264	69.7108
rs907866	A	G	2	20371380	-0.0275503	0.00398832	0.482	4.92e-12	136016	GCST90302128	Cholesterol esters in very large HDL	GRCh37	0.000350695	47.7161
rs673548	A	G	2	21237544	0.0471414	0.00461359	0.2699	1.65e-24	136016	GCST90302128	Cholesterol esters in very large HDL	GRCh37	0.000767013	104.405
rs4299376	T	G	2	44072576	-0.0427926	0.00451319	0.7079	2.5e-21	136016	GCST90302128	Cholesterol esters in very large HDL	GRCh37	0.00066053	89.9007
rs12692738	T	C	2	165558252	-0.0338546	0.00476701	0.7806	1.23e-12	136016	GCST90302128	Cholesterol esters in very large HDL	GRCh37	0.000370674	50.4355
rs2138157	A	C	2	227103717	0.0284411	0.004223	0.3501	1.64e-11	136016	GCST90302128	Cholesterol esters in very large HDL	GRCh37	0.000333362	45.3571
rs147667955	T	C	3	12450838	-0.115654	0.0200491	0.0162	8e-09	136016	GCST90302128	Cholesterol esters in very large HDL	GRCh37	0.000244588	33.2755
rs12493830	T	C	3	98406794	0.0270805	0.00407226	0.5561	2.93e-11	136016	GCST90302128	Cholesterol esters in very large HDL	GRCh37	0.000325021	44.2218
rs13107325	T	C	4	103188709	-0.0758956	0.00945902	0.0675	1.03e-15	136016	GCST90302128	Cholesterol esters in very large HDL	GRCh37	0.000473092	64.3776
rs6535918	A	G	4	154426579	0.022013	0.00400085	0.5775	3.75e-08	136016	GCST90302128	Cholesterol esters in very large HDL	GRCh37	0.000222519	30.2724
rs2663071	A	T	5	72071072	0.023454	0.00407992	0.5711	9e-09	136016	GCST90302128	Cholesterol esters in very large HDL	GRCh37	0.000242904	33.0464
rs2760994	T	C	6	32574308	-0.0286265	0.00429209	0.6006	2.57e-11	136016	GCST90302128	Cholesterol esters in very large HDL	GRCh37	0.00032694	44.483
rs112563428	T	C	6	34800435	-0.0349178	0.00606533	0.1426	8.57e-09	136016	GCST90302128	Cholesterol esters in very large HDL	GRCh37	0.000243606	33.142
rs2745353	T	C	6	127452935	-0.0224473	0.00398917	0.5194	1.83e-08	136016	GCST90302128	Cholesterol esters in very large HDL	GRCh37	0.000232741	31.6634
rs41272086	A	G	6	161008646	-0.0389973	0.0069516	0.1034	2.03e-08	136016	GCST90302128	Cholesterol esters in very large HDL	GRCh37	0.000231317	31.4697
rs1057558	T	C	7	1062366	0.0280009	0.00483649	0.7785	7.06e-09	136016	GCST90302128	Cholesterol esters in very large HDL	GRCh37	0.00024637	33.518
rs861369	C	G	7	6419333	-0.0291769	0.00405226	0.5055	6.01e-13	136016	GCST90302128	Cholesterol esters in very large HDL	GRCh37	0.000381003	51.8415
rs4142995	T	G	7	17919258	-0.0274893	0.00413134	0.3876	2.86e-11	136016	GCST90302128	Cholesterol esters in very large HDL	GRCh37	0.000325399	44.2732
rs144164538	A	T	7	50271344	-0.0288949	0.00528374	0.8221	4.54e-08	136016	GCST90302128	Cholesterol esters in very large HDL	GRCh37	0.000219824	29.9057
rs71556736	T	C	7	73034929	0.0555161	0.00588973	0.1292	4.26e-21	136016	GCST90302128	Cholesterol esters in very large HDL	GRCh37	0.000652789	88.8464
rs705379	A	G	7	94953895	-0.028671	0.00404589	0.4385	1.38e-12	136016	GCST90302128	Cholesterol esters in very large HDL	GRCh37	0.000369068	50.2169
rs4240624	A	G	8	9184231	0.0451486	0.0066203	0.8873	9.12e-12	136016	GCST90302128	Cholesterol esters in very large HDL	GRCh37	0.000341817	46.5078
rs139915535	A	G	8	19766233	0.0989843	0.0179302	0.981	3.38e-08	136016	GCST90302128	Cholesterol esters in very large HDL	GRCh37	0.000224014	30.4759
rs15285	T	C	8	19824667	0.0713161	0.00439445	0.2786	3.16e-59	136016	GCST90302128	Cholesterol esters in very large HDL	GRCh37	0.00193257	263.366
rs2737212	T	C	8	116621214	0.0250319	0.00413459	0.5956	1.41e-09	136016	GCST90302128	Cholesterol esters in very large HDL	GRCh37	0.00026941	36.6534
rs686030	A	C	9	15304782	0.0479778	0.00581901	0.8655	1.65e-16	136016	GCST90302128	Cholesterol esters in very large HDL	GRCh37	0.000499546	67.9792
rs4149310	A	T	9	107589134	-0.0621161	0.00538193	0.8156	8.14e-31	136016	GCST90302128	Cholesterol esters in very large HDL	GRCh37	0.000978401	133.207
rs11789603	T	C	9	107647019	0.0733912	0.00658317	0.1059	7.3e-29	136016	GCST90302128	Cholesterol esters in very large HDL	GRCh37	0.000912919	124.283
rs1883025	T	C	9	107664301	-0.0739301	0.00468896	0.2471	5.26e-56	136016	GCST90302128	Cholesterol esters in very large HDL	GRCh37	0.00182434	248.589
rs10466245	A	G	10	46031747	0.0295132	0.00454337	0.2477	8.26e-11	136016	GCST90302128	Cholesterol esters in very large HDL	GRCh37	0.000310136	42.1959
rs7910951	A	G	10	65338304	0.0281874	0.00403263	0.5537	2.75e-12	136016	GCST90302128	Cholesterol esters in very large HDL	GRCh37	0.000359079	48.8573
rs2487294	T	G	10	113937941	-0.0367584	0.00444923	0.7153	1.44e-16	136016	GCST90302128	Cholesterol esters in very large HDL	GRCh37	0.000501574	68.2553
rs60847460	T	C	10	113983758	-0.0319422	0.00567066	0.1545	1.77e-08	136016	GCST90302128	Cholesterol esters in very large HDL	GRCh37	0.000233223	31.729
rs7120118	T	C	11	47286290	-0.0361459	0.00410464	0.6391	1.3e-18	136016	GCST90302128	Cholesterol esters in very large HDL	GRCh37	0.000569808	77.546
rs174574	A	C	11	61600342	-0.104116	0.00408697	0.3573	3.73e-143	136016	GCST90302128	Cholesterol esters in very large HDL	GRCh37	0.00474869	648.969
rs508049	T	C	11	68675497	-0.0473168	0.00864631	0.0717	4.44e-08	136016	GCST90302128	Cholesterol esters in very large HDL	GRCh37	0.000220133	29.9477
rs964184	C	G	11	116648917	0.0700952	0.0055037	0.8508	3.73e-37	136016	GCST90302128	Cholesterol esters in very large HDL	GRCh37	0.00119113	162.204
rs76604009	T	C	11	117085261	0.0703509	0.00999924	0.0488	1.98e-12	136016	GCST90302128	Cholesterol esters in very large HDL	GRCh37	0.000363795	49.4993
rs7137828	T	C	12	111932800	0.0337624	0.00406911	0.5468	1.07e-16	136016	GCST90302128	Cholesterol esters in very large HDL	GRCh37	0.000505893	68.8433
rs1054852	A	G	12	124496316	-0.0279565	0.0043076	0.6531	8.58e-11	136016	GCST90302128	Cholesterol esters in very large HDL	GRCh37	0.000309578	42.12
rs921919	A	G	12	125265201	-0.0338412	0.00426009	0.628	1.96e-15	136016	GCST90302128	Cholesterol esters in very large HDL	GRCh37	0.000463726	63.1025
rs4569100	A	G	12	125350320	0.0281375	0.00410348	0.346	7.03e-12	136016	GCST90302128	Cholesterol esters in very large HDL	GRCh37	0.000345562	47.0175
rs112635299	T	G	14	94838142	0.106924	0.0151212	0.0206	1.54e-12	136016	GCST90302128	Cholesterol esters in very large HDL	GRCh37	0.000367479	50.0006
rs17580	A	T	14	94847262	0.0879722	0.0114619	0.0436	1.65e-14	136016	GCST90302128	Cholesterol esters in very large HDL	GRCh37	0.00043291	58.9074
rs12891207	A	G	14	103239026	0.0294839	0.00397366	0.4685	1.17e-13	136016	GCST90302128	Cholesterol esters in very large HDL	GRCh37	0.000404598	55.0533
rs139974673	T	C	15	44027885	0.0873501	0.0146851	0.9736	2.71e-09	136016	GCST90302128	Cholesterol esters in very large HDL	GRCh37	0.000260057	35.3806
rs2043082	A	G	15	58674308	0.0982728	0.00406121	0.3656	2.34e-129	136016	GCST90302128	Cholesterol esters in very large HDL	GRCh37	0.00428648	585.531
rs2070895	A	G	15	58723939	0.1334	0.00461246	0.2379	6.36e-184	136016	GCST90302128	Cholesterol esters in very large HDL	GRCh37	0.00611218	836.455
rs11075253	A	C	16	15148646	0.0311133	0.00441031	0.2872	1.73e-12	136016	GCST90302128	Cholesterol esters in very large HDL	GRCh37	0.000365767	49.7677
rs183130	T	C	16	56991363	0.158904	0.00420381	0.3159	1e-200	136016	GCST90302128	Cholesterol esters in very large HDL	GRCh37	0.0103957	1428.81
rs75911530	A	G	16	57049137	-0.122466	0.0142771	0.0304	9.67e-18	136016	GCST90302128	Cholesterol esters in very large HDL	GRCh37	0.000540658	73.5769
rs112894876	C	G	16	67812039	0.0535724	0.00620549	0.1233	5.97e-18	136016	GCST90302128	Cholesterol esters in very large HDL	GRCh37	0.000547649	74.5288
rs4792800	A	G	17	16845167	0.0664287	0.00632117	0.8685	7.86e-26	136016	GCST90302128	Cholesterol esters in very large HDL	GRCh37	0.000811287	110.436
rs72836561	T	C	17	41926126	-0.120522	0.0120889	0.0324	2.07e-23	136016	GCST90302128	Cholesterol esters in very large HDL	GRCh37	0.00073022	99.3928
rs77960347	A	G	18	47109955	-0.250309	0.0196572	0.9878	3.84e-37	136016	GCST90302128	Cholesterol esters in very large HDL	GRCh37	0.0011907	162.145
rs10438978	T	C	18	47158186	-0.0513326	0.00513497	0.1764	1.58e-23	136016	GCST90302128	Cholesterol esters in very large HDL	GRCh37	0.000734179	99.9321
rs116843064	A	G	19	8429323	0.154056	0.01503	0.0213	1.19e-24	136016	GCST90302128	Cholesterol esters in very large HDL	GRCh37	0.000771812	105.058
rs57457691	T	C	19	33911705	-0.0228081	0.00399451	0.4022	1.13e-08	136016	GCST90302128	Cholesterol esters in very large HDL	GRCh37	0.000239639	32.602
rs7412	T	C	19	45412079	-0.093397	0.00789008	0.0751	2.51e-32	136016	GCST90302128	Cholesterol esters in very large HDL	GRCh37	0.00102912	140.119
rs2335534	A	G	19	50014977	0.0299455	0.00510056	0.1874	4.33e-09	136016	GCST90302128	Cholesterol esters in very large HDL	GRCh37	0.000253353	34.4683
rs150224153	T	C	20	43008981	-0.0590741	0.0108218	0.0495	4.79e-08	136016	GCST90302128	Cholesterol esters in very large HDL	GRCh37	0.000219034	29.7982
rs6073958	T	C	20	44551855	0.15987	0.00498495	0.8006	1e-200	136016	GCST90302128	Cholesterol esters in very large HDL	GRCh37	0.00750506	1028.51
rs4821114	C	G	22	21970810	-0.0326744	0.00477249	0.2427	7.57e-12	136016	GCST90302128	Cholesterol esters in very large HDL	GRCh37	0.000344497	46.8726
rs1167996	T	G	1	62927797	-0.0655741	0.00419398	0.3417	4.18e-55	136016	GCST90302140	Cholesterol esters in very large VLDL	GRCh37	0.00179409	244.46
rs2144300	T	C	1	230294916	-0.0325072	0.00412383	0.5684	3.2e-15	136016	GCST90302140	Cholesterol esters in very large VLDL	GRCh37	0.000456637	62.1374
rs4665710	A	C	2	21221035	-0.0658137	0.0046186	0.2702	4.5e-46	136016	GCST90302140	Cholesterol esters in very large VLDL	GRCh37	0.00149064	203.051
rs1260326	T	C	2	27730940	0.0907207	0.0041733	0.3819	8.91e-105	136016	GCST90302140	Cholesterol esters in very large VLDL	GRCh37	0.00346224	472.549
rs3923912	A	C	2	44057570	0.0504736	0.00827274	0.9295	1.05e-09	136016	GCST90302140	Cholesterol esters in very large VLDL	GRCh37	0.000273603	37.224
rs10184004	T	C	2	165508389	-0.0366733	0.00419474	0.3831	2.28e-18	136016	GCST90302140	Cholesterol esters in very large VLDL	GRCh37	0.000561636	76.4333
rs78058190	A	G	2	219699999	0.0730167	0.0099072	0.0675	1.71e-13	136016	GCST90302140	Cholesterol esters in very large VLDL	GRCh37	0.00039919	54.3171
rs1024137	T	G	2	227095876	0.0329196	0.00413721	0.6484	1.76e-15	136016	GCST90302140	Cholesterol esters in very large VLDL	GRCh37	0.000465265	63.312
rs6445879	T	C	3	57418286	0.0263671	0.00428387	0.6926	7.51e-10	136016	GCST90302140	Cholesterol esters in very large VLDL	GRCh37	0.000278446	37.8832
rs687339	T	C	3	135932359	0.0322764	0.00489331	0.7916	4.22e-11	136016	GCST90302140	Cholesterol esters in very large VLDL	GRCh37	0.000319768	43.5068
rs1203110	C	G	4	3454736	-0.0401756	0.0070743	0.9017	1.35e-08	136016	GCST90302140	Cholesterol esters in very large VLDL	GRCh37	0.000237063	32.2515
rs442177	T	G	4	88030261	0.0332773	0.0039572	0.565	4.13e-17	136016	GCST90302140	Cholesterol esters in very large VLDL	GRCh37	0.000519642	70.7153
rs9687846	A	G	5	55861894	0.0469188	0.00523464	0.181	3.16e-19	136016	GCST90302140	Cholesterol esters in very large VLDL	GRCh37	0.000590301	80.3366
rs12654264	A	T	5	74648603	-0.026523	0.00404093	0.5857	5.25e-11	136016	GCST90302140	Cholesterol esters in very large VLDL	GRCh37	0.000316632	43.08
rs76495289	A	T	5	132418974	0.0268039	0.00455415	0.7347	3.97e-09	136016	GCST90302140	Cholesterol esters in very large VLDL	GRCh37	0.000254614	34.6399
rs2270925	T	C	5	156482099	-0.0373171	0.00426723	0.3465	2.23e-18	136016	GCST90302140	Cholesterol esters in very large VLDL	GRCh37	0.00056194	76.4747
rs35857242	T	C	6	31253121	-0.038539	0.0057005	0.8463	1.37e-11	136016	GCST90302140	Cholesterol esters in very large VLDL	GRCh37	0.000335922	45.7054
rs28718232	A	G	6	32626750	-0.0461073	0.00526909	0.755	2.12e-18	136016	GCST90302140	Cholesterol esters in very large VLDL	GRCh37	0.000562645	76.5707
rs998584	A	C	6	43757896	0.0291228	0.00404751	0.4921	6.24e-13	136016	GCST90302140	Cholesterol esters in very large VLDL	GRCh37	0.000380483	51.7707
rs10872311	A	C	6	127438642	0.0271045	0.00450984	0.2678	1.85e-09	136016	GCST90302140	Cholesterol esters in very large VLDL	GRCh37	0.000265495	36.1206
rs632057	T	G	6	139834012	0.0239956	0.0041743	0.3947	9.01e-09	136016	GCST90302140	Cholesterol esters in very large VLDL	GRCh37	0.000242884	33.0437
rs73025562	A	G	6	160562481	0.0334328	0.00455343	0.2669	2.1e-13	136016	GCST90302140	Cholesterol esters in very large VLDL	GRCh37	0.000396193	53.9091
rs117733303	A	G	6	160922870	0.186221	0.0158644	0.9709	8.11e-32	136016	GCST90302140	Cholesterol esters in very large VLDL	GRCh37	0.001012	137.786
rs10455872	A	G	6	161010118	0.185784	0.00851714	0.9298	1.75e-105	136016	GCST90302140	Cholesterol esters in very large VLDL	GRCh37	0.00348597	475.799
rs73596816	A	G	6	161017363	-0.0798845	0.0121007	0.0358	4.07e-11	136016	GCST90302140	Cholesterol esters in very large VLDL	GRCh37	0.000320314	43.5812
rs2106727	A	G	7	17287998	-0.02294	0.00413712	0.3799	2.94e-08	136016	GCST90302140	Cholesterol esters in very large VLDL	GRCh37	0.000225997	30.7457
rs13240065	A	G	7	73015369	-0.0875749	0.00613325	0.1258	2.97e-46	136016	GCST90302140	Cholesterol esters in very large VLDL	GRCh37	0.00149671	203.879
rs6972634	A	G	7	130464125	-0.0251114	0.00407843	0.56	7.41e-10	136016	GCST90302140	Cholesterol esters in very large VLDL	GRCh37	0.00027864	37.9096
rs59347135	C	G	8	19750044	-0.0734521	0.0095738	0.9448	1.69e-14	136016	GCST90302140	Cholesterol esters in very large VLDL	GRCh37	0.000432575	58.8617
rs115849089	A	G	8	19912370	-0.163163	0.00641979	0.1176	1.69e-142	136016	GCST90302140	Cholesterol esters in very large VLDL	GRCh37	0.00472667	645.946
rs4738684	A	G	8	59393273	0.0253625	0.00431436	0.3491	4.14e-09	136016	GCST90302140	Cholesterol esters in very large VLDL	GRCh37	0.00025401	34.5577
rs2954021	A	G	8	126482077	0.0778896	0.00409524	0.4891	1.18e-80	136016	GCST90302140	Cholesterol esters in very large VLDL	GRCh37	0.00265251	361.738
rs7921261	T	C	10	74687808	-0.0468496	0.00807377	0.8979	6.53e-09	136016	GCST90302140	Cholesterol esters in very large VLDL	GRCh37	0.000247492	33.6707
rs12359135	T	C	10	94843535	0.0297797	0.00409393	0.4668	3.49e-13	136016	GCST90302140	Cholesterol esters in very large VLDL	GRCh37	0.000388867	52.9119
rs11039131	T	C	11	47232038	0.0256288	0.00424719	0.3168	1.6e-09	136016	GCST90302140	Cholesterol esters in very large VLDL	GRCh37	0.000267638	36.4122
rs174529	T	C	11	61543961	-0.042582	0.00412774	0.6255	5.96e-25	136016	GCST90302140	Cholesterol esters in very large VLDL	GRCh37	0.000781803	106.419
rs964184	C	G	11	116648917	-0.208999	0.00569481	0.8494	1e-200	136016	GCST90302140	Cholesterol esters in very large VLDL	GRCh37	0.00980531	1346.87
rs144018203	C	G	11	116916060	0.268912	0.0241568	0.0111	8.77e-29	136016	GCST90302140	Cholesterol esters in very large VLDL	GRCh37	0.000910235	123.917
rs12271743	T	C	11	117026154	0.0733412	0.010308	0.9514	1.12e-12	136016	GCST90302140	Cholesterol esters in very large VLDL	GRCh37	0.000372048	50.6225
rs2460760	A	G	12	124545118	-0.0246184	0.00450559	0.258	4.66e-08	136016	GCST90302140	Cholesterol esters in very large VLDL	GRCh37	0.000219448	29.8545
rs7337339	A	G	13	114544155	0.0293585	0.00468717	0.263	3.76e-10	136016	GCST90302140	Cholesterol esters in very large VLDL	GRCh37	0.000288357	39.2319
rs139974673	T	C	15	44027885	-0.143818	0.0145328	0.9736	4.33e-23	136016	GCST90302140	Cholesterol esters in very large VLDL	GRCh37	0.000719487	97.9307
rs183130	T	C	16	56991363	-0.0765187	0.00437781	0.3145	2.08e-68	136016	GCST90302140	Cholesterol esters in very large VLDL	GRCh37	0.00224108	305.502
rs72836561	T	C	17	41926126	0.121748	0.0118344	0.0328	8.02e-25	136016	GCST90302140	Cholesterol esters in very large VLDL	GRCh37	0.0007775	105.833
rs9956279	T	C	18	57942799	0.0251693	0.004408	0.2991	1.13e-08	136016	GCST90302140	Cholesterol esters in very large VLDL	GRCh37	0.000239642	32.6025
rs3679	T	C	19	7978430	0.0244646	0.00441933	0.3546	3.1e-08	136016	GCST90302140	Cholesterol esters in very large VLDL	GRCh37	0.000225255	30.6447
rs116843064	A	G	19	8429323	-0.207666	0.0155912	0.0212	1.78e-40	136016	GCST90302140	Cholesterol esters in very large VLDL	GRCh37	0.00130262	177.405
rs58542926	T	C	19	19379549	-0.123737	0.00786279	0.0716	8.42e-56	136016	GCST90302140	Cholesterol esters in very large VLDL	GRCh37	0.00181748	247.652
rs187429064	A	G	19	19380513	0.16452	0.014979	0.958	4.59e-28	136016	GCST90302140	Cholesterol esters in very large VLDL	GRCh37	0.000886132	120.633
rs8103728	C	G	19	33900257	0.0239558	0.00433512	0.3625	3.28e-08	136016	GCST90302140	Cholesterol esters in very large VLDL	GRCh37	0.000224456	30.536
rs584007	A	G	19	45416478	-0.0791295	0.00418737	0.3658	1.2e-79	136016	GCST90302140	Cholesterol esters in very large VLDL	GRCh37	0.00261858	357.098
rs60220392	T	C	19	56092549	-0.0370182	0.0064579	0.8914	9.91e-09	136016	GCST90302140	Cholesterol esters in very large VLDL	GRCh37	0.00024152	32.8581
rs4821764	A	G	22	38599364	0.0231953	0.00398641	0.574	5.94e-09	136016	GCST90302140	Cholesterol esters in very large VLDL	GRCh37	0.00024885	33.8555
rs182050989	T	C	1	27262545	0.0700985	0.0119119	0.0342	3.99e-09	136016	GCST90302152	Cholesterol esters in very small VLDL	GRCh37	0.00025454	34.6298
rs11591147	T	G	1	55505647	-0.364866	0.0145493	0.0291	8.67e-139	136016	GCST90302152	Cholesterol esters in very small VLDL	GRCh37	0.00460244	628.89
rs693668	A	G	1	55521109	0.0493853	0.00406126	0.6277	5.07e-34	136016	GCST90302152	Cholesterol esters in very small VLDL	GRCh37	0.00108596	147.866
rs3737810	C	G	1	55699814	-0.0644456	0.00948529	0.9518	1.09e-11	136016	GCST90302152	Cholesterol esters in very small VLDL	GRCh37	0.000339272	46.1614
rs646776	T	C	1	109818530	0.090681	0.00466464	0.7771	3.53e-84	136016	GCST90302152	Cholesterol esters in very small VLDL	GRCh37	0.00277078	377.912
rs484084	T	C	1	234857676	-0.0249975	0.00393075	0.4529	2.03e-10	136016	GCST90302152	Cholesterol esters in very small VLDL	GRCh37	0.000297251	40.4423
rs35135293	T	C	2	20363666	-0.0231242	0.00396795	0.5372	5.62e-09	136016	GCST90302152	Cholesterol esters in very small VLDL	GRCh37	0.000249633	33.9621
rs1367117	A	G	2	21263900	0.0848799	0.00426436	0.3039	3.72e-88	136016	GCST90302152	Cholesterol esters in very small VLDL	GRCh37	0.00290435	396.183
rs72902590	A	G	2	21289068	-0.0720812	0.0102155	0.0437	1.71e-12	136016	GCST90302152	Cholesterol esters in very small VLDL	GRCh37	0.000365909	49.787
rs77105521	T	C	2	44039733	0.0324903	0.00519323	0.1786	3.94e-10	136016	GCST90302152	Cholesterol esters in very small VLDL	GRCh37	0.000287685	39.1404
rs56132765	A	G	2	44078853	-0.095461	0.00809013	0.0693	3.92e-32	136016	GCST90302152	Cholesterol esters in very small VLDL	GRCh37	0.0010226	139.231
rs147033490	C	G	2	118640532	-0.047934	0.00771918	0.0769	5.31e-10	136016	GCST90302152	Cholesterol esters in very small VLDL	GRCh37	0.000283421	38.5601
rs13076933	T	G	3	12327431	0.0263769	0.00468269	0.7437	1.77e-08	136016	GCST90302152	Cholesterol esters in very small VLDL	GRCh37	0.000233221	31.7287
rs6445984	T	C	3	58460364	0.0393375	0.00690175	0.9064	1.2e-08	136016	GCST90302152	Cholesterol esters in very small VLDL	GRCh37	0.000238783	32.4856
[truncated: 11,533 more rows]

## Sheet: Supplementary Table S4
Supplementary Table S4. Used instrumental variables for AD
[truncated: 57 more rows]

## Sheet: Supplementary Table S5
Supplementary Table S5.F_trait of immune cells, lipids, and AD
[truncated: 729 more rows]

## Sheet: Supplementary Table S6
Supplementary Table S6.Number of SNP deletions in palindrome
[truncated: 727 more rows]

[truncated: 13 more sheets: Supplementary Table S7, Supplementary Table S8, Supplementary Table S9, Supplementary Table S10, Supplementary Table S11, Supplementary Table S12, Supplementary Table S13, Supplementary Table S14, Supplementary Table S15, Supplementary Table S16, Supplementary Table S17, Supplementary Table S18, Supplementary Table S19]
